# Supplementary material for: Mapping the landscape of chromatin dynamics during naïve CD4+ T-cell activation
Source: Sci Rep. 2021 Jul 8;11:14101. doi: 10.1038/s41598-021-93509-w (PMC8266878; doi:10.1038/s41598-021-93509-w)
Supplement: Supplementary file 6 — Supplementary Table S1. [file 41598_2021_93509_MOESM6_ESM.csv]

Table S1 - 5,607 differentially accessible peaks
	seqnames	start	end	width	strand	Conc	Conc_CD3pos	Conc_CD3neg	Fold	p.value	FDR	IFO001.CD3pos	GEN157.CD3pos	GEN170.CD3pos	GEN220.CD3pos	IFO189.CD3pos	IFO139.CD3pos	IFO001.CD3neg	GEN157.CD3neg	GEN170.CD3neg	GEN220.CD3neg	IFO189.CD3neg	IFO139.CD3neg	DAR	annotation	geneChr	geneStart	geneEnd	geneLength	geneStrand	geneId	distanceToTSS	ENSEMBL	SYMBOL	GENENAME
114621	chr7	105809051	105809885	835	*	6.86	7.7	4.62	3.08	9.86E-41	1.29E-35	181.75	293.85	261.39	230.62	112.15	168.31	28.22	31.03	28.92	22.71	16.4	19.83	TRUE	Intron (ENST00000419735.7/222255, intron 2 of 11)	7	105605067	105876604	271538	2	222255	66719	ENSG00000146776	ATXN7L1	ataxin 7 like 1
127702	chr9	127396571	127397615	1045	*	7.05	7.88	4.82	3.07	5.96E-36	3.91E-31	156.71	266.26	232.1	260.03	163.53	338.38	25.91	26.6	28.92	40.31	14.84	32.46	TRUE	Promoter (<=1kb)	9	127397138	127408419	11282	1	29988	0	ENSG00000136856	SLC2A8	solute carrier family 2 member 8
26803	chr12	39442726	39443824	1099	*	6.99	7.81	4.86	2.95	1.38E-34	6.04E-30	242.69	272.26	260.3	248.26	90.85	236.69	32.25	31.03	31.06	21.57	13.27	45.08	TRUE	Promoter (<=1kb)	12	39293228	39443390	150163	2	55605	0	ENSG00000139116	KIF21A	kinesin family member 21A
60533	chr19	50328932	50329718	787	*	6.69	7.48	4.82	2.66	6.17E-29	2.02E-24	89.24	206.29	173.54	264.74	102.75	233.18	12.67	25.49	21.42	36.33	17.96	55.9	TRUE	Promoter (<=1kb)	19	50329653	50383388	53736	1	7376	0	ENSG00000131408	NR1H2	nuclear receptor subfamily 1 group H member 2
80692	chr3	4978211	4979784	1574	*	7.54	8.25	6.08	2.16	1.01E-26	2.64E-22	268.81	371.81	362.26	349.45	176.06	292.79	69.11	69.83	71.77	78.91	56.22	61.31	TRUE	Promoter (<=1kb)	3	4979437	4985323	5887	1	8553	0	ENSG00000134107	BHLHE40	basic helix-loop-helix family member e40
79284	chr22	36860712	36861656	945	*	6.24	7.04	4.28	2.76	1.38E-26	3.03E-22	106.65	141.53	146.42	143.55	96.49	154.29	14.97	17.73	16.07	15.33	14.84	37.87	TRUE	5' UTR	22	36913628	36940439	26812	1	1439	-51972	ENSG00000100368	CSF2RB	colony stimulating factor 2 receptor beta common subunit
95235	chr4	189631251	189631922	672	*	5.08	5.96	2.41	3.55	1.78E-26	3.34E-22	53.33	95.95	57.48	52.95	23.81	89.42	4.03	5.54	7.5	3.41	2.34	9.02	TRUE	Distal Intergenic	4	190064502	190067864	3363	1	100419743	-432580	ENSG00000281591	DBET	D4Z4 binding element transcript
122783	chr8	139755273	139755893	621	*	5.33	6.18	2.96	3.23	3.82E-26	6.26E-22	74	85.16	60.74	85.89	39.47	91.17	10.37	11.08	5.36	10.22	2.34	7.21	TRUE	Intron (ENST00000648948.2/83696, intron 21 of 22)	8	139600838	139704109	103272	2	51305	-51164	ENSG00000169427	KCNK9	potassium two pore domain channel subfamily K member 9
44445	chr16	12535767	12536561	795	*	5.86	6.73	3.35	3.38	2.06E-25	2.70E-21	60.94	185.9	160.52	71.77	47.62	110.46	6.91	15.52	20.35	6.24	8.59	3.61	TRUE	Intron (ENST00000566228.6/92017, intron 20 of 20)	16	12720321	12720371	51	1	100616195	-183760	ENSG00000264733	MIR4718	microRNA 4718
34835	chr13	110515264	110516270	1007	*	6.14	6.96	4.04	2.91	1.95E-24	2.27E-20	116.45	139.13	168.11	154.14	56.39	110.46	14.4	14.41	17.14	15.9	11.71	25.24	TRUE	Distal Intergenic	13	110502575	110508179	5605	2	100874203	-7085	ENSG00000232814	COL4A2-AS1	COL4A2 antisense RNA 1
106819	chr6	105646238	105647010	773	*	6.36	7.25	3.65	3.6	2.08E-24	2.27E-20	115.36	178.71	251.63	145.9	65.16	156.04	10.37	14.41	13.93	15.33	14.06	7.21	TRUE	Distal Intergenic	6	105273220	105454062	180843	2	5550	-192176	ENSG00000085377	PREP	prolyl endopeptidase
84723	chr3	101518163	101518967	805	*	6.51	7.23	5.01	2.22	5.56E-24	5.61E-20	121.89	183.51	177.87	202.38	89.59	127.99	35.13	36.58	33.21	40.31	23.43	25.24	TRUE	Distal Intergenic	3	101324205	101513241	189037	2	57337	-4922	ENSG00000138468	SENP7	SUMO specific peptidase 7
33810	chr13	79522481	79523092	612	*	5.64	6.49	3.36	3.13	1.60E-23	1.50E-19	85.98	109.14	150.76	84.72	23.18	84.16	11.52	11.08	9.64	9.08	3.9	16.23	TRUE	Intron (ENST00000612570.4/54602, intron 2 of 7)	13	79477364	79481231	3868	2	100874208	-41250	ENSG00000232132	NDFIP2-AS1	NDFIP2 antisense RNA 1
66263	chr2	110865228	110865606	379	*	4.84	5.7	2.37	3.33	3.08E-23	2.69E-19	45.71	75.56	68.33	55.3	21.3	45.58	5.76	7.76	8.57	4.54	0.78	3.61	TRUE	Intron (ENST00000389811.8/55289, intron 10 of 18)	2	110732573	111118222	385650	1	55289	132655	ENSG00000153093	ACOXL	acyl-CoA oxidase like
45507	chr16	46401253	46401704	452	*	6.06	4.05	6.87	-2.82	2.13E-22	1.72E-18	9.79	8.4	22.78	5.88	15.66	36.82	47.8	91.99	174.61	22.14	101.51	261.46	TRUE	Distal Intergenic	16	46469341	46569097	99757	2	124149	167393	NA	ANKRD26P1	ankyrin repeat domain 26 pseudogene 1
20568	chr11	43868802	43869661	860	*	6.18	7.03	3.89	3.14	2.22E-22	1.72E-18	112.09	229.08	143.17	105.89	80.82	112.21	16.7	11.08	15	17.03	9.37	19.83	TRUE	Intron (ENST00000530450.1/ENST00000530450.1, intron 2 of 3)	11	43880811	43920274	39464	1	221120	-11150	ENSG00000166199	ALKBH3	alkB homolog 3, alpha-ketoglutaratedependent dioxygenase
71563	chr2	231613636	231614854	1219	*	7.05	7.83	5.28	2.55	2.69E-22	1.96E-18	178.48	305.84	216.92	309.45	127.19	222.66	40.89	52.09	21.42	39.17	26.55	52.29	TRUE	Distal Intergenic	2	231592864	231594276	1413	1	165100	20772	ENSG00000177673	TEX44	testis expressed 44
124196	chr9	27365862	27366494	633	*	5.88	6.69	3.89	2.81	6.00E-22	4.14E-18	97.95	152.32	143.17	101.19	67.67	57.86	15.55	19.95	15	13.06	17.96	7.21	TRUE	Intron (ENST00000262244.6/79817, intron 2 of 3)	9	27284654	27297150	12497	2	54586	-68712	ENSG00000120160	EQTN	equatorin
105553	chr6	52227489	52228043	555	*	5.66	6.5	3.45	3.05	1.01E-21	6.63E-18	114.27	137.93	98.7	85.89	40.72	64.87	8.64	11.08	15	11.35	3.12	16.23	TRUE	Distal Intergenic	6	52236681	52244537	7857	2	112744	16494	ENSG00000112116	IL17F	interleukin 17F
6779	chr1	152047766	152048635	870	*	7.22	7.92	5.8	2.12	3.10E-21	1.93E-17	223.1	302.24	283.08	251.79	122.8	268.25	58.16	65.39	47.13	80.61	32.8	50.49	TRUE	Promoter (<=1kb)	1	152032506	152047907	15402	2	6282	0	ENSG00000163191	S100A11	S100 calcium binding protein A11
83191	chr3	50573487	50574410	924	*	6.35	7.05	4.96	2.09	6.22E-21	3.55E-17	117.54	125.94	143.17	161.2	87.72	157.79	36.86	23.28	33.21	31.79	23.43	37.87	TRUE	Promoter (2-3kb)	3	50558025	50571027	13003	2	51161	-2460	ENSG00000088543	C3orf18	chromosome 3 open reading frame 18
49359	chr17	27544210	27545117	908	*	6.71	7.49	4.91	2.58	1.20E-20	6.57E-17	146.92	263.86	176.79	249.44	67.04	175.33	27.07	43.23	18.21	30.09	17.18	45.08	TRUE	Intron (ENST00000644974.1/8844, intron 1 of 20)	17	27623364	27649560	26197	1	3965	-78247	ENSG00000168961	LGALS9	galectin 9
62002	chr2	15176957	15177730	774	*	6.68	7.43	5.02	2.41	1.36E-20	7.15E-17	136.04	259.07	181.13	192.96	93.35	170.07	29.37	32.14	37.49	45.98	25.77	23.44	TRUE	Intron (ENST00000417461.5/51594, intron 6 of 6)	2	15166914	15561334	394421	2	51594	383604	ENSG00000151779	NBAS	NBAS subunit of NRZ tethering complex
47072	chr16	80580043	80580948	906	*	6.35	7.13	4.51	2.61	1.54E-20	7.76E-17	119.71	158.32	212.58	164.73	70.8	113.96	26.49	23.28	18.21	31.22	10.93	27.05	TRUE	Distal Intergenic	16	80553256	80572808	19553	2	101928276	-7235	ENSG00000260737	LINC01227	long intergenic non-protein coding RNA 1227
17119	chr10	110773880	110774596	717	*	6.08	6.94	3.65	3.29	2.28E-20	1.07E-16	101.21	185.9	116.05	145.9	45.11	143.77	7.49	15.52	20.35	16.46	10.15	5.41	TRUE	Intron (ENST00000369519.4/282996, intron 1 of 13)	10	110871795	110900006	28212	1	27250	-97199	ENSG00000150593	PDCD4	programmed cell death 4
4315	chr1	65811937	65812508	572	*	5.92	6.82	3.04	3.77	2.34E-20	1.07E-16	92.51	160.72	149.67	143.55	45.74	84.16	6.33	1.11	11.78	15.33	2.34	12.62	TRUE	Intron (ENST00000329654.8/5142, intron 1 of 16)	1	65792514	66374579	582066	1	5142	19423	ENSG00000184588	PDE4B	phosphodiesterase 4B
88721	chr3	192898665	192899326	662	*	5.41	6.18	3.63	2.55	2.37E-20	1.07E-16	70.74	103.15	87.85	52.95	36.34	84.16	8.06	15.52	18.21	9.65	8.59	14.43	TRUE	Intron (ENST00000392452.3/151963, intron 1 of 1)	3	192796815	192917856	121042	2	151963	18530	ENSG00000180611	MB21D2	Mab-21 domain containing 2
6466	chr1	143221332	143221931	600	*	5.27	2.1	6.19	-4.09	2.97E-20	1.28E-16	1.09	3.6	1.08	5.88	1.88	12.27	24.76	43.23	48.2	30.09	27.33	265.06	TRUE	Distal Intergenic	1	143699456	143699619	164	2	101954269	477688	ENSG00000207349	RNVU1-17	RNA, variant U1 small nuclear 17
130449	chrX	119647920	119648469	550	*	5.81	6.68	3.3	3.38	3.03E-20	1.28E-16	51.15	189.5	145.34	152.96	23.18	52.6	6.91	13.3	11.78	14.76	7.03	5.41	TRUE	Promoter (1-2kb)	23	119646738	119646848	111	2	768218	-1072	ENSG00000211578	MIR766	microRNA 766
130958	chrX	150982836	150983600	765	*	5.68	6.38	4.27	2.11	3.20E-20	1.31E-16	75.09	79.16	90.02	112.95	48.24	94.68	19.58	19.95	18.21	27.25	10.93	19.83	TRUE	Promoter (2-3kb)	23	150980509	150990771	10263	1	3149	2327	ENSG00000029993	HMGB3	high mobility group box 3
122784	chr8	139756325	139757024	700	*	4.78	5.61	2.62	2.99	3.52E-20	1.40E-16	51.15	47.98	39.05	56.48	23.81	75.39	5.18	6.65	4.28	9.65	3.9	7.21	TRUE	Intron (ENST00000648948.2/83696, intron 21 of 22)	8	139600838	139704109	103272	2	51305	-52216	ENSG00000169427	KCNK9	potassium two pore domain channel subfamily K member 9
92078	chr4	85474437	85475701	1265	*	5.79	6.52	4.22	2.3	5.18E-20	2.00E-16	85.98	85.16	109.54	128.25	52.63	89.42	20.16	9.98	22.5	23.84	11.71	23.44	TRUE	Promoter (<=1kb)	4	85475150	86002668	527519	1	83478	0	ENSG00000138639	ARHGAP24	Rho GTPase activating protein 24
32364	chr13	34156790	34157370	581	*	6.07	6.91	3.83	3.07	5.36E-20	2.01E-16	95.77	207.49	123.64	127.07	56.39	110.46	8.06	13.3	22.5	10.22	11.71	19.83	TRUE	Distal Intergenic	13	34347986	34616216	268231	1	105370158	-190616	ENSG00000271850	LINC02343	long intergenic non-protein coding RNA 2343
97373	chr5	62284969	62285951	983	*	5.83	6.61	3.99	2.63	1.08E-19	3.91E-16	83.8	122.34	108.46	105.89	46.36	120.97	8.64	22.17	26.78	10.22	9.37	18.03	TRUE	Distal Intergenic	5	62306162	62386383	80222	1	3796	-20211	ENSG00000068796	KIF2A	kinesin family member 2A
38221	chr14	93959334	93960131	798	*	6.94	7.72	5.08	2.64	1.83E-19	6.31E-16	141.48	285.45	220.17	289.45	117.16	212.14	41.46	29.93	40.71	49.39	21.86	19.83	TRUE	Intron (ENST00000555019.6/51676, intron 2 of 9)	14	93948226	93948302	77	2	100616140	-11032	ENSG00000265768	MIR4506	microRNA 4506
17492	chr10	117653005	117653558	554	*	4.86	5.68	2.83	2.84	2.84E-19	9.56E-16	51.15	65.97	60.74	51.77	26.31	50.84	8.64	6.65	11.78	4.54	3.9	7.21	TRUE	Distal Intergenic	10	117473215	117545068	71854	2	196047	-107937	ENSG00000229847	EMX2OS	EMX2 opposite strand/antisense RNA
60573	chr19	50657937	50658730	794	*	5.94	6.71	4.19	2.52	4.08E-19	1.34E-15	64.21	127.13	118.22	105.89	57.01	154.29	16.7	28.82	12.85	15.9	13.27	21.64	TRUE	Exon (ENST00000425202.6/342918, exon 4 of 5)	19	50649445	50659310	9866	1	342918	8492	ENSG00000235034	C19orf81	chromosome 19 open reading frame 81
45506	chr16	46400034	46400241	208	*	5.38	2.95	6.24	-3.29	4.90E-19	1.53E-15	5.44	1.2	7.59	3.53	9.4	19.29	27.64	67.61	103.91	26.68	77.3	149.66	TRUE	Distal Intergenic	16	46469341	46569097	99757	2	124149	168856	NA	ANKRD26P1	ankyrin repeat domain 26 pseudogene 1
33100	chr13	50244848	50245822	975	*	5.18	5.96	3.41	2.55	7.75E-19	2.34E-15	74	68.36	74.84	75.3	36.34	43.83	8.64	12.19	9.64	13.62	7.03	12.62	TRUE	Intron (ENST00000486895.5/10301, intron 1 of 1)	13	50172089	50173181	1093	1	145165	72759	NA	ST13P4	ST13, Hsp70 interacting protein pseudogene 4
34531	chr13	102798714	102799592	879	*	5.84	6.62	4.03	2.59	7.85E-19	2.34E-15	79.45	129.53	132.32	107.07	48.24	94.68	13.82	16.63	27.85	15.9	14.84	9.02	TRUE	Promoter (<=1kb)	13	102799110	102876001	76892	1	100533467	0	ENSG00000134899	BIVM-ERCC5	BIVM-ERCC5 readthrough
5016	chr1	87404235	87404703	469	*	4.83	5.65	2.73	2.92	8.38E-19	2.44E-15	38.09	61.17	85.68	67.07	19.42	29.81	7.49	6.65	10.71	10.79	2.34	1.8	TRUE	Distal Intergenic	1	87353521	87371683	18163	2	100505768	-32552	ENSG00000227290	LINC01364	long intergenic non-protein coding RNA 1364
6463	chr1	143212916	143213431	516	*	4.19	0.8	5.12	-4.32	8.99E-19	2.56E-15	1.09	1.2	1.08	1.18	0.63	5.26	12.09	25.49	56.77	11.92	15.62	86.55	TRUE	Distal Intergenic	1	143699456	143699619	164	2	101954269	486188	ENSG00000207349	RNVU1-17	RNA, variant U1 small nuclear 17
118934	chr8	38769829	38770700	872	*	7.35	8.06	5.92	2.14	9.65E-19	2.69E-15	238.34	332.23	278.74	307.1	142.85	298.05	71.41	59.85	52.49	100.48	32.8	45.08	TRUE	Intron (ENST00000519416.5/6867, intron 1 of 12)	8	38728186	38853028	124843	1	6867	41643	ENSG00000147526	TACC1	transforming acidic coiled-coil containing protein 1
92672	chr4	105305868	105306922	1055	*	6.05	6.9	3.76	3.13	1.11E-18	3.03E-15	120.8	139.13	122.56	124.72	51.38	156.04	9.21	18.84	12.85	15.9	15.62	9.02	TRUE	Distal Intergenic	4	105171354	105178063	6710	2	104384744	-127805	NA	TET2-AS1	TET2 antisense RNA 1
67186	chr2	130824139	130825131	993	*	6.54	7.26	5.04	2.22	1.33E-18	3.57E-15	116.45	207.49	181.13	160.02	72.05	182.34	32.25	35.47	35.35	38.6	24.99	30.65	TRUE	Distal Intergenic	2	130836916	131047263	210348	1	50649	-11785	ENSG00000136002	ARHGEF4	Rho guanine nucleotide exchange factor 4
121500	chr8	108787109	108787876	768	*	5.8	6.56	4.08	2.49	1.50E-18	3.86E-15	76.18	137.93	137.74	103.54	57.64	54.35	10.94	14.41	27.85	19.87	15.62	12.62	TRUE	Promoter (<=1kb)	8	108606850	108787594	180745	2	157753	0	ENSG00000164841	TMEM74	transmembrane protein 74
129711	chrX	53714566	53715457	892	*	5.98	6.66	4.65	2.01	1.98E-18	4.99E-15	82.71	153.52	125.81	114.13	55.14	75.39	27.07	36.58	24.64	28.95	13.27	19.83	TRUE	Distal Intergenic	23	53532096	53686728	154633	2	10075	-27838	ENSG00000086758	HUWE1	HECT, UBA and WWE domain containing E3 ubiquitin protein ligase 1
110943	chr7	17952324	17952949	626	*	5.16	6.03	2.67	3.36	2.74E-18	6.77E-15	62.03	94.75	75.92	62.36	25.69	70.13	2.88	3.33	10.71	3.97	4.69	12.62	TRUE	Distal Intergenic	7	17790761	17940501	149741	2	23161	-11823	ENSG00000071189	SNX13	sorting nexin 13
46098	chr16	57475502	57476382	881	*	6.25	6.93	4.91	2.02	3.64E-18	8.84E-15	101.21	173.91	134.49	142.37	68.92	110.46	29.95	29.93	37.49	42.01	17.96	23.44	TRUE	Exon (ENST00000566936.5/55715, exon 2 of 7)	16	57471922	57487327	15406	2	55715	10945	ENSG00000125170	DOK4	docking protein 4
98872	chr5	107486378	107487146	769	*	5.89	6.64	4.21	2.44	4.30E-18	1.02E-14	107.74	125.94	131.24	109.42	46.99	78.9	16.7	29.93	22.5	17.03	15.62	9.02	TRUE	Intron (ENST00000333274.11/1946, intron 1 of 4)	5	107376889	107670937	294049	2	1946	183791	ENSG00000184349	EFNA5	ephrin A5
98082	chr5	80651974	80652577	604	*	7.23	7.99	5.52	2.48	5.29E-18	1.24E-14	211.13	183.51	204.99	303.57	145.36	480.39	44.92	49.88	56.77	50.53	27.33	45.08	TRUE	Promoter (1-2kb)	5	80650000	80650086	87	2	100462981	-1888	ENSG00000269028	MTRNR2L2	MT-RNR2 like 2
101752	chr5	172114825	172115469	645	*	5.85	6.56	4.38	2.18	5.76E-18	1.33E-14	70.74	113.94	109.54	128.25	69.55	73.64	20.16	25.49	16.07	32.36	17.96	12.62	TRUE	Exon (ENST00000518267.5/6793, exon 1 of 3)	5	172042079	172188224	146146	2	6793	72755	ENSG00000072786	STK10	serine/threonine kinase 10
28177	chr12	65756843	65757575	733	*	5.81	6.71	2.89	3.82	1.19E-17	2.65E-14	87.06	167.91	137.74	115.31	35.71	84.16	14.97	7.76	4.28	8.52	7.03	1.8	TRUE	Downstream (<1kb)	12	65824131	65966295	142165	1	8091	-66556	ENSG00000149948	HMGA2	high mobility group AT-hook 2
111347	chr7	25862084	25862904	821	*	6.83	7.75	3.63	4.13	1.32E-17	2.88E-14	159.98	279.46	291.76	274.15	125.93	161.3	15.55	5.54	2.14	18.73	14.06	18.03	TRUE	Distal Intergenic	7	25949919	25949986	68	2	406940	87082	ENSG00000199085	MIR148A	microRNA 148a
91666	chr4	76301407	76301873	467	*	4.95	5.78	2.78	3	1.36E-17	2.92E-14	50.06	75.56	77.01	54.12	31.33	42.08	5.18	4.43	9.64	3.97	5.47	12.62	TRUE	Intron (ENST00000515604.5/100631383, intron 6 of 6)	4	76306026	76311599	5574	1	8987	-4153	ENSG00000118804	STBD1	starch binding domain 1
76257	chr20	64285613	64286993	1381	*	5.85	6.56	4.43	2.12	1.40E-17	2.96E-14	66.39	89.95	118.22	124.72	77.69	87.66	17.28	12.19	35.35	25.55	19.52	19.83	TRUE	Intron (ENST00000299468.11/55251, intron 5 of 5)	20	64290385	64313132	22748	1	140849	-3392	NA	LINC00266-1	long intergenic non-protein coding RNA 266-1
24297	chr11	121481526	121482982	1457	*	7.02	7.71	5.65	2.06	1.45E-17	3.03E-14	193.72	265.06	202.82	252.97	124.05	215.65	53.56	47.66	41.78	81.18	40.6	36.06	TRUE	Intron (ENST00000260197.12/6653, intron 3 of 47)	11	121452314	121633763	181450	1	6653	29212	ENSG00000137642	SORL1	sortilin related receptor 1
88946	chr3	196181893	196182179	287	*	4.24	5.11	1.79	3.31	1.83E-17	3.74E-14	8.71	44.38	37.96	48.24	20.05	47.34	1.15	5.54	2.14	3.41	3.12	5.41	TRUE	Distal Intergenic	3	196197452	196211437	13986	2	131540	29258	ENSG00000163958	ZDHHC19	zinc finger DHHC-type containing 19
130619	chrX	130091911	130092785	875	*	6.7	7.39	5.34	2.05	3.14E-17	6.25E-14	146.92	202.7	214.75	209.44	75.81	157.79	41.46	38.79	42.85	65.29	26.55	28.85	TRUE	Intron (ENST00000335997.11/2000, intron 1 of 8)	23	130064874	130110716	45843	2	2000	17931	ENSG00000102034	ELF4	E74 like ETS transcription factor 4
98509	chr5	94567764	94568554	791	*	6.72	7.45	5.2	2.24	5.86E-17	1.13E-13	192.63	161.92	136.66	202.38	88.34	264.74	36.28	55.42	39.63	40.31	11.71	37.87	TRUE	Exon (ENST00000502851.1/ENST00000502851.1, exon 1 of 1)	5	94152966	94618597	465632	2	285600	50043	ENSG00000185261	KIAA0825	KIAA0825
38222	chr14	93962716	93963362	647	*	6.08	6.8	4.58	2.21	6.28E-17	1.19E-13	94.68	169.11	119.31	130.6	61.4	91.17	21.88	24.38	31.06	31.79	20.3	14.43	TRUE	Intron (ENST00000555019.6/51676, intron 2 of 9)	14	93948226	93948302	77	2	100616140	-14414	ENSG00000265768	MIR4506	microRNA 4506
93017	chr4	113355435	113356378	944	*	7.06	7.86	5.08	2.79	9.16E-17	1.69E-13	208.95	369.41	285.25	212.97	117.16	203.38	38.01	19.95	44.99	47.69	26.55	25.24	TRUE	5' UTR	4	113152282	113152362	81	1	102465878	203153	ENSG00000275810	MIR8082	microRNA 8082
98321	chr5	88141151	88141894	744	*	5.91	6.61	4.52	2.08	1.06E-16	1.89E-13	99.03	119.94	112.8	105.89	68.92	78.9	17.85	18.84	26.78	27.82	17.96	28.85	TRUE	Intron (ENST00000668454.1/ENST00000668454.1, intron 1 of 3)	5	88268891	88439337	170447	1	100505894	-126997	ENSG00000247828	TMEM161B-AS1	TMEM161B antisense RNA 1
98723	chr5	100053246	100053651	406	*	7.16	7.88	5.64	2.25	1.08E-16	1.89E-13	250.31	181.11	214.75	295.33	112.15	362.92	45.49	64.28	61.06	63.58	15.62	48.68	TRUE	Exon (ENST00000603246.1/ENST00000603246.1, exon 1 of 1)	5	100375700	100381398	5699	2	100133050	327747	NA	LOC100133050	glucuronidase beta pseudogene
127479	chr9	124202198	124203289	1092	*	6.27	7.01	4.64	2.37	1.08E-16	1.89E-13	97.95	152.32	158.35	141.19	75.18	149.03	26.49	47.66	21.42	26.68	10.93	16.23	TRUE	Distal Intergenic	9	124257606	124353307	95702	1	10783	-54317	ENSG00000119408	NEK6	NIMA related kinase 6
42082	chr15	76988131	76989103	973	*	5.4	6.16	3.73	2.43	1.29E-16	2.22E-13	59.86	110.34	63.99	65.89	53.88	73.64	16.7	12.19	12.85	11.92	13.27	12.62	TRUE	Distal Intergenic	15	76993359	77037475	44117	1	9051	-4256	ENSG00000140368	PSTPIP1	proline-serine-threonine phosphatase interacting protein 1
51099	chr17	53105661	53106455	795	*	7.51	8.24	5.97	2.28	1.62E-16	2.77E-13	296.02	298.65	257.05	325.92	143.48	496.17	66.23	78.69	84.62	69.83	24.99	50.49	TRUE	Exon (ENST00000574371.1/ENST00000574371.1, exon 1 of 1)	17	52985513	52987652	2140	1	100506650	120148	NA	C17orf112	chromosome 17 open reading frame 112
99176	chr5	115209215	115209770	556	*	5.5	6.37	2.86	3.51	2.21E-16	3.72E-13	68.56	115.14	122.56	89.42	51.38	50.84	6.33	1.11	11.78	10.22	1.56	12.62	TRUE	3' UTR	5	115124762	115180546	55785	2	55521	-28669	ENSG00000152503	TRIM36	tripartite motif containing 36
117690	chr8	11280792	11281188	397	*	4.56	5.43	2.04	3.39	2.46E-16	4.09E-13	31.56	70.76	50.98	40	15.66	49.09	2.88	4.43	4.28	7.38	3.9	1.8	TRUE	Distal Intergenic	8	11345748	11347502	1755	2	100129129	66314	ENSG00000255020	LOC100129129	uncharacterized LOC100129129
45503	chr16	46389903	46390084	182	*	5.16	2.96	6	-3.03	2.88E-16	4.73E-13	7.62	3.6	9.76	1.18	10.65	14.03	33.98	45.44	85.7	18.73	47.63	151.46	TRUE	Distal Intergenic	16	46469341	46569097	99757	2	124149	179013	NA	ANKRD26P1	ankyrin repeat domain 26 pseudogene 1
113075	chr7	69412428	69413005	578	*	5.4	6.09	4.01	2.08	3.23E-16	5.23E-13	66.39	106.74	72.67	74.13	26.94	61.36	17.85	21.06	17.14	15.9	8.59	16.23	TRUE	Intron (ENST00000435148.1/ENST00000435148.1, intron 1 of 2)	7	69594793	69597493	2701	2	100507468	184488	ENSG00000234215	CT66	cancer/testis associated transcript 66
97529	chr5	66840422	66841242	821	*	6.28	7.15	3.8	3.35	3.66E-16	5.78E-13	114.27	183.51	221.26	147.08	57.64	126.23	13.25	9.98	17.14	7.38	19.52	16.23	TRUE	Intron (ENST00000403625.6/375449, intron 3 of 28)	5	67001383	67003953	2571	2	101928794	162711	NA	MAST4-AS1	MAST4 antisense RNA 1
6468	chr1	143232813	143233387	575	*	4.67	2.08	5.55	-3.47	3.81E-16	5.95E-13	3.26	1.2	3.25	1.18	0.63	15.78	13.25	47.66	28.92	17.6	19.52	153.27	TRUE	Distal Intergenic	1	143699456	143699619	164	2	101954269	466232	ENSG00000207349	RNVU1-17	RNA, variant U1 small nuclear 17
22779	chr11	86292856	86293772	917	*	5.49	6.32	3.29	3.03	3.86E-16	5.96E-13	77.27	91.15	132.32	69.42	31.33	78.9	12.09	15.52	5.36	3.97	5.47	16.23	TRUE	Distal Intergenic	11	86302211	86345943	43733	1	51501	-8439	ENSG00000149196	HIKESHI	heat shock protein nuclear import factor hikeshi
71562	chr2	231612489	231612905	417	*	5.63	6.33	4.21	2.12	4.45E-16	6.71E-13	66.39	122.34	96.53	78.83	48.87	70.13	21.31	27.71	16.07	20.44	7.81	18.03	TRUE	Distal Intergenic	2	231592864	231594276	1413	1	165100	19625	ENSG00000177673	TEX44	testis expressed 44
124005	chr9	20208937	20210326	1390	*	7.12	7.83	5.65	2.17	5.31E-16	7.92E-13	202.42	308.24	251.63	249.44	102.13	248.96	49.53	57.63	36.42	64.15	42.17	52.29	TRUE	Distal Intergenic	9	20411148	20411238	91	2	100616229	200912	ENSG00000263790	MIR4473	microRNA 4473
49326	chr17	26619900	26620301	402	*	5.04	3.1	5.84	-2.75	6.21E-16	9.05E-13	1.09	6	9.76	3.53	8.14	22.79	7.49	63.18	78.2	13.06	47.63	135.24	TRUE	Distal Intergenic	17	27293910	27293996	87	2	100616277	673695	ENSG00000263583	MIR4522	microRNA 4522
4301	chr1	65393386	65394025	640	*	5.4	6.26	2.99	3.27	7.16E-16	1.03E-12	63.12	94.75	117.14	63.54	32.58	89.42	7.49	9.98	8.57	9.65	10.15	1.8	TRUE	Intron (ENST00000263441.11/9829, intron 13 of 19)	1	65420587	65436007	15421	1	54741	-26562	ENSG00000213625	LEPROT	leptin receptor overlapping transcript
45480	chr16	34574162	34574394	233	*	3.69	0.45	4.61	-4.16	7.75E-16	1.11E-12	1.09	1.2	1.08	1.18	1.88	1.75	12.09	25.49	31.06	3.97	28.89	45.08	TRUE	Distal Intergenic	16	35169692	35170241	550	2	606551	595847	NA	UBE2MP1	ubiquitin conjugating enzyme E2 M pseudogene 1
30	chr1	1063853	1064839	987	*	6.75	7.46	5.33	2.13	9.51E-16	1.34E-12	144.74	242.28	188.72	181.2	94.61	201.62	40.89	34.36	37.49	49.96	35.14	43.28	TRUE	Exon (ENST00000412397.2/100288175, exon 3 of 10)	1	1059708	1069355	9648	1	100288175	4145	ENSG00000217801	LOC100288175	uncharacterized LOC100288175
31956	chr13	27131161	27131657	497	*	5.5	6.28	3.69	2.59	9.93E-16	1.39E-12	80.53	117.54	65.08	72.95	43.23	85.91	10.94	8.87	20.35	14.76	6.25	16.23	TRUE	Intron (ENST00000282344.11/219333, intron 1 of 8)	13	27162855	27169135	6281	1	100874070	-31198	NA	USP12-AS1	USP12 antisense RNA 1
90834	chr4	44448308	44449375	1068	*	5.7	6.48	3.88	2.6	1.00E-15	1.39E-12	69.65	118.74	122.56	103.54	38.85	82.4	10.94	22.17	15	9.08	13.27	18.03	TRUE	Promoter (<=1kb)	4	44173903	44448809	274907	2	386617	0	ENSG00000183783	KCTD8	potassium channel tetramerization domain containing 8
81299	chr3	15361470	15362187	718	*	5.75	6.51	4.04	2.47	1.03E-15	1.40E-12	59.86	116.34	118.22	78.83	53.88	120.97	11.52	11.08	16.07	19.3	17.18	23.44	TRUE	Distal Intergenic	3	15254353	15341368	87016	2	9467	-20102	ENSG00000131370	SH3BP5	SH3 domain binding protein 5
89313	chr4	3047416	3048104	689	*	6.73	7.51	4.92	2.6	1.07E-15	1.45E-12	92.51	293.85	215.84	241.21	75.81	177.08	36.28	33.25	29.99	30.66	14.84	36.06	TRUE	Intron (ENST00000647962.1/ENST00000647962.1, intron 1 of 3)	4	3041562	3243960	202399	1	3064	5854	ENSG00000197386	HTT	huntingtin
102428	chr6	148380	149001	622	*	4.14	5.02	1.54	3.48	1.29E-15	1.72E-12	28.3	38.38	30.37	50.59	13.78	33.31	1.73	1.11	3.21	5.68	3.9	1.8	TRUE	Distal Intergenic	6	131910	144885	12976	2	441123	-3495	NA	LINC00266-3	long intergenic non-protein coding RNA 266-3
10524	chr1	224623689	224624612	924	*	6.41	7.12	4.92	2.2	1.35E-15	1.79E-12	116.45	149.92	214.75	124.72	85.84	145.52	28.22	29.93	43.92	30.66	32.8	16.23	TRUE	Intron (ENST00000498382.5/149111, intron 1 of 5)	1	224385143	224437033	51891	2	80232	-186656	ENSG00000162923	WDR26	WD repeat domain 26
79309	chr22	37162397	37163206	810	*	6.04	6.79	4.4	2.39	1.59E-15	2.09E-12	95.77	154.72	122.56	124.72	61.4	105.2	13.25	23.28	18.21	15.33	17.18	39.67	TRUE	Intron (ENST00000453962.5/3560, intron 1 of 6)	22	37125843	37175054	49212	2	3560	11848	ENSG00000100385	IL2RB	interleukin 2 receptor subunit beta
111345	chr7	25854999	25855322	324	*	3.46	4.38	0.16	4.23	1.64E-15	2.13E-12	21.77	33.58	33.62	25.89	6.89	3.51	0.58	1.11	1.07	0.57	1.56	1.8	TRUE	Distal Intergenic	7	25949919	25949986	68	2	406940	94664	ENSG00000199085	MIR148A	microRNA 148a
109111	chr6	155223872	155224524	653	*	4.99	5.75	3.27	2.48	1.67E-15	2.15E-12	45.71	80.36	66.16	54.12	18.8	57.86	9.21	12.19	13.93	10.79	6.25	5.41	TRUE	Intron (ENST00000461783.7/26230, intron 17 of 28)	6	155264013	155276548	12536	1	49861	-39489	ENSG00000171217	CLDN20	claudin 20
33301	chr13	55971562	55971829	268	*	5.61	6.35	4.04	2.3	1.84E-15	2.35E-12	90.33	77.96	55.31	78.83	52.63	133.25	9.79	25.49	10.71	17.03	12.49	23.44	TRUE	Distal Intergenic	13	55174454	55174548	95	1	100846996	797108	ENSG00000264387	MIR5007	microRNA 5007
98717	chr5	100047393	100048028	636	*	7.14	7.91	5.43	2.48	1.87E-15	2.36E-12	262.28	211.09	191.97	277.68	129.07	366.43	42.04	73.15	47.13	50.53	14.84	30.65	TRUE	Exon (ENST00000603719.1/ENST00000603719.1, exon 1 of 1)	5	100375700	100381398	5699	2	100133050	333370	NA	LOC100133050	glucuronidase beta pseudogene
120207	chr8	72986436	72987444	1009	*	6.58	7.38	4.57	2.81	1.93E-15	2.41E-12	121.89	241.08	245.12	228.26	82.7	82.4	21.31	25.49	18.21	30.66	27.33	19.83	TRUE	Distal Intergenic	8	73008864	73048123	39260	1	7013	-21420	ENSG00000147601	TERF1	telomeric repeat binding factor 1
86328	chr3	134794799	134795744	946	*	6	6.7	4.62	2.08	2.04E-15	2.52E-12	109.92	110.34	133.41	111.78	69.55	87.66	24.76	28.82	20.35	23.28	26.55	23.44	TRUE	5' UTR	3	134599923	134651636	51714	2	339855	-143163	ENSG00000174611	KY	kyphoscoliosis peptidase
37054	chr14	69675914	69676417	504	*	5.06	5.86	3.1	2.76	2.55E-15	2.98E-12	57.68	75.56	73.75	68.24	21.3	52.6	9.21	8.87	8.57	10.79	8.59	5.41	TRUE	Intron (ENST00000342745.5/9766, intron 2 of 5)	14	69726900	69772005	45106	1	6430	-50483	ENSG00000100650	SRSF5	serine and arginine rich splicing factor 5
6471	chr1	143244901	143245100	200	*	3.8	0.81	4.7	-3.89	2.55E-15	2.98E-12	1.09	4.8	1.08	1.18	0.63	1.75	14.4	36.58	16.07	11.92	17.96	59.5	TRUE	Distal Intergenic	1	143699456	143699619	164	2	101954269	454519	ENSG00000207349	RNVU1-17	RNA, variant U1 small nuclear 17
77604	chr21	43854858	43855534	677	*	5.05	5.82	3.28	2.53	2.94E-15	3.38E-12	35.91	58.77	70.5	57.65	50.12	64.87	4.03	13.3	13.93	3.41	9.37	14.43	TRUE	Distal Intergenic	21	43865223	43987592	122370	1	56894	-9689	ENSG00000160216	AGPAT3	1-acylglycerol-3-phosphate O-acyltransferase 3
111346	chr7	25856710	25857350	641	*	5.24	5.97	3.67	2.3	3.58E-15	4.05E-12	63.12	52.77	71.58	108.25	33.83	47.34	13.82	8.87	11.78	17.6	11.71	12.62	TRUE	Distal Intergenic	7	25949919	25949986	68	2	406940	92636	ENSG00000199085	MIR148A	microRNA 148a
6464	chr1	143215085	143215513	429	*	4.24	0.81	5.17	-4.36	4.09E-15	4.58E-12	1.09	1.2	1.08	3.53	1.88	1.75	11.52	26.6	23.57	18.73	17.18	119.01	TRUE	Distal Intergenic	1	143699456	143699619	164	2	101954269	484106	ENSG00000207349	RNVU1-17	RNA, variant U1 small nuclear 17
25494	chr12	4153238	4154148	911	*	5.58	6.31	4.04	2.27	4.42E-15	4.91E-12	75.09	80.36	114.97	81.19	42.6	82.4	15.55	22.17	13.93	15.9	14.84	16.23	TRUE	Distal Intergenic	12	4273762	4405490	131729	1	57103	-119614	ENSG00000078237	TIGAR	TP53 induced glycolysis regulatory phosphatase
115001	chr7	116145235	116145877	643	*	6.22	7.07	3.8	3.27	4.79E-15	5.24E-12	103.39	194.3	175.71	156.49	55.76	122.73	10.94	17.73	3.21	9.08	3.12	39.67	TRUE	Intron (ENST00000484212.5/22797, intron 1 of 8)	7	115935148	116159896	224749	2	22797	14019	ENSG00000105967	TFEC	transcription factor EC
55329	chr18	54263846	54264275	430	*	4.45	5.24	2.57	2.67	4.86E-15	5.27E-12	39.18	50.37	45.55	37.65	15.66	38.57	4.03	9.98	3.21	6.24	3.12	9.02	TRUE	Distal Intergenic	18	54269404	54321266	51863	1	11201	-5129	ENSG00000101751	POLI	DNA polymerase iota
106256	chr6	85669746	85670376	631	*	6.2	6.95	4.52	2.43	4.94E-15	5.31E-12	92.51	152.32	157.27	157.67	67.04	117.47	32.25	34.36	20.35	27.82	14.06	9.02	TRUE	Intron (ENST00000655847.1/387066, intron 4 of 5)	6	85677589	85677658	70	2	692088	7282	ENSG00000275072	SNORD50B	small nucleolar RNA, C/D box 50B
51346	chr17	58329338	58330708	1371	*	8.16	8.88	6.67	2.22	5.07E-15	5.41E-12	346.08	580.5	502.17	734.2	229.31	441.82	129	127.46	83.55	135.11	77.3	57.7	TRUE	Promoter (<=1kb)	17	58301231	58328795	27565	2	9256	-543	ENSG00000005379	TSPOAP1	TSPO associated protein 1
46353	chr16	67017848	67018448	601	*	6.07	6.77	4.68	2.09	5.28E-15	5.59E-12	83.8	109.14	122.56	147.08	80.2	110.46	28.79	28.82	16.07	40.31	19.52	19.83	TRUE	Distal Intergenic	16	67028984	67101058	72075	1	865	-10536	ENSG00000067955	CBFB	core-binding factor subunit beta
49441	chr17	28725754	28726687	934	*	6.61	7.34	5.06	2.28	5.92E-15	6.16E-12	103.39	154.72	171.37	234.15	96.49	212.14	36.86	35.47	27.85	52.8	25.77	21.64	TRUE	Promoter (<=1kb)	17	28725897	28743455	17559	1	284086	0	ENSG00000160602	NEK8	NIMA related kinase 8
34865	chr13	110965121	110965732	612	*	4.73	5.54	2.67	2.87	8.15E-15	8.28E-12	46.8	55.17	42.3	54.12	20.05	61.36	5.18	3.33	10.71	4.54	5.47	9.02	TRUE	Promoter (<=1kb)	13	110965704	110990579	24876	1	104355135	0	NA	LINC00431	long intergenic non-protein coding RNA 431
85191	chr3	112676733	112677378	646	*	6.2	7.01	4.19	2.82	8.82E-15	8.79E-12	111.01	134.33	190.89	143.55	60.15	133.25	24.76	18.84	10.71	31.79	14.06	9.02	TRUE	Distal Intergenic	3	112596794	112649447	52654	2	151887	-27286	ENSG00000091986	CCDC80	coiled-coil domain containing 80
51426	chr17	59829179	59829864	686	*	5.69	6.5	3.7	2.79	8.84E-15	8.79E-12	60.94	119.94	141	83.54	40.1	96.43	17.85	18.84	13.93	4.54	8.59	14.43	TRUE	Intron (ENST00000262291.9/81671, intron 10 of 11)	17	59837931	59842255	4325	1	406991	-8067	ENSG00000284190	MIR21	microRNA 21
74769	chr20	43751031	43752049	1019	*	6.29	7.14	4.01	3.13	9.01E-15	8.89E-12	94.68	193.1	195.23	185.9	45.11	131.49	24.19	8.87	22.5	19.3	12.49	9.02	TRUE	Distal Intergenic	20	43726164	43727002	839	2	149699	-24029	ENSG00000124196	GTSF1L	gametocyte specific factor 1 like
118864	chr8	37891756	37892377	622	*	6.03	6.84	4.06	2.78	1.01E-14	9.87E-12	99.03	157.12	147.51	109.42	56.39	117.47	22.46	16.63	13.93	21.57	17.96	7.21	TRUE	Intron (ENST00000287263.8/80223, intron 1 of 4)	8	37858618	37899497	40880	2	80223	7120	ENSG00000156675	RAB11FIP1	RAB11 family interacting protein 1
68348	chr2	162059110	162059718	609	*	5.05	5.76	3.6	2.16	1.02E-14	9.87E-12	38.09	101.95	59.65	45.89	26.31	52.6	9.79	16.63	13.93	10.79	5.47	16.23	TRUE	Intron (ENST00000360534.8/1803, intron 2 of 25)	2	161992245	162074215	81971	2	1803	14497	ENSG00000197635	DPP4	dipeptidyl peptidase 4
97680	chr5	71887614	71888064	451	*	4.76	5.53	3.01	2.52	1.07E-14	1.03E-11	39.18	62.37	66.16	37.65	13.16	57.86	9.79	9.98	7.5	6.24	3.9	10.82	TRUE	Distal Intergenic	5	71719275	71721048	1774	1	9607	168339	ENSG00000164326	CARTPT	CART prepropeptide
120398	chr8	80347817	80348375	559	*	5.71	6.42	4.28	2.14	1.11E-14	1.05E-11	74	116.34	107.38	100.01	46.99	68.38	14.97	31.03	13.93	28.38	15.62	12.62	TRUE	Intron (ENST00000656157.1/ENST00000656157.1, intron 2 of 3)	8	80241389	80241473	85	1	100847056	106428	ENSG00000265588	MIR5708	microRNA 5708
106855	chr6	106167307	106167751	445	*	4.08	4.93	1.71	3.21	1.19E-14	1.13E-11	32.65	23.99	53.15	30.59	19.42	22.79	6.33	4.43	2.14	3.41	1.56	1.8	TRUE	Intron (ENST00000636437.1/9474, intron 6 of 6)	6	106045423	106325791	280369	2	9474	158040	ENSG00000057663	ATG5	autophagy related 5
76464	chr21	17784798	17785377	580	*	4.85	5.61	3.15	2.46	1.24E-14	1.16E-11	64.21	79.16	31.45	54.12	36.34	28.05	10.37	8.87	8.57	7.95	8.59	9.02	TRUE	Intron (ENST00000430815.5/246312, intron 2 of 4)	21	17763315	17792523	29209	2	246312	7146	ENSG00000240770	C21orf91-OT1	C21orf91 overlapping transcript 1
78357	chr22	23011814	23012653	840	*	5.81	6.58	4.04	2.53	1.38E-14	1.28E-11	96.86	97.15	111.71	125.9	44.48	96.43	20.73	23.28	17.14	13.06	15.62	9.02	TRUE	Distal Intergenic	22	23070519	23125032	54514	1	2781	-57866	ENSG00000128266	GNAZ	G protein subunit alpha z
125589	chr9	88433648	88434278	631	*	4.4	5.19	2.52	2.67	1.43E-14	1.32E-11	31.56	43.18	29.28	37.65	20.68	56.1	3.46	7.76	5.36	2.27	4.69	10.82	TRUE	Intron (ENST00000485804.5/10927, intron 1 of 4)	9	88388430	88478694	90265	1	10927	45218	ENSG00000106723	SPIN1	spindlin 1
55487	chr18	57837885	57838412	528	*	5.06	5.9	2.83	3.07	1.51E-14	1.39E-11	58.77	73.16	72.67	63.54	20.68	68.38	3.46	4.43	3.21	7.95	5.47	18.03	TRUE	Distal Intergenic	18	57646426	57803315	156890	2	5205	-34570	ENSG00000081923	ATP8B1	ATPase phospholipid transporting 8B1
95909	chr5	10635276	10636075	800	*	5.85	6.6	4.17	2.43	1.98E-14	1.78E-11	44.62	146.32	112.8	125.9	62.65	89.42	14.97	13.3	18.21	24.41	15.62	21.64	TRUE	Intron (ENST00000296657.7/651746, intron 2 of 3)	5	10564070	10657816	93747	1	651746	71206	ENSG00000164236	ANKRD33B	ankyrin repeat domain 33B
19412	chr11	10508494	10510387	1894	*	6.62	7.35	5.05	2.3	2.40E-14	2.14E-11	144.74	166.71	162.69	168.26	86.46	250.72	32.83	41.01	61.06	22.14	17.18	25.24	TRUE	Promoter (<=1kb)	11	10507894	10509186	1293	2	100463486	0	ENSG00000255823	MTRNR2L8	MT-RNR2 like 8
99463	chr5	124583304	124584308	1005	*	6.58	7.34	4.87	2.47	2.54E-14	2.25E-11	145.83	231.48	203.9	194.14	73.3	124.48	27.64	23.28	27.85	33.49	28.89	34.26	TRUE	Distal Intergenic	5	124059794	124438625	378832	2	103724389	-144679	NA	LINC01170	long intergenic non-protein coding RNA 1170
69041	chr2	176931730	176932238	509	*	4.3	5.07	2.54	2.52	2.56E-14	2.25E-11	37	47.98	21.69	32.95	14.41	47.34	5.76	9.98	3.21	6.24	0.78	9.02	TRUE	Distal Intergenic	2	177212563	177223958	11396	1	220988	-280325	ENSG00000170144	HNRNPA3	heterogeneous nuclear ribonucleoprotein A3
106851	chr6	106141297	106142288	992	*	6.86	7.68	4.77	2.91	2.62E-14	2.29E-11	143.66	385	226.68	195.32	97.74	182.34	20.73	17.73	34.28	28.38	33.58	28.85	TRUE	Intron (ENST00000636437.1/9474, intron 6 of 6)	6	105993463	106109939	116477	1	639	147834	ENSG00000057657	PRDM1	PR/SET domain 1
85557	chr3	122609789	122610583	795	*	5.27	6.07	3.32	2.75	2.64E-14	2.29E-11	65.3	77.96	92.19	48.24	37.59	82.4	12.67	3.33	15	2.27	7.03	19.83	TRUE	Exon (ENST00000483793.5/165631, exon 3 of 9)	3	122577628	122639047	61420	1	165631	32161	ENSG00000173200	PARP15	poly(ADP-ribose) polymerase family member 15
118899	chr8	38405052	38405532	481	*	4.64	5.38	3.04	2.33	2.67E-14	2.31E-11	40.27	64.77	50.98	42.36	17.54	33.31	6.33	14.41	10.71	5.68	1.56	10.82	TRUE	Intron (ENST00000297720.9/137994, intron 7 of 9)	8	38386207	38409527	23321	1	137994	18845	ENSG00000165046	LETM2	leucine zipper and EF-hand containing transmembrane protein 2
113986	chr7	94657734	94658798	1065	*	7.93	8.64	6.45	2.19	3.19E-14	2.74E-11	372.2	489.35	364.43	467.11	253.75	447.08	116.33	84.23	67.49	153.28	63.25	41.47	TRUE	Promoter (1-2kb)	7	94524204	94656572	132369	2	8910	-1162	ENSG00000127990	SGCE	sarcoglycan epsilon
131145	chrY	4344709	4344921	213	*	4.28	5.16	1.67	3.49	3.22E-14	2.74E-11	22.85	29.98	29.28	27.06	29.45	75.39	1.73	5.54	7.5	1.7	0.78	1.8	TRUE	Distal Intergenic	24	5000226	5742224	741999	1	83259	-655305	ENSG00000099715	PCDH11Y	protocadherin 11 Y-linked
78760	chr22	28909290	28909753	464	*	4.24	5.08	2.03	3.05	3.72E-14	3.13E-11	41.36	59.97	41.21	32.95	18.17	8.77	3.46	4.43	5.36	3.97	5.47	1.8	TRUE	Intron (ENST00000544604.7/84133, intron 1 of 8)	22	28883572	29057488	173917	1	84133	25718	ENSG00000183579	ZNRF3	zinc and ring finger 3
41181	chr15	64246753	64247165	413	*	4.2	4.99	2.31	2.69	3.92E-14	3.28E-11	22.85	49.17	29.28	36.47	21.93	31.56	5.18	7.76	3.21	3.41	4.69	5.41	TRUE	Intron (ENST00000303052.13/53944, intron 4 of 11)	15	64155812	64163205	7394	2	5479	-83548	ENSG00000166794	PPIB	peptidylprolyl isomerase B
28592	chr12	76158459	76159367	909	*	5.98	6.77	4.11	2.66	3.94E-14	3.28E-11	93.59	221.89	85.68	121.19	46.99	85.91	19	16.63	11.78	14.76	12.49	28.85	TRUE	Distal Intergenic	12	76036585	76084958	48374	2	4673	-73501	ENSG00000187109	NAP1L1	nucleosome assembly protein 1 like 1
25561	chr12	5220689	5221751	1063	*	6.11	6.79	4.77	2.02	4.31E-14	3.51E-11	103.39	154.72	100.87	130.6	66.41	108.7	20.73	27.71	18.21	28.95	23.43	45.08	TRUE	Distal Intergenic	12	5226196	5244199	18004	2	101929584	22448	ENSG00000256115	LINC02443	long intergenic non-protein coding RNA 2443
47254	chr16	84013874	84014687	814	*	6.05	6.83	4.23	2.6	4.78E-14	3.87E-11	93.59	175.11	112.8	130.6	63.28	108.7	21.88	24.38	15	16.46	25.77	9.02	TRUE	Intron (ENST00000568003.1/146167, intron 1 of 2)	16	84009667	84042636	32970	2	146167	27949	ENSG00000166558	SLC38A8	solute carrier family 38 member 8
45481	chr16	34581181	34581846	666	*	6.68	5.12	7.41	-2.29	4.99E-14	4.02E-11	20.68	17.99	24.95	20	45.74	78.9	96.17	174.01	206.74	66.42	146.02	329.98	TRUE	Distal Intergenic	16	35169692	35170241	550	2	606551	588395	NA	UBE2MP1	ubiquitin conjugating enzyme E2 M pseudogene 1
6475	chr1	143264158	143264796	639	*	5.14	3.03	5.96	-2.93	5.57E-14	4.45E-11	7.62	3.6	3.25	1.18	1.88	31.56	23.61	66.5	46.06	26.68	36.7	174.91	TRUE	Distal Intergenic	1	143699456	143699619	164	2	101954269	434823	ENSG00000207349	RNVU1-17	RNA, variant U1 small nuclear 17
32529	chr13	40026144	40027088	945	*	5.82	6.5	4.46	2.04	5.62E-14	4.47E-11	92.51	122.34	123.64	74.13	37.59	94.68	24.19	27.71	25.71	22.14	16.4	16.23	TRUE	Distal Intergenic	13	40172505	40195361	22857	1	100874127	-145417	NA	LINC00332	long intergenic non-protein coding RNA 332
65268	chr2	87824818	87825435	618	*	7.43	8.18	5.75	2.42	5.88E-14	4.65E-11	294.93	332.23	204.99	345.92	124.68	436.56	57.01	85.34	73.91	60.18	13.27	34.26	TRUE	Exon (ENST00000435212.2/ENST00000435212.2, exon 1 of 1)	2	87629755	87629834	80	1	100616499	195063	ENSG00000265507	MIR4435-1	microRNA 4435-1
68061	chr2	157256612	157257065	454	*	5.24	6.08	2.99	3.08	6.11E-14	4.80E-11	46.8	136.73	60.74	65.89	36.97	57.86	4.61	12.19	10.71	3.41	13.27	3.61	TRUE	Promoter (<=1kb)	2	157257705	157318491	60787	1	11227	-640	ENSG00000136542	GALNT5	polypeptide N-acetylgalactosaminyltransferase 5
99989	chr5	134925035	134926094	1060	*	8.01	8.77	6.29	2.48	6.38E-14	4.97E-11	380.9	317.84	411.06	527.12	241.22	738.12	65.65	101.97	125.33	91.97	32.8	52.29	TRUE	Exon (ENST00000511037.1/ENST00000511037.1, exon 1 of 1)	5	134905173	135011696	106524	1	347732	19862	ENSG00000152705	CATSPER3	cation channel sperm associated 3
22148	chr11	72668604	72669039	436	*	5.23	6.12	2.45	3.67	6.51E-14	5.02E-11	57.68	134.33	41.21	80.01	29.45	73.64	10.94	3.33	6.43	3.97	6.25	1.8	TRUE	5' UTR	11	72576141	72674591	98451	2	5138	5552	ENSG00000186642	PDE2A	phosphodiesterase 2A
3243	chr1	44721199	44722334	1136	*	7.04	7.77	5.49	2.28	6.55E-14	5.02E-11	169.77	280.66	235.36	235.32	115.28	271.75	46.07	34.36	41.78	74.37	39.04	34.26	TRUE	Promoter (<=1kb)	1	44721786	44721902	117	2	26828	0	ENSG00000199377	RNU5F-1	RNA, U5F small nuclear 1
121738	chr8	119207033	119207363	331	*	3.89	4.72	1.72	3	6.59E-14	5.02E-11	15.24	46.78	35.79	22.36	11.9	26.3	1.73	8.87	4.28	0.57	0.78	3.61	TRUE	Intron (ENST00000522112.6/114569, intron 2 of 4)	8	119214625	119246848	32224	2	105375726	39485	ENSG00000253972	MAL2-AS1	MAL2 antisense RNA 1
92658	chr4	104966438	104967443	1006	*	5.73	6.46	4.19	2.28	6.64E-14	5.03E-11	89.24	116.34	116.05	76.48	54.51	77.14	15.55	13.3	38.56	13.06	17.96	10.82	TRUE	Exon (ENST00000515127.1/ENST00000515127.1, exon 1 of 6)	4	105145875	105279816	133942	1	54790	-178432	ENSG00000168769	TET2	tet methylcytosine dioxygenase 2
93623	chr4	139266546	139267474	929	*	5.87	6.56	4.51	2.05	6.82E-14	5.13E-11	83.8	165.51	98.7	103.54	41.35	73.64	20.73	31.03	29.99	31.22	14.84	9.02	TRUE	3' UTR	4	139266165	139295815	29651	2	84709	28341	ENSG00000137463	MGARP	mitochondria localized glutamic acid rich protein
98637	chr5	97094802	97095663	862	*	5.62	6.42	3.66	2.75	6.91E-14	5.15E-11	70.74	98.35	131.24	88.25	36.34	87.66	10.37	25.49	13.93	4.54	10.93	10.82	TRUE	Exon (ENST00000274382.9/167410, exon 6 of 6)	5	97091867	97142753	50887	2	167410	47090	ENSG00000145721	LIX1	limb and CNS expressed 1
115276	chr7	126700976	126701572	597	*	5.44	6.24	3.48	2.76	7.70E-14	5.68E-11	75.09	117.54	98.7	67.07	25.06	70.13	6.33	14.41	22.5	6.24	10.15	7.21	TRUE	Intron (ENST00000339582.6/2918, intron 7 of 10)	7	127058088	127058184	97	2	693177	356612	ENSG00000207692	MIR592	microRNA 592
34733	chr13	109162135	109162685	551	*	5.28	6.04	3.6	2.43	8.27E-14	6.06E-11	50.06	127.13	68.33	67.07	25.69	56.1	12.67	12.19	20.35	9.65	5.47	12.62	TRUE	Intron (ENST00000356711.7/23026, intron 32 of 34)	13	109163902	109201483	37582	2	100885782	38798	ENSG00000236242	MYO16-AS1	MYO16 antisense RNA 1
67925	chr2	151819967	151820427	461	*	4.17	5.04	1.59	3.45	8.52E-14	6.21E-11	27.21	73.16	31.45	24.71	11.28	29.81	2.3	1.11	5.36	3.41	2.34	3.61	TRUE	Intron (ENST00000446896.7/26225, intron 1 of 8)	2	151789078	151842014	52937	2	26225	21587	ENSG00000162980	ARL5A	ADP ribosylation factor like GTPase 5A
91629	chr4	75682835	75683397	563	*	4.68	5.42	3.11	2.31	9.65E-14	6.95E-11	38.09	64.77	50.98	50.59	20.68	31.56	6.33	11.08	9.64	12.49	1.56	10.82	TRUE	Intron (ENST00000511868.5/9908, intron 1 of 3)	4	75642782	75724525	81744	2	9908	41128	ENSG00000138757	G3BP2	G3BP stress granule assembly factor 2
58575	chr19	20999568	21000474	907	*	7.16	7.87	5.73	2.14	9.86E-14	7.05E-11	226.37	277.06	291.76	217.67	157.89	229.68	59.32	72.04	36.42	81.75	39.82	28.85	TRUE	Distal Intergenic	19	21020634	21060050	39417	1	80264	-20160	ENSG00000118620	ZNF430	zinc finger protein 430
76333	chr21	14027135	14027750	616	*	6.36	7.08	4.86	2.22	9.88E-14	7.05E-11	109.92	191.9	182.21	144.72	68.29	115.71	22.46	41.01	26.78	45.98	25.77	12.62	TRUE	Exon (ENST00000448463.2/ENST00000448463.2, exon 1 of 3)	21	13937946	13980437	42492	2	391267	-46698	ENSG00000215559	ANKRD20A11P	ankyrin repeat domain 20 family member A11, pseudogene
35622	chr14	32484109	32485063	955	*	8.13	8.89	6.43	2.46	1.00E-13	7.10E-11	426.61	399.39	433.84	514.18	265.65	808.25	86.38	107.51	126.4	109.57	37.48	50.49	TRUE	Exon (ENST00000554243.1/ENST00000554243.1, exon 1 of 1)	14	32329298	32837684	508387	1	9472	154811	ENSG00000151320	AKAP6	A-kinase anchoring protein 6
35058	chr13	113584281	113584988	708	*	5.92	6.61	4.55	2.05	1.03E-13	7.29E-11	87.06	98.35	109.54	112.95	74.56	101.69	25.34	28.82	11.78	32.36	21.08	21.64	TRUE	Promoter (<=1kb)	13	113584721	113641473	56753	1	7027	0	ENSG00000198176	TFDP1	transcription factor Dp-1
10883	chr1	230109702	230110512	811	*	6.32	7.08	4.63	2.45	1.20E-13	8.38E-11	118.62	255.47	108.46	155.31	62.65	110.46	22.46	26.6	27.85	34.63	24.21	12.62	TRUE	Intron (ENST00000494106.1/2590, intron 1 of 6)	1	230057990	230282122	224133	1	2590	51712	ENSG00000143641	GALNT2	polypeptide N-acetylgalactosaminyltransferase 2
23049	chr11	95096203	95096542	340	*	3.94	4.8	1.54	3.26	1.24E-13	8.63E-11	27.21	41.98	41.21	18.83	8.14	29.81	4.61	1.11	3.21	0.57	0.78	7.21	TRUE	Intron (ENST00000278505.5/23052, intron 1 of 1)	11	95089846	95132645	42800	1	23052	6357	ENSG00000149218	ENDOD1	endonuclease domain containing 1
99987	chr5	134923360	134923636	277	*	6.51	7.31	4.58	2.73	1.35E-13	9.31E-11	170.86	137.93	85.68	210.61	87.09	261.24	25.34	27.71	36.42	28.95	7.03	18.03	TRUE	Exon (ENST00000501056.2/ENST00000501056.2, exon 1 of 1)	5	134905173	135011696	106524	1	347732	18187	ENSG00000152705	CATSPER3	cation channel sperm associated 3
113645	chr7	83162143	83163251	1109	*	5.54	6.26	4.02	2.25	1.36E-13	9.32E-11	58.77	101.95	117.14	81.19	42.6	59.61	18.43	12.19	21.42	17.6	14.84	12.62	TRUE	Promoter (<=1kb)	7	82754012	83162930	408919	2	27445	0	ENSG00000186472	PCLO	piccolo presynaptic cytomatrix protein
55712	chr18	61951955	61952784	830	*	5.54	6.37	3.37	3	1.37E-13	9.38E-11	84.89	130.73	112.8	80.01	40.72	45.58	6.91	14.41	13.93	6.81	17.96	1.8	TRUE	Intron (ENST00000639600.1/23556, intron 24 of 24)	18	61808067	61894247	86181	2	220441	-57708	ENSG00000176641	RNF152	ring finger protein 152
38312	chr14	95265340	95265859	520	*	4.92	5.67	3.24	2.43	1.44E-13	9.78E-11	40.27	74.36	60.74	56.48	21.3	52.6	9.21	5.54	12.85	10.22	6.25	12.62	TRUE	Intron (ENST00000298912.9/79789, intron 1 of 12)	14	95319483	95335757	16275	1	101929080	-53624	ENSG00000258630	LINC02292	long intergenic non-protein coding RNA 2292
39141	chr14	105999299	106000429	1131	*	6.28	7.05	4.5	2.55	1.54E-13	1.04E-10	114.27	184.7	163.77	203.55	41.98	85.91	17.28	36.58	29.99	33.49	16.4	1.8	TRUE	Distal Intergenic	14	105859484	105859553	70	2	100616422	-139746	ENSG00000264781	MIR4537	microRNA 4537
39175	chr14	106308767	106309472	706	*	5.7	6.52	3.55	2.97	1.55E-13	1.04E-10	62.03	110.34	125.81	116.48	63.28	73.64	19	8.87	11.78	12.49	16.4	1.8	TRUE	Exon (ENST00000520387.1/ENST00000520387.1, exon 1 of 1)	14	106287674	106288828	1155	1	338004	21093	NA	LINC00226	long intergenic non-protein coding RNA 226
101653	chr5	170572398	170573041	644	*	5.34	6.11	3.59	2.51	1.62E-13	1.09E-10	44.62	101.95	82.43	55.3	39.47	89.42	10.37	7.76	12.85	17.6	9.37	14.43	TRUE	Intron (ENST00000377360.8/30820, intron 1 of 7)	5	170639158	170681437	42280	2	105377716	108396	ENSG00000253591	KCNIP1-AS1	KCNIP1 antisense RNA 1
131154	chrY	9141824	9142031	208	*	5.08	5.87	3.21	2.66	1.67E-13	1.11E-10	42.44	53.97	59.65	62.36	21.93	110.46	9.79	14.41	9.64	10.79	5.47	5.41	TRUE	Distal Intergenic	24	9311130	9322869	11740	2	286557	180838	NA	RBMY1A3P	RNA binding motif protein Y-linked family 1 member A3, pseudogene
35502	chr14	24665373	24666083	711	*	5.94	6.71	4.16	2.55	1.80E-13	1.19E-10	81.62	148.72	122.56	135.31	43.23	96.43	17.28	27.71	11.78	10.22	13.27	27.05	TRUE	Distal Intergenic	14	24630954	24634267	3314	2	3002	-31106	ENSG00000100453	GZMB	granzyme B
64026	chr2	58350321	58351009	689	*	5.29	6.05	3.62	2.42	1.81E-13	1.20E-10	53.33	76.76	108.46	94.13	23.18	40.32	12.67	22.17	10.71	14.19	7.03	7.21	TRUE	Distal Intergenic	2	58275532	58296817	21286	1	105374744	74789	NA	LINC01795	long intergenic non-protein coding RNA 1795
53223	chr18	681752	682528	777	*	6.2	6.93	4.61	2.33	1.96E-13	1.27E-10	114.27	152.32	159.44	147.08	50.12	110.46	25.91	36.58	25.71	15.33	21.08	21.64	TRUE	Intron (ENST00000647584.2/55556, intron 11 of 15)	18	641320	658340	17021	2	494514	-23412	ENSG00000176912	TYMSOS	TYMS opposite strand
46896	chr16	76975970	76976531	562	*	5.29	6.13	3.05	3.07	1.98E-13	1.28E-10	84.89	91.15	72.67	84.72	46.99	38.57	5.76	3.33	13.93	5.11	5.47	16.23	TRUE	Distal Intergenic	16	76868936	76869019	84	1	100616172	107034	ENSG00000266426	MIR4719	microRNA 4719
105684	chr6	55868824	55869391	568	*	4.94	5.77	2.84	2.93	2.07E-13	1.32E-10	28.3	125.94	59.65	44.71	16.92	50.84	9.21	8.87	7.5	6.24	3.9	7.21	TRUE	Intron (ENST00000370830.4/653, intron 1 of 6)	6	55753653	55875590	121938	2	653	6199	ENSG00000112175	BMP5	bone morphogenetic protein 5
118490	chr8	27614064	27615074	1011	*	5.91	6.63	4.38	2.25	2.15E-13	1.37E-10	97.95	110.34	110.63	112.95	80.2	82.4	33.98	12.19	34.28	16.46	17.18	10.82	TRUE	Promoter (<=1kb)	8	27596917	27614700	17784	2	1191	0	ENSG00000120885	CLU	clusterin
51265	chr17	57462831	57463961	1131	*	6.08	6.84	4.39	2.45	2.15E-13	1.37E-10	97.95	158.32	135.58	109.42	68.29	117.47	15.55	19.95	27.85	17.6	32.02	12.62	TRUE	Intron (ENST00000416426.6/124540, intron 6 of 13)	17	57522248	57523597	1350	2	101927557	59636	ENSG00000266100	LOC101927557	uncharacterized LOC101927557
1136	chr1	15965882	15966709	828	*	6.12	6.89	4.41	2.48	2.21E-13	1.39E-10	112.09	142.73	139.91	151.78	54.51	108.7	27.07	12.19	19.28	26.11	22.64	19.83	TRUE	Intron (ENST00000375743.8/7709, intron 2 of 15)	1	15941869	15976132	34264	2	7709	9423	ENSG00000116809	ZBTB17	zinc finger and BTB domain containing 17
9318	chr1	203289482	203290060	579	*	7.03	7.78	5.36	2.43	2.29E-13	1.43E-10	185.01	256.67	295.01	256.5	117.79	210.39	62.77	35.47	35.35	73.8	24.21	14.43	TRUE	Distal Intergenic	1	203298758	203305309	6552	2	730227	15249	ENSG00000233791	LINC01136	long intergenic non-protein coding RNA 1136
98716	chr5	100046399	100047055	657	*	7.32	8.01	5.97	2.04	2.33E-13	1.45E-10	285.13	223.09	228.85	269.44	147.86	390.98	39.16	98.64	64.27	66.42	21.86	86.55	TRUE	Exon (ENST00000604233.1/ENST00000604233.1, exon 1 of 1)	5	100375700	100381398	5699	2	100133050	334343	NA	LOC100133050	glucuronidase beta pseudogene
129276	chrX	30713027	30713802	776	*	4.71	5.49	2.83	2.66	2.47E-13	1.51E-10	33.74	77.96	79.18	42.36	14.41	22.79	2.88	14.41	9.64	8.52	5.47	1.8	TRUE	Intron (ENST00000378943.7/2710, intron 12 of 19)	23	30653359	30731456	78098	1	2710	59668	ENSG00000198814	GK	glycerol kinase
45502	chr16	46389601	46389812	212	*	5.28	2.48	6.17	-3.69	2.47E-13	1.51E-10	9.79	3.6	3.25	4.71	5.01	7.01	28.79	58.74	102.84	19.87	67.93	153.27	TRUE	Distal Intergenic	16	46469341	46569097	99757	2	124149	179285	NA	ANKRD26P1	ankyrin repeat domain 26 pseudogene 1
31594	chr13	20419559	20420314	756	*	5.59	6.4	3.54	2.86	2.55E-13	1.55E-10	75.09	121.14	106.29	74.13	28.19	101.69	10.37	16.63	11.78	12.49	13.27	5.41	TRUE	Intron (ENST00000643035.1/51084, intron 7 of 9)	13	20433778	20433846	69	2	100616304	13532	ENSG00000263978	MIR4499	microRNA 4499
120040	chr8	67505838	67506577	740	*	5.23	6.02	3.32	2.71	2.81E-13	1.70E-10	54.41	86.36	68.33	81.19	31.33	68.38	11.52	8.87	6.43	6.81	11.71	14.43	TRUE	Intron (ENST00000297770.10/57094, intron 6 of 10)	8	67173511	67343781	170271	2	10565	-162057	ENSG00000066777	ARFGEF1	ADP ribosylation factor guanine nucleotide exchange factor 1
44950	chr16	23842058	23842676	619	*	5.05	5.9	2.65	3.25	3.13E-13	1.88E-10	48.97	101.95	59.65	69.42	19.42	59.61	9.21	3.33	16.07	2.84	0.78	5.41	TRUE	Intron (ENST00000321728.12/5579, intron 2 of 16)	16	23835983	24220611	384629	1	5579	6075	ENSG00000166501	PRKCB	protein kinase C beta
45504	chr16	46399185	46399617	433	*	6.14	4	6.97	-2.97	3.15E-13	1.88E-10	22.85	6	9.76	9.41	18.17	29.81	68.53	119.7	149.97	36.9	114.01	261.46	TRUE	Distal Intergenic	16	46469341	46569097	99757	2	124149	169480	NA	ANKRD26P1	ankyrin repeat domain 26 pseudogene 1
20879	chr11	48008943	48009272	330	*	4.52	5.37	2.1	3.27	3.17E-13	1.88E-10	22.85	71.96	41.21	36.47	11.28	64.87	5.18	1.11	4.28	5.68	2.34	7.21	TRUE	Intron (ENST00000613246.4/5795, intron 1 of 24)	11	47980558	48170841	190284	1	5795	28385	ENSG00000149177	PTPRJ	protein tyrosine phosphatase receptor type J
72595	chr20	1357718	1358750	1033	*	5.24	5.96	3.73	2.23	3.18E-13	1.88E-10	43.53	106.74	70.5	68.24	31.33	52.6	13.25	14.41	15	10.22	8.59	18.03	TRUE	Intron (ENST00000609470.6/100507495, intron 1 of 2)	20	1309909	1329139	19231	2	27111	-28579	ENSG00000125775	SDCBP2	syndecan binding protein 2
29596	chr12	103925275	103925555	281	*	4.48	5.33	2.09	3.24	3.22E-13	1.89E-10	23.94	81.56	47.72	38.83	10.65	38.57	3.46	3.33	8.57	4.54	3.9	1.8	TRUE	Exon (ENST00000548897.1/253724, exon 3 of 5)	12	103930107	103953645	23539	1	7184	-4552	ENSG00000166598	HSP90B1	heat shock protein 90 beta family member 1
91309	chr4	64882480	64883923	1444	*	6.26	7.01	4.61	2.4	3.35E-13	1.96E-10	133.86	148.72	148.59	135.31	60.77	147.27	23.61	24.38	22.5	22.71	32.02	21.64	TRUE	Exon (ENST00000666578.1/ENST00000666578.1, exon 1 of 5)	4	64914281	65024485	110205	2	401134	140562	ENSG00000250125	LINC02232	long intergenic non-protein coding RNA 2232
62620	chr2	27080854	27081705	852	*	6.95	7.67	5.44	2.22	3.52E-13	2.04E-10	131.68	225.48	265.73	242.38	124.05	231.43	49.53	50.98	50.35	65.85	26.55	18.03	TRUE	Promoter (2-3kb)	2	27078615	27086403	7789	1	11117	2239	ENSG00000138080	EMILIN1	elastin microfibril interfacer 1
5643	chr1	101371102	101371636	535	*	5.11	5.89	3.32	2.57	4.49E-13	2.55E-10	38.09	85.16	90.02	45.89	28.19	68.38	9.79	8.87	10.71	13.06	8.59	9.02	TRUE	Intron (ENST00000439146.1/104355286, intron 4 of 4)	1	101323337	101390303	66967	1	104355286	47765	ENSG00000231671	LINC01307	long intergenic non-protein coding RNA 1307
91985	chr4	82905316	82905591	276	*	4.57	5.38	2.58	2.8	4.59E-13	2.60E-10	47.89	53.97	59.65	34.12	8.14	45.58	3.46	4.43	7.5	9.08	2.34	9.02	TRUE	Intron (ENST00000514244.5/79725, intron 2 of 3)	4	82818509	82901166	82658	2	22872	-4150	ENSG00000138674	SEC31A	SEC31 homolog A, COPII coat complex component
121698	chr8	118056231	118056759	529	*	5.5	6.34	3.26	3.07	4.68E-13	2.63E-10	67.47	106.74	99.78	95.31	25.69	89.42	8.64	6.65	6.43	10.79	12.49	12.62	TRUE	Intron (ENST00000378204.6/2131, intron 1 of 10)	8	117794490	118111853	317364	2	2131	55094	ENSG00000182197	EXT1	exostosin glycosyltransferase 1
116126	chr7	141679069	141679419	351	*	3.41	4.26	1.07	3.18	4.69E-13	2.63E-10	15.24	26.39	33.62	20	12.53	7.01	1.15	1.11	4.28	1.7	0.78	3.61	TRUE	Intron (ENST00000536163.6/57189, intron 3 of 8)	7	141764097	141765197	1101	1	50831	-84678	ENSG00000127362	TAS2R3	taste 2 receptor member 3
109985	chr6	170087949	170089028	1080	*	6.04	6.75	4.59	2.16	4.89E-13	2.72E-10	96.86	95.95	114.97	148.25	63.28	126.23	29.37	28.82	13.93	31.79	22.64	18.03	TRUE	Exon (ENST00000654612.1/ENST00000654612.1, exon 1 of 3)	6	170160606	170163142	2537	1	102724511	-71578	ENSG00000232197	LOC102724511	uncharacterized LOC102724511
61911	chr2	12412840	12413403	564	*	4.77	5.51	3.14	2.38	5.04E-13	2.79E-10	35.91	40.78	77.01	57.65	18.8	43.83	5.76	11.08	9.64	10.22	7.03	9.02	TRUE	Intron (ENST00000412294.5/100506457, intron 4 of 5)	2	12199130	12199201	72	1	100500884	213710	ENSG00000264089	MIR3681	microRNA 3681
96030	chr5	14365846	14366447	602	*	5.28	6.01	3.71	2.3	5.58E-13	3.04E-10	42.44	94.75	80.26	69.42	38.85	61.36	12.09	14.41	24.64	7.38	10.93	9.02	TRUE	Intron (ENST00000344204.9/7204, intron 15 of 56)	5	14581792	14616180	34389	1	54491	-215345	ENSG00000145569	OTULINL	OTU deubiquitinase with linear linkage specificity like
83983	chr3	67655337	67656349	1013	*	6.79	7.52	5.21	2.31	5.72E-13	3.09E-10	159.98	247.07	218	203.55	98.99	177.08	40.89	46.55	23.57	61.31	33.58	16.23	TRUE	Promoter (<=1kb)	3	67654669	67947713	293045	1	101927111	668	ENSG00000241316	SUCLG2-AS1	SUCLG2 antisense RNA 1 (head to head)
42969	chr15	90852438	90853276	839	*	5.32	6.08	3.59	2.49	6.43E-13	3.40E-10	75.09	76.76	73.75	62.36	53.26	64.87	8.64	17.73	9.64	9.08	21.86	5.41	TRUE	Exon (ENST00000653647.1/ENST00000653647.1, exon 3 of 3)	15	90868588	90883458	14871	1	5045	-15312	ENSG00000140564	FURIN	furin, paired basic amino acid cleaving enzyme
100595	chr5	145946480	145947175	696	*	5.26	6.05	3.39	2.65	6.61E-13	3.45E-10	65.3	121.14	86.77	50.59	28.82	43.83	10.37	12.19	7.5	5.68	3.9	23.44	TRUE	Intron (ENST00000359120.9/153769, intron 2 of 9)	5	145858521	145937126	78606	2	643226	-9354	ENSG00000204928	GRXCR2	glutaredoxin and cysteine rich domain containing 2
37872	chr14	89276300	89277013	714	*	5.7	6.41	4.26	2.15	7.06E-13	3.68E-10	82.71	97.15	132.32	69.42	41.35	87.66	18.43	21.06	16.07	19.87	16.4	23.44	TRUE	Intron (ENST00000345097.8/1112, intron 4 of 6)	14	89417354	89419793	2440	1	400236	-140341	ENSG00000258920	FOXN3-AS1	FOXN3 antisense RNA 1
83048	chr3	48663502	48664365	864	*	5.93	6.7	4.16	2.54	7.37E-13	3.81E-10	55.5	136.73	113.88	130.6	60.15	127.99	21.31	16.63	13.93	11.92	16.4	27.05	TRUE	Promoter (<=1kb)	3	48663776	48669174	5399	1	102724368	0	ENSG00000228350	LINC02585	long intergenic non-protein coding RNA 2585
88720	chr3	192892884	192893590	707	*	5.46	6.2	3.87	2.33	7.44E-13	3.83E-10	72.92	123.54	109.54	52.95	35.09	45.58	8.06	23.28	26.78	7.38	14.84	7.21	TRUE	Intron (ENST00000392452.3/151963, intron 1 of 1)	3	192796815	192917856	121042	2	151963	24266	ENSG00000180611	MB21D2	Mab-21 domain containing 2
40051	chr15	41490219	41490694	476	*	4.98	5.8	2.94	2.85	7.54E-13	3.86E-10	38.09	82.76	66.16	60.01	23.18	63.12	9.79	4.43	8.57	15.9	3.9	3.61	TRUE	Promoter (2-3kb)	15	41493393	41503551	10159	1	3706	-2699	ENSG00000137825	ITPKA	inositol-trisphosphate 3-kinase A
98719	chr5	100049320	100049836	517	*	7.79	8.53	6.16	2.37	7.56E-13	3.86E-10	228.54	349.02	337.31	462.41	202.37	641.69	48.95	97.53	108.19	99.35	33.58	41.47	TRUE	Exon (ENST00000604257.1/ENST00000604257.1, exon 1 of 1)	5	100375700	100381398	5699	2	100133050	331562	NA	LOC100133050	glucuronidase beta pseudogene
92996	chr4	112735393	112736136	744	*	5.02	5.82	3.03	2.8	7.89E-13	4.01E-10	41.36	89.95	60.74	76.48	25.69	45.58	6.33	6.65	17.14	4.54	7.03	7.21	TRUE	Distal Intergenic	4	112818032	113384221	566190	1	287	-81896	ENSG00000145362	ANK2	ankyrin 2
50395	chr17	43251598	43251824	227	*	4.95	5.67	3.46	2.2	8.04E-13	4.07E-10	75.09	39.58	57.48	48.24	19.42	64.87	12.09	7.76	11.78	9.65	8.59	16.23	TRUE	Intron (ENST00000594691.6/100874261, intron 1 of 3)	17	43211835	43220041	8207	1	113277	39763	ENSG00000184988	TMEM106A	transmembrane protein 106A
38149	chr14	92775302	92775689	388	*	3.07	3.97	0.11	3.86	8.31E-13	4.18E-10	13.06	32.38	16.27	12.94	3.76	15.78	0.58	1.11	1.07	1.14	0.78	1.8	TRUE	Distal Intergenic	14	92794305	92839947	45643	1	9950	-18616	ENSG00000066455	GOLGA5	golgin A5
78587	chr22	25709787	25710222	436	*	5	5.76	3.33	2.43	8.50E-13	4.26E-10	65.3	62.37	58.57	54.12	35.09	49.09	10.37	13.3	20.35	11.35	3.12	1.8	TRUE	3' UTR	22	25742144	26031041	288898	1	84700	-31922	ENSG00000133454	MYO18B	myosin XVIIIB
14464	chr10	58282519	58283132	614	*	5.57	6.28	4.08	2.2	8.54E-13	4.26E-10	72.92	105.55	118.22	61.18	39.47	70.13	24.19	18.84	20.35	13.62	15.62	9.02	TRUE	Exon (ENST00000488388.2/55847, exon 3 of 4)	10	58269162	58289586	20425	1	55847	13357	ENSG00000122873	CISD1	CDGSH iron sulfur domain 1
69360	chr2	185738528	185739260	733	*	5.52	6.28	3.79	2.49	9.90E-13	4.92E-10	63.12	155.92	87.85	91.78	34.46	33.31	7.49	15.52	22.5	14.19	10.93	12.62	TRUE	Promoter (<=1kb)	2	185738804	185833290	94487	1	401024	0	ENSG00000188738	FSIP2	fibrous sheath interacting protein 2
46988	chr16	79269253	79269993	741	*	5.43	6.2	3.66	2.54	1.08E-12	5.37E-10	58.77	101.95	84.6	88.25	45.11	63.12	17.28	4.43	20.35	12.49	8.59	12.62	TRUE	Distal Intergenic	16	79585843	79600737	14895	2	4094	330744	ENSG00000178573	MAF	MAF bZIP transcription factor
122778	chr8	139705448	139706191	744	*	5.61	6.29	4.25	2.04	1.09E-12	5.39E-10	65.3	137.93	80.26	64.71	46.99	75.39	20.73	26.6	13.93	25.55	7.81	19.83	TRUE	Promoter (1-2kb)	8	139600838	139704109	103272	2	51305	-1339	ENSG00000169427	KCNK9	potassium two pore domain channel subfamily K member 9
1782	chr1	25030588	25031170	583	*	5.52	6.26	3.89	2.38	1.14E-12	5.61E-10	64.21	83.96	92.19	95.31	45.11	80.65	19	13.3	7.5	16.46	16.4	16.23	TRUE	Distal Intergenic	1	25023503	25023586	84	1	100616365	7085	ENSG00000264371	MIR4425	microRNA 4425
91745	chr4	77586867	77587561	695	*	5.84	6.54	4.46	2.08	1.22E-12	5.97E-10	107.74	127.13	97.61	92.95	36.34	94.68	15.55	25.49	21.42	26.11	16.4	27.05	TRUE	Intron (ENST00000286758.4/10563, intron 1 of 4)	4	77511753	77611834	100082	1	10563	75114	ENSG00000156234	CXCL13	C-X-C motif chemokine ligand 13
84534	chr3	96617835	96618580	746	*	6.23	6.99	4.49	2.5	1.22E-12	5.97E-10	124.07	94.75	103.04	180.02	63.28	198.12	15.55	38.79	27.85	30.66	5.47	16.23	TRUE	5' UTR	3	96814581	97752460	937880	1	285220	-196001	ENSG00000080224	EPHA6	EPH receptor A6
14667	chr10	62681185	62682000	816	*	5.88	6.66	4.04	2.62	1.27E-12	6.18E-10	81.62	177.51	152.93	72.95	48.24	75.39	22.46	9.98	23.57	17.03	13.27	12.62	TRUE	Distal Intergenic	10	62804720	62808479	3760	1	84890	-122720	ENSG00000181915	ADO	2-aminoethanethiol dioxygenase
31092	chr12	127165846	127166614	769	*	5.9	6.58	4.56	2.02	1.37E-12	6.64E-10	66.39	113.94	82.43	124.72	82.08	103.44	16.12	41.01	9.64	40.87	19.52	14.43	TRUE	Intron (ENST00000650869.1/ENST00000650869.1, intron 1 of 4)	12	126915199	127060565	145367	2	101927592	-105281	ENSG00000249345	LINC02405	long intergenic non-protein coding RNA 2405
98218	chr5	83844237	83845201	965	*	5.78	6.58	3.88	2.69	1.38E-12	6.65E-10	74	149.92	141	88.25	35.09	84.16	19	13.3	16.07	11.92	15.62	12.62	TRUE	Distal Intergenic	5	83637805	83720855	83051	2	1404	-123382	ENSG00000145681	HAPLN1	hyaluronan and proteoglycan link protein 1
6498	chr1	145465294	145465881	588	*	5.02	5.82	3.03	2.79	1.38E-12	6.65E-10	55.5	82.76	61.82	61.18	20.68	57.86	2.88	7.76	7.5	9.65	8.59	12.62	TRUE	Exon (ENST00000605806.1/ENST00000605806.1, exon 1 of 1)	1	145289900	145405778	115879	2	100288142	-59516	ENSG00000162825	NBPF20	NBPF member 20
121597	chr8	115427506	115428124	619	*	5.1	5.81	3.64	2.17	1.40E-12	6.69E-10	56.59	79.16	88.94	43.53	24.43	43.83	11.52	14.41	13.93	13.06	9.37	12.62	TRUE	Intron (ENST00000640765.1/7227, intron 4 of 5)	8	115408496	115809673	401178	2	7227	381549	ENSG00000104447	TRPS1	transcriptional repressor GATA binding 1
45991	chr16	56279003	56279743	741	*	5.92	6.64	4.44	2.2	1.41E-12	6.74E-10	76.18	175.11	111.71	112.95	68.29	54.35	23.61	21.06	17.14	35.2	13.27	19.83	TRUE	Intron (ENST00000262493.12/2775, intron 3 of 8)	16	56245520	56245623	104	1	100500891	33483	ENSG00000265281	MIR3935	microRNA 3935
94515	chr4	164956654	164957487	834	*	5.75	6.44	4.4	2.04	1.42E-12	6.77E-10	64.21	103.15	108.46	89.42	54.51	99.94	22.46	22.17	20.35	26.11	21.08	14.43	TRUE	Promoter (<=1kb)	4	164956948	164959122	2175	1	152756	0	ENSG00000250486	FAM218A	family with sequence similarity 218 member A
43317	chr15	98160061	98160623	563	*	5.16	5.87	3.71	2.16	1.56E-12	7.29E-10	46.8	71.96	71.58	84.72	41.98	33.31	13.82	14.41	15	13.62	16.4	5.41	TRUE	Intron (ENST00000560360.2/ENST00000560360.2, intron 3 of 4)	15	98081993	98103761	21769	2	101927332	-56300	ENSG00000259611	LINC01582	long intergenic non-protein coding RNA 1582
23562	chr11	110348786	110350073	1288	*	6	6.81	3.97	2.84	1.78E-12	8.22E-10	75.09	159.52	131.24	107.07	49.5	150.78	21.31	14.41	9.64	17.03	18.74	12.62	TRUE	Distal Intergenic	11	110355130	110407613	52484	1	105369486	-5057	NA	LINC02732	long intergenic non-protein coding RNA 2732
107112	chr6	110944642	110945132	491	*	5.39	6.19	3.48	2.71	1.86E-12	8.58E-10	53.33	142.73	62.91	81.19	28.82	68.38	6.33	8.87	21.42	15.33	7.81	7.21	TRUE	Distal Intergenic	6	110958706	110967890	9185	1	112495	-13574	ENSG00000155115	GTF3C6	general transcription factor IIIC subunit 6
56545	chr19	246681	247489	809	*	4.85	5.67	2.82	2.84	1.93E-12	8.85E-10	32.65	73.16	96.53	34.12	38.22	29.81	0.58	14.41	13.93	0.57	3.9	9.02	TRUE	Distal Intergenic	19	200112	209396	9285	2	399844	-37285	NA	LINC01002	long intergenic non-protein coding RNA 1002
12080	chr10	3810004	3810720	717	*	5.79	6.47	4.45	2.02	2.10E-12	9.59E-10	51.15	152.32	94.36	83.54	50.12	101.69	16.12	25.49	31.06	31.22	10.93	16.23	TRUE	Exon (ENST00000668154.1/ENST00000668154.1, exon 1 of 4)	10	3833950	3834728	779	1	105376365	-23230	ENSG00000230573	LINC02639	long intergenic non-protein coding RNA 2639
63166	chr2	38075884	38077611	1728	*	6.32	7.02	4.9	2.12	2.49E-12	1.11E-09	95.77	139.13	199.57	112.95	75.18	154.29	20.73	24.38	24.64	22.14	31.23	55.9	TRUE	Promoter (2-3kb)	2	38073447	38231651	158205	1	285154	2437	ENSG00000232973	CYP1B1-AS1	CYP1B1 antisense RNA 1
2	chr1	630522	630730	209	*	6.41	7.16	4.78	2.38	2.71E-12	1.21E-09	116.45	107.94	130.15	222.38	76.44	203.38	25.91	44.33	28.92	42.58	10.15	12.62	TRUE	Promoter (2-3kb)	1	594191	633129	38939	2	101928626	2399	ENSG00000230021	LOC101928626	uncharacterized LOC101928626
6459	chr1	125179887	125180784	898	*	7.2	5.18	8.01	-2.83	2.94E-12	1.31E-09	22.85	32.38	17.35	38.83	20.68	85.91	63.92	352.46	215.31	108.43	114.01	696.01	TRUE	Distal Intergenic	1	121519112	121575702	56591	1	647121	3660775	ENSG00000231752	EMBP1	embigin pseudogene 1
89908	chr4	12640069	12640705	637	*	6.56	7.26	5.12	2.14	2.99E-12	1.32E-09	165.42	113.94	120.39	149.43	92.73	278.77	38.01	48.77	33.21	40.87	19.52	28.85	TRUE	Exon (ENST00000503354.1/ENST00000503354.1, exon 1 of 2)	4	12223445	12251286	27842	1	101929019	416624	ENSG00000251210	LINC02270	long intergenic non-protein coding RNA 2270
101143	chr5	157074840	157075379	540	*	4.34	5.15	2.26	2.89	3.05E-12	1.34E-09	25.03	56.37	47.72	41.18	16.92	26.3	7.49	7.76	3.21	2.27	0.78	7.21	TRUE	Distal Intergenic	5	157029413	157059119	29707	2	26762	-15721	ENSG00000113249	HAVCR1	hepatitis A virus cellular receptor 1
97527	chr5	66821616	66822442	827	*	5.33	6.06	3.83	2.23	3.16E-12	1.38E-09	64.21	109.14	59.65	81.19	37.59	47.34	16.7	13.3	10.71	12.49	8.59	23.44	TRUE	Intron (ENST00000403625.6/375449, intron 3 of 28)	5	67001383	67003953	2571	2	101928794	181511	NA	MAST4-AS1	MAST4 antisense RNA 1
32775	chr13	44197866	44198555	690	*	5.42	6.11	4.02	2.09	3.42E-12	1.49E-09	71.83	105.55	95.44	42.36	25.06	75.39	21.88	14.41	16.07	13.62	6.25	25.24	TRUE	Promoter (1-2kb)	13	44196129	44196200	72	2	102465876	-1666	ENSG00000276319	MIR8079	microRNA 8079
84008	chr3	68277461	68278284	824	*	3.43	0.76	4.31	-3.55	3.62E-12	1.57E-09	2.18	1.2	3.25	1.18	0.63	1.75	12.09	35.47	16.07	7.95	18.74	28.85	TRUE	Intron (ENST00000478136.6/407738, intron 2 of 4)	3	68500613	68505873	5261	1	105377146	-222329	ENSG00000286967	LOC105377146	uncharacterized LOC105377146
62379	chr2	23489418	23490456	1039	*	5.7	6.52	3.61	2.91	3.84E-12	1.63E-09	84.89	112.74	100.87	121.19	27.57	103.44	12.09	6.65	28.92	10.22	10.15	5.41	TRUE	Intron (ENST00000486442.6/114818, intron 2 of 13)	2	23385179	23708611	323433	1	114818	104239	ENSG00000119771	KLHL29	kelch like family member 29
98491	chr5	93778283	93778733	451	*	3.19	0.21	4.1	-3.89	4.48E-12	1.89E-09	1.09	1.2	1.08	1.18	0.63	1.75	4.03	16.63	18.21	8.52	14.06	41.47	TRUE	Intron (ENST00000395965.8/83989, intron 9 of 10)	5	93733220	93741600	8381	2	134187	-36683	ENSG00000248483	POU5F2	POU domain class 5, transcription factor 2
100236	chr5	139389788	139390351	564	*	5.71	6.44	4.16	2.28	4.56E-12	1.91E-09	52.24	143.93	67.25	108.25	55.76	92.92	23.04	16.63	16.07	18.73	14.84	18.03	TRUE	Promoter (<=1kb)	5	139387467	139390081	2615	2	51237	0	ENSG00000170476	MZB1	marginal zone B and B1 cell specific protein
64489	chr2	68653289	68654092	804	*	5.29	5.98	3.91	2.07	4.64E-12	1.94E-09	52.24	70.76	91.11	60.01	41.35	63.12	11.52	9.98	19.28	9.65	16.4	23.44	TRUE	Intron (ENST00000627740.1/10887, intron 5 of 5)	2	68679601	68826833	147233	1	9938	-25509	ENSG00000163219	ARHGAP25	Rho GTPase activating protein 25
6472	chr1	143246904	143247166	263	*	4.25	2.34	5.05	-2.71	4.77E-12	1.98E-09	1.09	1.2	5.42	1.18	5.64	15.78	15.55	21.06	46.06	11.92	21.08	82.94	TRUE	Distal Intergenic	1	143699456	143699619	164	2	101954269	452453	ENSG00000207349	RNVU1-17	RNA, variant U1 small nuclear 17
71469	chr2	230658598	230659740	1143	*	6.87	7.62	5.26	2.36	4.78E-12	1.98E-09	152.36	280.66	258.13	214.14	92.1	180.59	45.49	58.74	22.5	38.6	39.04	25.24	TRUE	Distal Intergenic	2	230690065	230700529	10465	2	151475	40789	ENSG00000226125	LINC01907	long intergenic non-protein coding RNA 1907
127258	chr9	120896997	120897595	599	*	5.58	6.38	3.62	2.76	4.96E-12	2.05E-09	65.3	122.34	124.73	90.6	41.98	56.1	16.12	5.54	10.71	19.87	12.49	9.02	TRUE	Promoter (2-3kb)	9	120855651	120894896	39246	2	26147	-2101	ENSG00000119403	PHF19	PHD finger protein 19
11448	chr1	240793992	240794649	658	*	4.65	5.45	2.73	2.71	5.62E-12	2.29E-09	42.44	51.57	49.89	34.12	20.68	63.12	11.52	1.11	10.71	2.84	4.69	9.02	TRUE	Intron (ENST00000440928.5/6000, intron 11 of 11)	1	240489573	240612155	122583	2	64388	-181837	ENSG00000180875	GREM2	gremlin 2, DAN family BMP antagonist
76613	chr21	26136550	26137297	748	*	4.84	5.53	3.49	2.04	6.49E-12	2.60E-09	33.74	74.36	46.64	60.01	28.82	33.31	11.52	16.63	9.64	14.19	10.15	5.41	TRUE	Intron (ENST00000354192.7/351, intron 1 of 14)	21	25880550	26171128	290579	2	351	33831	ENSG00000142192	APP	amyloid beta precursor protein
20646	chr11	44862190	44862985	796	*	5.71	6.48	4	2.48	6.49E-12	2.60E-09	59.86	146.32	69.41	120.01	54.51	84.16	17.85	16.63	19.28	9.65	16.4	16.23	TRUE	Intron (ENST00000533786.5/90139, intron 3 of 6)	11	44885903	44951306	65404	2	9537	88321	ENSG00000175274	TP53I11	tumor protein p53 inducible protein 11
99813	chr5	132635819	132636236	418	*	4.27	5.09	2.22	2.87	6.55E-12	2.62E-09	32.65	43.18	49.89	29.42	17.54	31.56	0.58	11.08	3.21	1.7	2.34	9.02	TRUE	Intron (ENST00000638452.2/10111, intron 23 of 26)	5	132656263	132661110	4848	1	3596	-20027	ENSG00000169194	IL13	interleukin 13
95050	chr4	184318942	184319927	986	*	5.35	6.04	4.01	2.03	6.60E-12	2.63E-09	63.12	87.55	72.67	56.48	24.43	89.42	14.97	18.84	16.07	13.62	13.27	19.83	TRUE	Distal Intergenic	4	184334292	184353977	19686	2	728175	34050	ENSG00000180712	LINC02363	long intergenic non-protein coding RNA 2363
1771	chr1	24955027	24955673	647	*	5.34	6.05	3.89	2.16	6.83E-12	2.70E-09	48.97	105.55	77.01	70.6	29.45	66.62	12.67	16.63	11.78	23.84	11.71	12.62	TRUE	Intron (ENST00000399916.5/864, intron 1 of 5)	1	24899511	24965121	65611	2	864	9448	ENSG00000020633	RUNX3	RUNX family transcription factor 3
32305	chr13	32905043	32906079	1037	*	5.49	6.37	2.78	3.59	7.07E-12	2.78E-09	85.98	133.13	91.11	95.31	33.83	57.86	5.18	4.43	4.28	6.81	18.74	1.8	TRUE	Intron (ENST00000421002.1/100874167, intron 3 of 3)	13	32877431	32911650	34220	2	100874167	5571	NA	LINC00423	long intergenic non-protein coding RNA 423
107465	chr6	118843685	118844115	431	*	3.92	4.73	1.92	2.8	7.17E-12	2.81E-09	20.68	44.38	36.88	27.06	8.77	21.04	4.03	2.22	8.57	4.54	1.56	1.8	TRUE	Intron (ENST00000316316.10/254394, intron 8 of 12)	6	118894152	118909171	15020	1	25842	-50037	ENSG00000111875	ASF1A	anti-silencing function 1A histone chaperone
97226	chr5	59238462	59239096	635	*	5.72	6.47	4.07	2.4	7.64E-12	2.98E-09	76.18	124.74	97.61	127.07	46.99	59.61	22.46	12.19	10.71	18.73	14.84	21.64	TRUE	Intron (ENST00000340635.11/5144, intron 1 of 14)	5	59703606	59703703	98	2	693167	464607	ENSG00000202601	MIR582	microRNA 582
52020	chr17	70137321	70138093	773	*	5.54	6.23	4.17	2.06	8.15E-12	3.16E-09	68.56	116.34	103.04	77.66	38.22	47.34	10.94	28.82	28.92	10.22	16.4	12.62	TRUE	Distal Intergenic	17	70168673	70180048	11376	1	3759	-30580	ENSG00000123700	KCNJ2	potassium inwardly rectifying channel subfamily J member 2
105513	chr6	50273053	50274209	1157	*	3.83	1.71	4.65	-2.94	8.35E-12	3.22E-09	1.09	2.4	4.34	1.18	1.88	8.77	20.73	28.82	19.28	7.38	11.71	63.11	TRUE	Distal Intergenic	6	50042144	50049874	7731	2	245915	-223179	ENSG00000180872	DEFB112	defensin beta 112
34284	chr13	98853566	98854132	567	*	4.67	5.49	2.6	2.89	8.36E-12	3.22E-09	57.68	79.16	40.13	56.48	20.68	15.78	2.88	8.87	3.21	6.81	3.9	10.82	TRUE	Intron (ENST00000448493.7/23348, intron 34 of 52)	13	98832084	98834629	2546	1	100874096	21482	ENSG00000229918	DOCK9-AS1	DOCK9 antisense RNA 1
76728	chr21	30718034	30719075	1042	*	5.25	5.94	3.85	2.1	8.45E-12	3.24E-09	60.94	76.76	83.51	54.12	32.58	61.36	9.21	16.63	24.64	15.33	13.27	7.21	TRUE	Promoter (<=1kb)	21	30718525	30718777	253	2	100288323	0	ENSG00000231068	KRTAP21-3	keratin associated protein 21-3
70659	chr2	215487371	215488401	1031	*	3.79	1.57	4.62	-3.05	8.56E-12	3.27E-09	2.18	6	1.08	1.18	5.64	1.75	21.31	17.73	26.78	24.98	33.58	23.44	TRUE	Distal Intergenic	2	215453688	215486639	32952	1	102724849	33683	ENSG00000225166	LOC102724849	uncharacterized LOC102724849
26226	chr12	18165406	18165967	562	*	4.33	5.12	2.45	2.67	8.56E-12	3.27E-09	17.41	56.37	42.3	21.18	24.43	47.34	4.61	7.76	7.5	3.41	7.81	1.8	TRUE	Intron (ENST00000540148.5/79785, intron 1 of 4)	12	18247614	18648416	400803	1	5288	-81647	ENSG00000139144	PIK3C2G	phosphatidylinositol-4-phosphate 3-kinase catalytic subunit type 2 gamma
6586	chr1	148038429	148039038	610	*	5.43	6.21	3.59	2.62	8.64E-12	3.29E-09	70.74	77.96	85.68	85.89	41.98	82.4	8.64	7.76	13.93	15.33	21.08	5.41	TRUE	Promoter (<=1kb)	1	148038753	148038916	164	2	26864	0	ENSG00000206585	RNVU1-7	RNA, variant U1 small nuclear 7
20663	chr11	45012440	45012786	347	*	2.88	3.78	-0.02	3.8	8.76E-12	3.32E-09	7.62	26.39	19.52	10.59	4.39	14.03	0.58	1.11	1.07	0.57	0.78	1.8	TRUE	Intron (ENST00000654627.1/ENST00000654627.1, intron 1 of 2)	11	44973770	44978028	4259	1	221122	38670	ENSG00000254654	LINC02685	long intergenic non-protein coding RNA 2685
93025	chr4	113564848	113565608	761	*	4.61	5.34	3.05	2.29	9.39E-12	3.54E-09	28.3	49.17	62.91	42.36	28.82	31.56	10.94	9.98	15	7.38	4.69	1.8	TRUE	Intron (ENST00000394524.7/817, intron 4 of 17)	4	113451032	113761927	310896	2	817	196319	ENSG00000145349	CAMK2D	calcium/calmodulin dependent protein kinase II delta
83195	chr3	50602056	50602819	764	*	6.19	6.9	4.77	2.13	9.88E-12	3.68E-09	103.39	173.91	116.05	137.66	73.3	110.46	30.52	38.79	15	45.98	24.21	9.02	TRUE	Distal Intergenic	3	50611520	50649291	37772	1	7867	-8701	ENSG00000114738	MAPKAPK3	MAPK activated protein kinase 3
123600	chr9	6893736	6894805	1070	*	5.62	6.39	3.83	2.56	1.01E-11	3.74E-09	69.65	100.75	117.14	95.31	33.21	87.66	13.82	18.84	15	15.33	17.18	5.41	TRUE	Intron (ENST00000536108.5/23081, intron 8 of 17)	9	6716495	7175648	459154	1	23081	177241	ENSG00000107077	KDM4C	lysine demethylase 4C
35828	chr14	38107152	38107743	592	*	3.78	4.62	1.52	3.11	1.03E-11	3.82E-09	15.24	53.97	20.61	20	11.9	26.3	0.58	3.33	5.36	4.54	1.56	1.8	TRUE	Intron (ENST00000554687.1/ENST00000554687.1, intron 2 of 4)	14	38207904	38213067	5164	1	6751	-100161	ENSG00000139874	SSTR1	somatostatin receptor 1
91148	chr4	55549912	55550345	434	*	4.74	5.59	2.4	3.19	1.04E-11	3.85E-09	38.09	81.56	47.72	74.13	17.54	29.81	5.18	5.54	3.21	1.7	1.56	14.43	TRUE	Distal Intergenic	4	55427903	55546909	119007	2	9575	-3003	ENSG00000134852	CLOCK	clock circadian regulator
89271	chr4	2745909	2746823	915	*	6.28	7.05	4.48	2.57	1.05E-11	3.87E-09	74	218.29	176.79	125.9	65.79	136.75	18.43	16.63	24.64	19.87	31.23	23.44	TRUE	Exon (ENST00000505186.1/79155, exon 1 of 5)	4	2741648	2756342	14695	2	79155	9519	ENSG00000168884	TNIP2	TNFAIP3 interacting protein 2
6469	chr1	143235700	143235965	266	*	3.66	0.64	4.57	-3.93	1.07E-11	3.92E-09	1.09	3.6	1.08	1.18	0.63	1.75	9.79	21.06	26.78	3.97	7.03	73.93	TRUE	Distal Intergenic	1	143699456	143699619	164	2	101954269	463654	ENSG00000207349	RNVU1-17	RNA, variant U1 small nuclear 17
20935	chr11	57311082	57311993	912	*	5.96	6.72	4.31	2.4	1.10E-11	3.99E-09	80.53	166.71	141	124.72	61.4	56.1	17.85	21.06	19.28	28.38	28.89	3.61	TRUE	5' UTR	11	57299638	57324952	25315	2	85456	12959	ENSG00000149115	TNKS1BP1	tankyrase 1 binding protein 1
107483	chr6	119147183	119147749	567	*	4.79	5.56	2.98	2.58	1.13E-11	4.11E-09	34.83	83.96	56.4	48.24	25.06	35.07	8.06	4.43	7.5	11.35	7.03	9.02	TRUE	Promoter (1-2kb)	6	118959763	119149387	189625	2	79632	1638	ENSG00000111879	FAM184A	family with sequence similarity 184 member A
4063	chr1	60580519	60581199	681	*	3.37	1.04	4.22	-3.19	1.26E-11	4.55E-09	2.18	3.6	1.08	1.18	2.51	1.75	13.82	28.82	7.5	9.65	23.43	28.85	TRUE	Intron (ENST00000634836.1/105378763, intron 4 of 7)	1	60515716	60640507	124792	2	105378763	59308	ENSG00000226476	LINC01748	long intergenic non-protein coding RNA 1748
76587	chr21	25577889	25578867	979	*	5.34	6.09	3.7	2.39	1.37E-11	4.92E-09	52.24	163.12	59.65	65.89	20.68	47.34	12.09	22.17	9.64	14.19	10.93	9.02	TRUE	Distal Intergenic	21	25573980	25574044	65	1	406947	3909	ENSG00000283904	MIR155	microRNA 155
23852	chr11	115924917	115925540	624	*	5.67	6.48	3.66	2.83	1.38E-11	4.95E-09	51.15	190.7	58.57	92.95	38.22	105.2	14.4	16.63	7.5	9.08	17.18	10.82	TRUE	Intron (ENST00000653503.1/ENST00000653503.1, intron 2 of 6)	11	115753889	115760646	6758	2	283143	-164271	NA	LINC00900	long intergenic non-protein coding RNA 900
76232	chr20	64065890	64066349	460	*	5.23	5.98	3.55	2.43	1.43E-11	5.10E-09	69.65	82.76	70.5	76.48	36.34	43.83	12.67	6.65	7.5	11.92	11.71	19.83	TRUE	5' UTR	20	64076955	64077010	56	2	102466741	10661	ENSG00000274034	MIR6813	microRNA 6813
75226	chr20	49594053	49595205	1153	*	5.98	6.69	4.54	2.14	1.45E-11	5.13E-09	84.89	123.54	87.85	149.43	65.79	106.95	18.43	16.63	29.99	17.03	21.86	36.06	TRUE	Distal Intergenic	20	49503874	49568137	64264	2	5740	-25916	ENSG00000124212	PTGIS	prostaglandin I2 synthase
68088	chr2	157477281	157477878	598	*	5.16	5.93	3.41	2.52	1.45E-11	5.13E-09	55.5	95.95	53.15	61.18	30.7	68.38	5.18	5.54	13.93	7.95	9.37	21.64	TRUE	Intron (ENST00000497432.5/9595, intron 3 of 6)	2	157414619	157488961	74343	2	9595	11083	ENSG00000115165	CYTIP	cytohesin 1 interacting protein
54703	chr18	38940358	38941457	1100	*	5.35	6.06	3.91	2.15	1.65E-11	5.79E-09	64.21	87.55	50.98	85.89	39.47	71.88	16.7	17.73	24.64	17.6	4.69	9.02	TRUE	Distal Intergenic	18	39622123	39622175	53	2	100126323	680718	ENSG00000283615	MIR924	microRNA 924
36624	chr14	61889760	61890398	639	*	5.71	6.51	3.81	2.69	1.68E-11	5.89E-09	52.24	148.72	112.8	125.9	41.35	64.87	20.73	7.76	16.07	17.03	10.15	12.62	TRUE	Intron (ENST00000554138.1/83851, intron 1 of 1)	14	61811974	62112550	300577	1	83851	77786	ENSG00000139973	SYT16	synaptotagmin 16
9856	chr1	210464526	210465138	613	*	5.37	6.17	3.47	2.7	1.74E-11	6.07E-09	57.68	85.16	91.11	96.48	31.95	68.38	14.4	5.54	18.21	6.81	12.49	9.02	TRUE	5' UTR	1	209900923	210171389	270467	1	255928	563603	ENSG00000143469	SYT14	synaptotagmin 14
35986	chr14	50038438	50039158	721	*	4.93	5.73	2.93	2.8	1.76E-11	6.11E-09	37	101.95	50.98	54.12	24.43	50.84	16.12	8.87	7.5	9.08	2.34	1.8	TRUE	Exon (ENST00000635379.1/196913, exon 5 of 12)	14	49981712	50007520	25809	2	283551	-30918	ENSG00000214900	LINC01588	long intergenic non-protein coding RNA 1588
13752	chr10	35149058	35150230	1173	*	6.47	7.18	5.02	2.16	1.88E-11	6.46E-09	117.54	236.28	159.44	130.6	70.17	154.29	34.55	34.36	52.49	24.41	30.45	18.03	TRUE	Intron (ENST00000474362.5/1390, intron 1 of 2)	10	35126791	35212958	86168	1	1390	22267	ENSG00000095794	CREM	cAMP responsive element modulator
85099	chr3	111238672	111239427	756	*	5.46	6.21	3.81	2.4	1.95E-11	6.65E-09	54.41	92.35	106.29	102.37	38.85	49.09	13.25	29.93	7.5	10.79	10.15	12.62	TRUE	Intron (ENST00000485506.1/25945, intron 1 of 1)	3	110888384	111071553	183170	2	100506555	-167119	NA	NECTIN3-AS1	NECTIN3 antisense RNA 1
7822	chr1	168151000	168151777	778	*	3.34	1.08	4.18	-3.1	2.03E-11	6.90E-09	1.09	1.2	4.34	1.18	3.13	1.75	10.94	12.19	21.42	10.79	32.02	21.64	TRUE	Distal Intergenic	1	168079543	168137667	58125	2	23432	-13333	ENSG00000143147	GPR161	G protein-coupled receptor 161
90357	chr4	26197166	26197927	762	*	5.63	6.38	3.96	2.42	2.05E-11	6.94E-09	100.12	104.35	94.36	107.07	36.34	57.86	17.28	5.54	22.5	17.6	14.06	16.23	TRUE	Intron (ENST00000512351.5/3516, intron 1 of 4)	4	26163455	26435131	271677	1	3516	33711	ENSG00000168214	RBPJ	recombination signal binding protein for immunoglobulin kappa J region
40515	chr15	52013039	52013832	794	*	5.26	5.95	3.9	2.05	2.32E-11	7.75E-09	66.39	83.96	69.41	55.3	28.82	66.62	16.7	16.63	16.07	6.81	13.27	19.83	TRUE	Intron (ENST00000560802.1/5597, intron 2 of 2)	15	52010999	52019095	8097	2	112543478	5263	ENSG00000259438	MAPK6-DT	MAPK6 divergent transcript
55002	chr18	47853160	47853636	477	*	5.59	6.29	4.18	2.11	2.32E-11	7.75E-09	44.62	50.37	55.31	116.48	49.5	152.53	11.52	24.38	17.14	17.6	10.93	27.05	TRUE	Exon (ENST00000591258.1/ENST00000591258.1, exon 1 of 1)	18	47808957	47931146	122190	2	4087	77510	ENSG00000175387	SMAD2	SMAD family member 2
9849	chr1	210373464	210374805	1342	*	5.67	6.4	4.15	2.25	2.43E-11	8.07E-09	71.83	104.35	119.31	114.13	31.95	64.87	17.28	14.41	13.93	18.17	8.59	34.26	TRUE	Exon (ENST00000364102.1/ENST00000364102.1, exon 1 of 1)	1	209900923	210171389	270467	1	255928	472541	ENSG00000143469	SYT14	synaptotagmin 14
45482	chr16	34582128	34582492	365	*	5.53	3.6	6.32	-2.72	2.50E-11	8.26E-09	15.24	6	7.59	8.24	9.4	26.3	42.62	103.08	88.91	21	71.06	153.27	TRUE	Distal Intergenic	16	35169692	35170241	550	2	606551	587749	NA	UBE2MP1	ubiquitin conjugating enzyme E2 M pseudogene 1
50364	chr17	42704662	42705307	646	*	4.55	5.27	3.05	2.22	2.59E-11	8.51E-09	33.74	56.37	41.21	36.47	20.05	43.83	5.18	7.76	11.78	9.65	0.78	14.43	TRUE	Promoter (2-3kb)	17	42708084	42708151	68	2	102466195	2844	ENSG00000275273	MIR6780A	microRNA 6780a
112546	chr7	48084928	48085306	379	*	5.06	5.81	3.45	2.36	2.67E-11	8.71E-09	42.44	80.36	58.57	56.48	36.34	61.36	6.91	12.19	6.43	17.03	15.62	7.21	TRUE	Distal Intergenic	7	48088628	48108736	20109	1	7378	-3322	ENSG00000183696	UPP1	uridine phosphorylase 1
129164	chrX	20515777	20516648	872	*	4.93	5.68	3.33	2.35	2.87E-11	9.27E-09	38.09	74.36	54.23	74.13	15.04	50.84	4.03	17.73	20.35	14.76	1.56	1.8	TRUE	Distal Intergenic	23	20149911	20267519	117609	2	6197	-248258	ENSG00000177189	RPS6KA3	ribosomal protein S6 kinase A3
46306	chr16	66522010	66522721	712	*	5.81	6.56	4.18	2.38	2.95E-11	9.50E-09	64.21	154.72	127.98	84.72	36.97	98.18	25.91	17.73	20.35	15.33	14.84	14.43	TRUE	Intron (ENST00000544898.6/7084, intron 6 of 9)	16	66469796	66517312	47517	2	101927726	-4698	ENSG00000261656	BEAN1-AS1	BEAN1 antisense RNA 1
71602	chr2	232026909	232027477	569	*	4.88	5.68	2.92	2.77	2.98E-11	9.59E-09	33.74	94.75	66.16	58.83	16.29	38.57	2.88	9.98	13.93	4.54	8.59	5.41	TRUE	Intron (ENST00000273009.10/129563, intron 4 of 13)	2	231961245	232344350	383106	1	129563	65664	ENSG00000144535	DIS3L2	DIS3 like 3'-5' exoribonuclease 2
34446	chr13	100608835	100609333	499	*	5.34	6.1	3.67	2.43	3.10E-11	9.95E-09	48.97	98.35	98.7	49.42	38.22	77.14	21.31	16.63	6.43	9.65	7.81	14.43	TRUE	Intron (ENST00000376234.7/84899, intron 16 of 17)	13	100530164	100589528	59365	2	87769	-19307	ENSG00000134864	GGACT	gamma-glutamylamine cyclotransferase
51345	chr17	58328056	58329183	1128	*	7.71	8.44	6.16	2.28	3.18E-11	1.02E-08	230.72	385	415.4	494.18	190.47	375.2	86.96	113.05	51.42	81.75	64.03	32.46	TRUE	Promoter (<=1kb)	17	58301231	58328795	27565	2	9256	0	ENSG00000005379	TSPOAP1	TSPO associated protein 1
124129	chr9	22079688	22080491	804	*	6.05	6.75	4.62	2.14	3.43E-11	1.09E-08	89.24	161.92	127.98	116.48	47.62	103.44	26.49	18.84	20.35	18.73	14.06	48.68	TRUE	Intron (ENST00000585267.5/100048912, intron 3 of 8)	9	22002903	22009305	6403	2	1030	-70383	ENSG00000147883	CDKN2B	cyclin dependent kinase inhibitor 2B
92487	chr4	99816454	99817171	718	*	6.85	7.56	5.4	2.16	3.72E-11	1.17E-08	166.51	261.47	265.73	181.2	100.87	156.04	62.2	49.88	48.2	54.5	29.67	9.02	TRUE	Promoter (<=1kb)	4	99816827	99870190	53364	1	27071	0	ENSG00000070190	DAPP1	dual adaptor of phosphotyrosine and 3-phosphoinositides 1
68046	chr2	156896183	156896696	514	*	4.52	5.21	3.14	2.07	3.92E-11	1.23E-08	35.91	44.38	65.08	29.42	16.92	29.81	4.61	14.41	13.93	6.81	2.34	10.82	TRUE	Distal Intergenic	2	157257705	157318491	60787	1	11227	-361009	ENSG00000136542	GALNT5	polypeptide N-acetylgalactosaminyltransferase 5
34750	chr13	109424053	109424450	398	*	5.5	6.19	4.13	2.05	3.94E-11	1.23E-08	79.45	56.37	72.67	57.65	39.47	131.49	12.67	21.06	26.78	18.73	6.25	19.83	TRUE	Distal Intergenic	13	109400696	109401641	946	1	104326054	23357	ENSG00000229792	LINC00399	long intergenic non-protein coding RNA 399
90709	chr4	40433229	40434034	806	*	5.85	6.6	4.24	2.36	4.23E-11	1.30E-08	63.12	172.71	121.48	95.31	56.39	71.88	24.76	22.17	11.78	25.55	17.96	10.82	TRUE	Intron (ENST00000381793.6/54502, intron 4 of 5)	4	40502040	40502119	80	2	100616274	68085	ENSG00000263642	MIR4802	microRNA 4802
99485	chr5	124935039	124935677	639	*	4.5	5.23	2.96	2.27	4.23E-11	1.30E-08	28.3	32.38	40.13	32.95	17.54	73.64	6.33	6.65	13.93	8.52	3.9	7.21	TRUE	Intron (ENST00000642446.1/ENST00000642446.1, intron 3 of 5)	5	124636913	124748807	111895	2	57507	-186232	ENSG00000168916	ZNF608	zinc finger protein 608
42177	chr15	78103611	78104296	686	*	5.62	6.37	3.96	2.42	4.28E-11	1.31E-08	67.47	87.55	99.78	97.66	55.14	89.42	14.97	5.54	16.07	14.76	27.33	14.43	TRUE	3' UTR	15	78077808	78104909	27102	1	646892	25803	ENSG00000183476	SH2D7	SH2 domain containing 7
13780	chr10	35442552	35443188	637	*	4.83	5.63	2.87	2.76	4.42E-11	1.35E-08	33.74	75.56	52.06	65.89	28.19	42.08	1.73	3.33	19.28	7.95	0.78	10.82	TRUE	Intron (ENST00000490012.6/219771, intron 6 of 9)	10	35605341	35608935	3595	1	219770	-162153	ENSG00000177291	GJD4	gap junction protein delta 4
65429	chr2	96163738	96165132	1395	*	6.76	7.49	5.24	2.25	4.60E-11	1.40E-08	112.09	250.67	171.37	249.44	115.28	178.83	41.46	34.36	27.85	59.04	47.63	16.23	TRUE	Distal Intergenic	2	96143169	96145440	2272	2	1844	-18298	ENSG00000158050	DUSP2	dual specificity phosphatase 2
94851	chr4	176902824	176903366	543	*	4.8	5.64	2.57	3.07	4.83E-11	1.45E-08	51.15	100.75	46.64	55.3	21.3	24.55	7.49	1.11	11.78	5.11	4.69	5.41	TRUE	Intron (ENST00000670563.1/105377556, intron 3 of 4)	4	176875688	176908031	32344	1	105377556	27136	ENSG00000250263	LINC02509	long intergenic non-protein coding RNA 2509
128913	chrX	9941966	9942833	868	*	5.07	5.81	3.47	2.34	4.99E-11	1.48E-08	44.62	69.56	88.94	57.65	27.57	47.34	4.03	19.95	18.21	11.35	10.93	1.8	TRUE	Intron (ENST00000380913.8/357, intron 8 of 9)	23	9967358	9968352	995	1	100288814	-24525	ENSG00000234469	CLDN34	claudin 34
89051	chr3	198071579	198072317	739	*	5.35	6.03	3.99	2.04	5.07E-11	1.50E-08	62.03	112.74	71.58	63.54	14.41	68.38	15.55	18.84	18.21	14.19	8.59	19.83	TRUE	Intron (ENST00000455355.5/348840, intron 4 of 9)	3	198038321	198039234	914	2	100873947	-32345	ENSG00000232832	LMLN-AS1	LMLN antisense RNA 1
122207	chr8	128240356	128240749	394	*	4.27	5.05	2.47	2.57	5.22E-11	1.54E-08	34.83	27.59	43.38	36.47	15.66	40.32	12.09	1.11	7.5	5.11	3.9	3.61	TRUE	Distal Intergenic	8	128150116	128150188	73	1	100302281	90240	ENSG00000221261	MIR1208	microRNA 1208
29521	chr12	102059378	102059735	358	*	4.75	5.46	3.31	2.15	5.27E-11	1.55E-08	41.36	35.98	71.58	38.83	30.7	45.58	7.49	5.54	11.78	15.33	10.15	9.02	TRUE	Promoter (2-3kb)	12	102012840	102062149	49310	2	51019	2414	ENSG00000120860	WASHC3	WASH complex subunit 3
99990	chr5	134926602	134928514	1913	*	9.81	10.54	8.29	2.25	5.37E-11	1.58E-08	2077.56	1290.53	1204.99	1504.88	659.12	2189.82	503.32	473.27	353.5	328.13	84.33	138.84	TRUE	Exon (ENST00000580862.1/ENST00000580862.1, exon 1 of 1)	5	134905173	135011696	106524	1	347732	21429	ENSG00000152705	CATSPER3	cation channel sperm associated 3
127083	chr9	114690968	114691530	563	*	5.6	6.43	3.38	3.05	5.44E-11	1.59E-08	101.21	128.33	98.7	76.48	43.23	70.13	15.55	7.76	1.07	9.08	16.4	12.62	TRUE	Distal Intergenic	9	114666434	114682066	15633	2	100505478	-8902	ENSG00000230601	TEX48	testis expressed 48
130004	chrX	72621490	72622091	602	*	4.59	5.36	2.83	2.53	5.58E-11	1.63E-08	35.91	68.36	37.96	58.83	22.56	22.79	5.18	9.98	8.57	5.11	10.15	3.61	TRUE	Intron (ENST00000373542.9/5255, intron 18 of 31)	23	72301691	72573101	271411	2	55869	-48389	ENSG00000147099	HDAC8	histone deacetylase 8
31365	chr12	131592965	131593332	368	*	4.26	5.04	2.4	2.64	5.76E-11	1.67E-08	29.38	37.18	31.45	48.24	20.05	31.56	6.91	1.11	9.64	3.97	4.69	5.41	TRUE	Distal Intergenic	12	131639396	131661823	22428	2	105370085	68491	NA	LINC02414	long intergenic non-protein coding RNA 2414
122024	chr8	125110793	125111220	428	*	3.69	4.5	1.67	2.83	6.10E-11	1.76E-08	7.62	27.59	24.95	25.89	16.29	33.31	0.58	3.33	8.57	3.97	0.78	1.8	TRUE	Intron (ENST00000523741.5/286053, intron 3 of 4)	8	125024260	125091819	67560	2	9897	-18974	ENSG00000164961	WASHC5	WASH complex subunit 5
40447	chr15	50885374	50885611	238	*	3.45	4.27	1.31	2.96	6.31E-11	1.80E-08	11.97	27.59	19.52	25.89	11.9	19.29	3.46	1.11	2.14	2.27	2.34	3.61	TRUE	Intron (ENST00000613161.4/ENST00000613161.4, intron 2 of 4)	15	50908672	51005895	97224	1	23431	-23061	ENSG00000081014	AP4E1	adaptor related protein complex 4 subunit epsilon 1
30275	chr12	114187362	114188020	659	*	3.22	0.33	4.12	-3.79	6.72E-11	1.91E-08	1.09	1.2	1.08	1.18	1.25	1.75	12.09	9.98	15	10.79	6.25	50.49	TRUE	Distal Intergenic	12	114238970	114241770	2801	2	105369996	53750	ENSG00000257476	LINC02459	long intergenic non-protein coding RNA 2459
112147	chr7	41881410	41882517	1108	*	6.16	6.89	4.63	2.26	6.80E-11	1.93E-08	127.33	151.12	162.69	125.9	45.74	98.18	25.34	24.38	29.99	30.66	27.33	10.82	TRUE	Distal Intergenic	7	41685114	41705834	20721	2	3624	-175576	ENSG00000122641	INHBA	inhibin subunit beta A
108930	chr6	151229302	151229818	517	*	3.69	4.51	1.63	2.89	6.84E-11	1.93E-08	25.03	33.58	30.37	12.94	6.89	28.05	4.03	1.11	3.21	3.97	0.78	5.41	TRUE	Promoter (<=1kb)	6	151088103	151228447	140345	2	102723831	-855	NA	LOC102723831	uncharacterized LOC102723831
20260	chr11	33326215	33326626	412	*	2.9	0.21	3.78	-3.57	6.89E-11	1.94E-08	1.09	1.2	1.08	1.18	0.63	1.75	13.25	15.52	6.43	7.95	14.06	25.24	TRUE	Intron (ENST00000525975.5/10114, intron 2 of 15)	11	33376083	33674102	298020	1	25758	-49457	ENSG00000110427	KIAA1549L	KIAA1549 like
22352	chr11	75673908	75674389	482	*	4.88	5.71	2.71	2.99	7.24E-11	2.03E-08	29.38	91.15	59.65	65.89	15.04	52.6	5.76	2.22	5.36	2.84	1.56	21.64	TRUE	Distal Intergenic	11	75586918	75669120	82203	2	4135	-4788	ENSG00000171533	MAP6	microtubule associated protein 6
45479	chr16	34573000	34573199	200	*	4.55	2.71	5.34	-2.63	7.39E-11	2.06E-08	9.79	3.6	3.25	1.18	5.64	15.78	31.1	28.82	71.77	16.46	27.33	66.72	TRUE	Distal Intergenic	16	35169692	35170241	550	2	606551	597042	NA	UBE2MP1	ubiquitin conjugating enzyme E2 M pseudogene 1
37684	chr14	81164174	81164660	487	*	4.54	5.28	2.97	2.31	7.40E-11	2.06E-08	27.21	63.57	52.06	49.42	16.29	24.55	10.94	9.98	7.5	8.52	4.69	5.41	TRUE	Intron (ENST00000646052.2/ENST00000646052.2, intron 2 of 7)	14	81202695	81202834	140	2	677845	38174	ENSG00000221303	SNORA79	small nucleolar RNA, H/ACA box 79
98168	chr5	82411950	82412598	649	*	3.29	1.13	4.12	-3	7.70E-11	2.14E-08	3.26	2.4	3.25	1.18	1.25	1.75	17.85	16.63	26.78	22.14	8.59	12.62	TRUE	Distal Intergenic	5	82279462	82386977	107516	1	92270	132488	ENSG00000205464	ATP6AP1L	ATPase H+ transporting accessory protein 1 like
99235	chr5	116574569	116575111	543	*	4.5	5.22	3	2.22	7.71E-11	2.14E-08	34.83	44.38	40.13	50.59	21.93	31.56	6.33	12.19	13.93	4.54	5.47	5.41	TRUE	Promoter (<=1kb)	5	116443616	116574934	131319	2	57556	0	ENSG00000092421	SEMA6A	semaphorin 6A
94536	chr4	165360399	165361196	798	*	3.28	0.53	4.17	-3.65	7.87E-11	2.18E-08	1.09	1.2	2.17	1.18	1.25	1.75	5.76	7.76	47.13	10.22	8.59	28.85	TRUE	Promoter (<=1kb)	4	165361194	165498547	137354	1	1363	0	ENSG00000109472	CPE	carboxypeptidase E
83773	chr3	61521222	61521687	466	*	4.2	4.96	2.48	2.49	7.89E-11	2.18E-08	22.85	46.78	24.95	41.18	11.28	40.32	1.15	9.98	3.21	2.27	2.34	14.43	TRUE	Distal Intergenic	3	61561569	62297609	736041	1	5793	-39882	ENSG00000144724	PTPRG	protein tyrosine phosphatase receptor type G
34996	chr13	112872969	112875005	2037	*	6.23	6.93	4.81	2.13	7.95E-11	2.19E-08	121.89	165.51	118.22	144.72	57.01	126.23	28.22	25.49	37.49	14.76	24.21	37.87	TRUE	3' UTR	13	112894378	113099742	205365	1	23263	-19373	ENSG00000126217	MCF2L	MCF.2 cell line derived transforming sequence like
62991	chr2	33032305	33032961	657	*	3.53	1.46	4.35	-2.89	8.26E-11	2.26E-08	3.26	1.2	4.34	1.18	1.25	5.26	10.94	15.52	20.35	14.76	17.18	43.28	TRUE	Intron (ENST00000404816.7/4052, intron 3 of 33)	2	32946953	33399509	452557	1	4052	85352	ENSG00000049323	LTBP1	latent transforming growth factor beta binding protein 1
123161	chr8	143948472	143948758	287	*	4.58	5.28	3.15	2.13	8.53E-11	2.31E-08	28.3	58.77	21.69	51.77	30.7	42.08	4.03	7.76	7.5	17.6	5.47	10.82	TRUE	Intron (ENST00000322810.8/5339, intron 1 of 31)	8	143945191	143945279	89	2	724031	-3193	ENSG00000207574	MIR661	microRNA 661
107779	chr6	128655895	128656603	709	*	4.92	5.61	3.53	2.09	8.54E-11	2.31E-08	59.86	81.56	57.48	48.24	16.92	29.81	8.06	21.06	16.07	5.68	3.9	14.43	TRUE	Distal Intergenic	6	128883141	129516569	633429	1	3908	-226538	ENSG00000196569	LAMA2	laminin subunit alpha 2
46350	chr16	66984223	66985649	1427	*	5.92	6.65	4.38	2.27	8.97E-11	2.40E-08	78.36	112.74	132.32	127.07	54.51	98.18	20.16	9.98	18.21	13.62	14.06	48.68	TRUE	Promoter (2-3kb)	16	66988589	67009758	21170	1	283848	-2940	ENSG00000172824	CES4A	carboxylesterase 4A
91922	chr4	81951542	81952688	1147	*	4.37	2.85	5.1	-2.25	9.00E-11	2.40E-08	3.26	13.19	5.42	1.18	4.39	15.78	25.91	38.79	41.78	22.71	24.21	52.29	TRUE	Intron (ENST00000638048.1/153020, intron 1 of 16)	4	81426393	82044244	617852	2	153020	91556	ENSG00000138670	RASGEF1B	RasGEF domain family member 1B
37098	chr14	70621326	70621760	435	*	2.83	0.21	3.7	-3.5	9.25E-11	2.46E-08	1.09	1.2	1.08	1.18	0.63	1.75	12.67	12.19	13.93	10.22	9.37	19.83	TRUE	Intron (ENST00000553982.1/10001, intron 2 of 4)	14	70581257	70641204	59948	2	10001	19444	ENSG00000133997	MED6	mediator complex subunit 6
33804	chr13	79451509	79452095	587	*	6.17	6.87	4.79	2.07	9.49E-11	2.51E-08	107.74	195.5	158.35	108.25	50.12	80.65	39.16	35.47	20.35	37.47	19.52	14.43	TRUE	Distal Intergenic	13	79481124	79556075	74952	1	54602	-29029	ENSG00000102471	NDFIP2	Nedd4 family interacting protein 2
123376	chr9	2655399	2655998	600	*	5.26	5.99	3.71	2.28	9.54E-11	2.52E-08	52.24	134.33	69.41	65.89	25.69	35.07	10.94	18.84	10.71	12.49	2.34	23.44	TRUE	3' UTR	9	2421597	2643359	221763	2	401491	-12040	ENSG00000236404	VLDLR-AS1	VLDLR antisense RNA 1
11280	chr1	235887852	235888870	1019	*	5.93	6.62	4.54	2.08	1.00E-10	2.63E-08	62.03	124.74	129.07	89.42	62.65	122.73	31.1	17.73	18.21	22.14	10.93	39.67	TRUE	Distal Intergenic	1	235661041	235883640	222600	2	1130	-4212	ENSG00000143669	LYST	lysosomal trafficking regulator
108605	chr6	144615090	144615915	826	*	3.75	1.1	4.63	-3.53	1.01E-10	2.65E-08	3.26	1.2	1.08	1.18	4.39	1.75	14.97	29.93	35.35	7.38	15.62	45.08	TRUE	Intron (ENST00000367545.7/7402, intron 50 of 73)	6	144285701	144853034	567334	1	7402	329389	ENSG00000152818	UTRN	utrophin
26424	chr12	24839015	24839822	808	*	5.82	6.57	4.12	2.45	1.06E-10	2.77E-08	83.8	165.51	90.02	98.84	38.85	94.68	21.31	9.98	25.71	11.92	14.06	21.64	TRUE	Intron (ENST00000261192.12/586, intron 7 of 10)	12	24810024	24949101	139078	2	586	109279	ENSG00000060982	BCAT1	branched chain amino acid transaminase 1
121160	chr8	101433985	101434899	915	*	3.76	1.78	4.57	-2.78	1.07E-10	2.79E-08	1.09	8.4	1.08	1.18	1.88	7.01	5.18	31.03	21.42	18.17	32.02	34.26	TRUE	Intron (ENST00000519793.1/ENST00000519793.1, intron 1 of 1)	8	101492439	101669726	177288	1	79977	-57540	ENSG00000083307	GRHL2	grainyhead like transcription factor 2
108479	chr6	142617894	142618434	541	*	3.25	0.76	4.11	-3.35	1.08E-10	2.79E-08	3.26	1.2	2.17	1.18	0.63	1.75	20.73	13.3	32.14	3.41	7.03	27.05	TRUE	Intron (ENST00000447311.1/153910, intron 1 of 2)	6	142526455	142637889	111435	2	153910	19455	ENSG00000236366	LOC153910	uncharacterized LOC153910
26553	chr12	27498049	27498585	537	*	5.09	5.92	2.91	3.01	1.09E-10	2.80E-08	57.68	110.34	79.18	47.06	17.54	50.84	8.64	2.22	12.85	4.54	7.81	9.02	TRUE	Exon (ENST00000542842.1/ENST00000542842.1, exon 2 of 2)	12	27523431	27695564	172134	1	8496	-24846	ENSG00000110841	PPFIBP1	PPFIA binding protein 1
30977	chr12	124774020	124775284	1265	*	5.91	6.68	4.17	2.51	1.09E-10	2.80E-08	91.42	117.54	117.14	104.72	54.51	129.74	14.97	5.54	27.85	17.03	26.55	16.23	TRUE	Downstream (1-2kb)	12	124776856	124882668	105813	2	949	107384	ENSG00000073060	SCARB1	scavenger receptor class B member 1
96814	chr5	44875612	44876207	596	*	4.87	5.72	2.56	3.16	1.09E-10	2.80E-08	43.53	100.75	63.99	49.42	21.93	36.82	0.58	2.22	23.57	3.41	3.9	1.8	TRUE	Distal Intergenic	5	44808947	44815514	6568	1	10884	66665	ENSG00000112996	MRPS30	mitochondrial ribosomal protein S30
110373	chr7	2863476	2864186	711	*	5.54	6.28	3.94	2.34	1.10E-10	2.81E-08	55.5	99.55	106.29	98.84	40.72	66.62	14.4	15.52	11.78	22.14	21.08	7.21	TRUE	Distal Intergenic	7	2728105	2844308	116204	2	2768	-19168	ENSG00000146535	GNA12	G protein subunit alpha 12
5624	chr1	101199127	101199664	538	*	4.24	5.03	2.31	2.73	1.11E-10	2.84E-08	16.32	44.38	46.64	28.24	13.78	47.34	3.46	6.65	4.28	2.84	7.03	5.41	TRUE	Distal Intergenic	1	101235683	101236528	846	2	101928370	36864	NA	LOC101928370	uncharacterized LOC101928370
120497	chr8	81574885	81575494	610	*	4.76	5.55	2.88	2.67	1.13E-10	2.87E-08	29.38	75.56	69.41	51.77	18.17	36.82	4.03	11.08	7.5	1.14	2.34	18.03	TRUE	Distal Intergenic	8	81524981	81531378	6398	2	646486	-43507	ENSG00000197416	FABP12	fatty acid binding protein 12
129833	chrX	65723670	65724256	587	*	4.81	5.56	3.16	2.4	1.16E-10	2.94E-08	23.94	67.17	79.18	68.24	16.29	28.05	8.64	9.98	9.64	18.17	5.47	1.8	TRUE	Intron (ENST00000609672.5/4478, intron 2 of 3)	23	65588377	65741931	153555	1	4478	135293	ENSG00000147065	MSN	moesin
24211	chr11	120248502	120249256	755	*	5.13	5.86	3.56	2.3	1.18E-10	2.97E-08	51.15	68.36	62.91	67.07	29.45	70.13	9.79	7.76	15	6.24	14.06	18.03	TRUE	Intron (ENST00000260264.8/25833, intron 2 of 12)	11	120236640	120319945	83306	1	25833	11862	ENSG00000137709	POU2F3	POU class 2 homeobox 3
113545	chr7	79827323	79827915	593	*	3.05	0.45	3.93	-3.48	1.20E-10	3.02E-08	1.09	1.2	1.08	1.18	1.88	1.75	12.67	23.28	20.35	5.11	10.15	19.83	TRUE	Intron (ENST00000650351.1/ENST00000650351.1, intron 3 of 5)	7	79768050	80226181	458132	1	2770	59273	ENSG00000127955	GNAI1	G protein subunit alpha i1
83446	chr3	54997313	54997866	554	*	3.17	0.82	4.02	-3.2	1.40E-10	3.46E-08	1.09	1.2	1.08	1.18	2.51	3.51	13.25	12.19	33.21	8.52	21.08	9.02	TRUE	Intron (ENST00000415676.6/55799, intron 32 of 38)	3	54918231	54967088	48858	2	57408	-30225	ENSG00000144771	LRTM1	leucine rich repeats and transmembrane domains 1
92177	chr4	87559238	87559843	606	*	5.52	6.25	3.98	2.26	1.45E-10	3.58E-08	66.39	130.73	121.48	75.3	44.48	17.53	17.85	26.6	9.64	18.73	14.84	7.21	TRUE	Distal Intergenic	4	87473335	87531061	57727	2	8404	-28177	ENSG00000152583	SPARCL1	SPARC like 1
6487	chr1	144412154	144413042	889	*	5.61	6.38	3.83	2.55	1.56E-10	3.82E-08	70.74	89.95	40.13	97.66	76.44	124.48	25.34	16.63	1.07	17.6	19.52	5.41	TRUE	Promoter (<=1kb)	1	144412576	144412740	165	1	101954267	0	ENSG00000207205	RNVU1-15	RNA, variant U1 small nuclear 15
74847	chr20	44671641	44671907	267	*	3.91	4.64	2.37	2.27	1.57E-10	3.84E-08	18.5	27.59	28.2	28.24	20.68	26.3	3.46	9.98	5.36	6.24	2.34	3.61	TRUE	Intron (ENST00000415889.2/79015, intron 2 of 5)	20	44619522	44652233	32712	2	100	-19408	ENSG00000196839	ADA	adenosine deaminase
72060	chr2	237752574	237753167	594	*	4.49	5.22	2.97	2.25	1.61E-10	3.93E-08	23.94	59.97	45.55	30.59	21.3	42.08	4.03	9.98	11.78	3.97	10.15	7.21	TRUE	Intron (ENST00000308482.14/9208, intron 14 of 23)	2	237798389	237842808	44420	1	375316	-45222	ENSG00000177483	RBM44	RNA binding motif protein 44
80192	chr22	46561534	46561859	326	*	3.73	4.5	2.02	2.47	1.63E-10	3.97E-08	15.24	26.39	24.95	23.53	11.9	33.31	2.88	4.43	7.5	2.84	3.12	3.61	TRUE	Distal Intergenic	22	46576012	46679790	103779	1	23151	-14153	ENSG00000075240	GRAMD4	GRAM domain containing 4
23064	chr11	95270195	95271247	1053	*	3.41	0.97	4.27	-3.3	1.64E-10	3.98E-08	1.09	1.2	2.17	1.18	4.39	1.75	5.76	29.93	33.21	5.11	21.86	19.83	TRUE	Distal Intergenic	11	95165513	95232541	67029	2	143686	-37654	ENSG00000149212	SESN3	sestrin 3
19507	chr11	11621815	11622638	824	*	6.11	6.86	4.48	2.37	1.65E-10	3.99E-08	94.68	129.53	117.14	177.67	60.15	115.71	31.67	6.65	27.85	30.09	21.86	16.23	TRUE	Promoter (<=1kb)	11	11270877	11622005	351129	2	374378	0	ENSG00000110328	GALNT18	polypeptide N-acetylgalactosaminyltransferase 18
92936	chr4	110622774	110623385	612	*	5.21	5.92	3.79	2.12	1.66E-10	3.99E-08	34.83	76.76	103.04	64.71	31.95	50.84	13.82	9.98	23.57	8.52	10.93	16.23	TRUE	5' UTR	4	110595513	110615458	19946	2	110231149	-7316	ENSG00000250103	PANCR	PITX2 adjacent non-coding RNA
99339	chr5	120457867	120458591	725	*	5.87	6.6	4.31	2.29	1.68E-10	4.03E-08	63.12	183.51	129.07	97.66	52	57.86	21.31	27.71	10.71	23.84	19.52	16.23	TRUE	Distal Intergenic	5	120464300	120687332	223033	1	51334	-5709	ENSG00000184838	PRR16	proline rich 16
122517	chr8	133531683	133532124	442	*	4.84	5.64	2.88	2.76	1.71E-10	4.09E-08	37	64.77	56.4	52.95	19.42	68.38	6.91	11.08	4.28	10.79	9.37	1.8	TRUE	Intron (ENST00000522652.6/6482, intron 2 of 9)	8	133454848	133571940	117093	2	6482	39816	ENSG00000008513	ST3GAL1	ST3 beta-galactoside alpha-2,3-sialyltransferase 1
16325	chr10	96138094	96138561	468	*	3.74	4.52	1.9	2.62	1.73E-10	4.12E-08	16.32	26.39	34.71	30.59	11.9	17.53	2.3	7.76	1.07	5.11	0.78	5.41	TRUE	Intron (ENST00000316045.9/9849, intron 3 of 5)	10	96129715	96205288	75574	1	9849	8379	ENSG00000177853	ZNF518A	zinc finger protein 518A
31042	chr12	125683612	125684151	540	*	4.19	4.9	2.71	2.2	1.73E-10	4.12E-08	20.68	40.78	37.96	36.47	17.54	26.3	3.46	9.98	7.5	12.49	3.9	1.8	TRUE	Distal Intergenic	12	125958688	125983665	24978	2	400084	299514	ENSG00000249267	LINC00939	long intergenic non-protein coding RNA 939
11788	chr1	247856988	247858104	1117	*	6.07	6.75	4.75	2	1.73E-10	4.12E-08	102.3	169.11	150.76	95.31	68.29	57.86	33.4	18.84	33.21	28.95	23.43	23.44	TRUE	Promoter (<=1kb)	1	247857187	247880138	22952	1	25893	0	ENSG00000162722	TRIM58	tripartite motif containing 58
926	chr1	12161489	12162416	928	*	6.13	6.83	4.7	2.13	1.74E-10	4.13E-08	75.09	175.11	136.66	109.42	46.99	140.26	19.58	19.95	18.21	37.47	19.52	41.47	TRUE	Distal Intergenic	1	12166943	12167038	96	1	102465836	-4527	ENSG00000283789	MIR7846	microRNA 7846
96889	chr5	53069637	53070199	563	*	4.4	5.16	2.71	2.45	1.75E-10	4.14E-08	31.56	65.97	40.13	21.18	18.17	36.82	6.33	9.98	8.57	3.97	8.59	1.8	TRUE	3' UTR	5	53109816	53127673	17858	1	257396	-39617	ENSG00000247796	LOC257396	uncharacterized LOC257396
55331	chr18	54284659	54285541	883	*	5.6	6.42	3.51	2.91	1.76E-10	4.16E-08	85.98	135.53	96.53	84.72	40.1	70.13	12.67	3.33	9.64	8.52	17.96	16.23	TRUE	Exon (ENST00000582366.1/11201, exon 1 of 4)	18	54269404	54321266	51863	1	11201	15255	ENSG00000101751	POLI	DNA polymerase iota
106637	chr6	97669063	97669671	609	*	4.12	4.85	2.6	2.24	1.77E-10	4.17E-08	31.56	40.78	21.69	41.18	16.29	21.04	7.49	6.65	2.14	8.52	6.25	5.41	TRUE	Intron (ENST00000669069.1/101927314, intron 5 of 11)	6	98024531	98024621	91	1	100302164	-354860	ENSG00000238367	MIR2113	microRNA 2113
38148	chr14	92768197	92768594	398	*	3.88	4.66	2.07	2.59	1.83E-10	4.29E-08	21.77	25.19	46.64	12.94	18.8	26.3	4.03	5.54	2.14	0.57	3.9	9.02	TRUE	Distal Intergenic	14	92703807	92748679	44873	2	5641	-19518	ENSG00000100600	LGMN	legumain
91377	chr4	68249331	68249926	596	*	4.43	5.19	2.71	2.48	1.86E-10	4.36E-08	27.21	73.16	27.12	37.65	16.92	36.82	2.88	7.76	10.71	6.24	6.25	5.41	TRUE	Distal Intergenic	4	68226653	68245694	19042	2	132724	-3637	ENSG00000185873	TMPRSS11B	transmembrane serine protease 11B
55743	chr18	62585961	62586531	571	*	4.47	5.18	2.99	2.19	2.00E-10	4.66E-08	31.56	52.77	48.81	28.24	24.43	31.56	8.06	15.52	6.43	7.38	8.59	1.8	TRUE	3' UTR	18	62523025	62587709	64685	1	54877	62936	ENSG00000141664	ZCCHC2	zinc finger CCHC-type containing 2
43470	chr15	100030291	100030871	581	*	3.35	1.33	4.16	-2.83	2.02E-10	4.69E-08	2.18	1.2	3.25	1.18	3.76	3.51	16.12	19.95	11.78	9.65	29.67	19.83	TRUE	Intron (ENST00000268070.9/170691, intron 18 of 21)	15	99790156	99806927	16772	2	196968	-223364	ENSG00000182397	DNM1P46	dynamin 1 pseudogene 46
45484	chr16	34592679	34592939	261	*	4.88	2.83	5.7	-2.87	2.02E-10	4.69E-08	1.09	15.59	7.59	5.88	3.76	8.77	25.34	36.58	67.49	17.6	34.36	129.83	TRUE	Distal Intergenic	16	35169692	35170241	550	2	606551	577302	NA	UBE2MP1	ubiquitin conjugating enzyme E2 M pseudogene 1
26456	chr12	25388272	25388530	259	*	4.26	5.13	1.72	3.41	2.03E-10	4.69E-08	33.74	40.78	39.05	54.12	7.52	35.07	3.46	3.33	1.07	2.84	5.47	3.61	TRUE	Distal Intergenic	12	25205246	25250936	45691	2	3845	-137336	ENSG00000133703	KRAS	KRAS proto-oncogene, GTPase
28576	chr12	75934366	75934967	602	*	4.27	5	2.68	2.33	2.03E-10	4.70E-08	34.83	27.59	43.38	31.77	25.06	29.81	7.49	8.87	8.57	9.08	0.78	3.61	TRUE	Intron (ENST00000552856.1/ENST00000552856.1, intron 1 of 4)	12	76025447	76033932	8486	2	22822	98965	ENSG00000139289	PHLDA1	pleckstrin homology like domain family A member 1
46709	chr16	72441609	72442425	817	*	3.19	0.83	4.04	-3.22	2.06E-10	4.74E-08	1.09	2.4	1.08	1.18	3.13	1.75	6.33	22.17	16.07	12.49	14.84	27.05	TRUE	Intron (ENST00000624327.1/ENST00000624327.1, intron 1 of 1)	16	72236281	72665014	428734	2	101927957	222589	ENSG00000261008	LINC01572	long intergenic non-protein coding RNA 1572
10407	chr1	223066620	223067170	551	*	3.1	0.45	3.98	-3.53	2.14E-10	4.90E-08	1.09	1.2	1.08	1.18	1.88	1.75	6.33	17.73	26.78	3.97	12.49	27.05	TRUE	Distal Intergenic	1	223109404	223143248	33845	2	7100	76078	ENSG00000187554	TLR5	toll like receptor 5
65894	chr2	102664413	102664806	394	*	4.36	5.1	2.77	2.32	2.20E-10	5.01E-08	40.27	35.98	36.88	43.53	11.9	36.82	13.82	5.54	8.57	7.38	3.9	1.8	TRUE	Intron (ENST00000233969.3/6549, intron 2 of 11)	2	102619553	102711355	91803	1	6549	44860	ENSG00000115616	SLC9A2	solute carrier family 9 member A2
65206	chr2	85993961	85994579	619	*	5.23	5.93	3.81	2.12	2.20E-10	5.02E-08	59.86	47.98	68.33	76.48	33.83	78.9	8.06	9.98	12.85	9.65	16.4	27.05	TRUE	Distal Intergenic	2	85837120	85905199	68080	2	8869	-88762	ENSG00000115525	ST3GAL5	ST3 beta-galactoside alpha-2,3-sialyltransferase 5
69611	chr2	191739828	191740499	672	*	6.05	6.84	4.14	2.7	2.21E-10	5.03E-08	95.77	169.11	182.21	122.37	47.62	70.13	21.88	7.76	22.5	27.25	21.08	5.41	TRUE	Distal Intergenic	2	191792797	191820257	27461	1	729254	-52298	ENSG00000225884	LOC729254	hCG2045843
630	chr1	8744830	8745357	528	*	3.48	1.16	4.32	-3.17	2.23E-10	5.05E-08	3.26	3.6	1.08	1.18	2.51	1.75	9.79	17.73	16.07	10.22	19.52	46.88	TRUE	Intron (ENST00000337907.7/473, intron 2 of 23)	1	8352397	8848921	496525	2	473	103564	ENSG00000142599	RERE	arginine-glutamic acid dipeptide repeats
95359	chr5	963462	964514	1053	*	7.02	7.72	5.6	2.12	2.25E-10	5.10E-08	132.77	232.68	265.73	276.5	108.39	247.21	49.53	42.12	32.14	59.61	56.22	50.49	TRUE	Distal Intergenic	5	892884	919357	26474	1	9319	70578	ENSG00000071539	TRIP13	thyroid hormone receptor interactor 13
107231	chr6	112285813	112286440	628	*	4.83	5.58	3.17	2.41	2.30E-10	5.19E-08	37	58.77	46.64	49.42	36.34	59.61	10.37	7.76	20.35	9.08	4.69	1.8	TRUE	Intron (ENST00000433684.6/101927640, intron 2 of 2)	6	112107931	112254939	147009	2	3910	-30874	ENSG00000112769	LAMA4	laminin subunit alpha 4
86921	chr3	149009684	149010171	488	*	4.24	4.94	2.81	2.13	2.32E-10	5.21E-08	16.32	43.18	41.21	34.12	28.19	21.04	4.03	5.54	12.85	5.68	8.59	5.41	TRUE	Intron (ENST00000345003.8/2992, intron 5 of 7)	3	148991341	149027668	36328	1	2992	18343	ENSG00000163754	GYG1	glycogenin 1
19388	chr11	10298284	10298800	517	*	5.25	6.06	3.2	2.85	2.44E-10	5.48E-08	58.77	76.76	88.94	71.77	31.95	71.88	4.61	6.65	5.36	15.33	17.96	5.41	TRUE	Distal Intergenic	11	9778667	10294207	515541	2	81846	-4077	ENSG00000133812	SBF2	SET binding factor 2
98930	chr5	108818643	108818981	339	*	4	4.84	1.72	3.12	2.50E-10	5.56E-08	27.21	55.17	28.2	34.12	11.28	15.78	3.46	3.33	1.07	0.57	2.34	9.02	TRUE	Intron (ENST00000509035.5/2241, intron 2 of 2)	5	108747841	109196841	449001	1	2241	70802	ENSG00000151422	FER	FER tyrosine kinase
66251	chr2	110748333	110748851	519	*	5.53	6.22	4.2	2.02	2.53E-10	5.62E-08	64.21	94.75	84.6	78.83	50.12	73.64	25.91	7.76	25.71	21	11.71	18.03	TRUE	Intron (ENST00000389811.8/55289, intron 1 of 18)	2	110732573	111118222	385650	1	55289	15760	ENSG00000153093	ACOXL	acyl-CoA oxidase like
115154	chr7	121278272	121279089	818	*	5.18	5.93	3.56	2.37	2.69E-10	5.94E-08	59.86	113.94	62.91	68.24	26.94	33.31	14.4	8.87	9.64	13.06	10.15	14.43	TRUE	Intron (ENST00000310396.10/79974, intron 22 of 22)	7	121325367	121341104	15738	1	51384	-46278	ENSG00000002745	WNT16	Wnt family member 16
31078	chr12	126772168	126772773	606	*	4.6	5.38	2.78	2.6	2.76E-10	6.06E-08	35.91	68.36	37.96	38.83	13.78	54.35	3.46	4.43	3.21	3.97	6.25	19.83	TRUE	Promoter (<=1kb)	12	126729787	126772519	42733	2	387895	0	NA	LINC00944	long intergenic non-protein coding RNA 944
65521	chr2	97662722	97663218	497	*	5.57	6.26	4.21	2.05	2.89E-10	6.31E-08	48.97	104.35	85.68	114.13	48.24	57.86	23.61	15.52	11.78	28.95	14.84	16.23	TRUE	Promoter (<=1kb)	2	97655939	97664044	8106	2	10120	826	ENSG00000115073	ACTR1B	actin related protein 1B
99988	chr5	134924388	134924831	444	*	7.28	8.07	5.37	2.71	2.91E-10	6.36E-08	194.8	176.31	237.53	429.46	131.57	445.33	39.74	70.93	58.92	53.93	7.81	16.23	TRUE	Exon (ENST00000506002.1/ENST00000506002.1, exon 1 of 1)	5	134905173	135011696	106524	1	347732	19215	ENSG00000152705	CATSPER3	cation channel sperm associated 3
97451	chr5	65076358	65076928	571	*	5.49	6.19	4.08	2.11	2.93E-10	6.39E-08	79.45	77.96	116.05	67.07	22.56	75.39	25.91	16.63	16.07	25.55	8.59	9.02	TRUE	Distal Intergenic	5	64768930	65018750	249821	1	10283	307428	ENSG00000153015	CWC27	CWC27 spliceosome associated cyclophilin
10476	chr1	223872707	223873447	741	*	3.27	1.17	4.1	-2.93	2.96E-10	6.43E-08	1.09	1.2	3.25	1.18	5.01	1.75	12.09	21.06	21.42	5.68	29.67	12.62	TRUE	Distal Intergenic	1	223779893	223845954	66062	2	7159	-26753	ENSG00000143514	TP53BP2	tumor protein p53 binding protein 2
5665	chr1	101790818	101791574	757	*	3.31	0.96	4.16	-3.19	2.97E-10	6.44E-08	1.09	1.2	2.17	2.35	3.13	1.75	8.64	26.6	25.71	6.24	16.4	23.44	TRUE	Distal Intergenic	1	101802574	101997030	194457	2	118427	205456	ENSG00000118733	OLFM3	olfactomedin 3
101551	chr5	168802317	168802880	564	*	5.12	5.84	3.63	2.22	2.99E-10	6.47E-08	44.62	81.56	58.57	83.54	35.71	40.32	12.09	12.19	17.14	6.81	7.81	18.03	TRUE	Intron (ENST00000404867.7/6586, intron 5 of 31)	5	168768146	168768255	110	2	407001	-34062	ENSG00000207739	MIR218-2	microRNA 218-2
106003	chr6	75147529	75147916	388	*	3.44	4.29	1.07	3.22	3.19E-10	6.88E-08	11.97	16.79	16.27	37.65	6.89	28.05	1.15	6.65	1.07	1.14	0.78	1.8	TRUE	Exon (ENST00000615798.4/1303, exon 23 of 67)	6	75084326	75206053	121728	2	1303	58137	ENSG00000111799	COL12A1	collagen type XII alpha 1 chain
65341	chr2	90383615	90383952	338	*	3.51	1.16	4.36	-3.2	3.36E-10	7.21E-08	3.26	1.2	5.42	1.18	0.63	1.75	8.06	14.41	26.78	17.03	10.15	46.88	TRUE	Distal Intergenic	2	89622213	89640635	18423	2	101927050	-742980	NA	LOC101927050	lysine methyltransferase 2C pseudogene
71413	chr2	229856553	229857614	1062	*	3.98	2.32	4.73	-2.41	3.37E-10	7.23E-08	6.53	4.8	6.51	1.18	5.64	5.26	21.88	34.36	48.2	13.62	21.08	19.83	TRUE	Intron (ENST00000283943.9/9320, intron 3 of 40)	2	229922302	230013119	90818	1	130888	-64688	ENSG00000153832	FBXO36	F-box protein 36
81662	chr3	23502327	23503059	733	*	3.1	0.75	3.96	-3.21	3.44E-10	7.34E-08	1.09	1.2	1.08	1.18	3.76	1.75	20.16	9.98	13.93	3.97	23.43	21.64	TRUE	Intron (ENST00000425792.5/7325, intron 4 of 5)	3	23203020	23591794	388775	1	7325	299307	ENSG00000182247	UBE2E2	ubiquitin conjugating enzyme E2 E2
130188	chrX	100829637	100830228	592	*	3.84	4.62	2.03	2.59	3.67E-10	7.79E-08	15.24	35.98	22.78	35.3	15.04	22.79	4.61	3.33	4.28	9.65	0.78	1.8	TRUE	Intron (ENST00000415585.6/1478, intron 8 of 14)	23	100820359	100840932	20574	1	1478	9278	ENSG00000101811	CSTF2	cleavage stimulation factor subunit 2
24413	chr11	123381793	123383114	1322	*	5.97	6.71	4.36	2.35	3.74E-10	7.93E-08	87.06	160.72	100.87	102.37	55.14	120.97	19.58	28.82	21.42	18.73	28.89	5.41	TRUE	Promoter (<=1kb)	11	123381440	123381512	73	2	100616319	-281	ENSG00000265357	MIR4493	microRNA 4493
88520	chr3	187799929	187800522	594	*	4.55	5.25	3.16	2.09	3.85E-10	8.08E-08	25.03	55.17	49.89	36.47	16.29	45.58	6.91	16.63	6.43	5.68	7.03	10.82	TRUE	Intron (ENST00000433178.1/ENST00000433178.1, intron 1 of 1)	3	187721377	187745725	24349	2	604	-54204	ENSG00000113916	BCL6	BCL6 transcription repressor
114826	chr7	110782217	110782676	460	*	3.07	0.64	3.92	-3.29	3.91E-10	8.20E-08	1.09	3.6	1.08	1.18	0.63	1.75	12.67	14.41	17.14	4.54	11.71	30.65	TRUE	Intron (ENST00000405709.6/83943, intron 5 of 5)	7	111091006	111125454	34449	1	54674	-308330	ENSG00000173114	LRRN3	leucine rich repeat neuronal 3
64526	chr2	69054445	69055055	611	*	4.33	5.09	2.64	2.45	4.13E-10	8.63E-08	33.74	51.57	29.28	50.59	16.29	22.79	4.03	2.22	6.43	9.08	3.12	12.62	TRUE	Intron (ENST00000303714.8/84168, intron 3 of 17)	2	69013178	69249327	236150	1	84168	41267	ENSG00000169604	ANTXR1	ANTXR cell adhesion molecule 1
8932	chr1	197682731	197683472	742	*	3.09	0.55	3.96	-3.41	4.18E-10	8.71E-08	1.09	1.2	1.08	1.18	2.51	1.75	16.12	23.28	16.07	4.54	10.15	23.44	TRUE	Intron (ENST00000620048.6/163486, intron 3 of 22)	1	197504748	197775696	270949	2	163486	92224	ENSG00000213047	DENND1B	DENN domain containing 1B
96199	chr5	18698091	18698866	776	*	6.26	6.97	4.8	2.17	4.29E-10	8.87E-08	81.62	226.68	132.32	128.25	65.16	117.47	19.58	22.17	24.64	44.85	30.45	25.24	TRUE	Distal Intergenic	5	17684584	17955857	271274	1	646241	1013507	NA	LINC02223	long intergenic non-protein coding RNA 2223
73232	chr20	13229512	13229920	409	*	4.42	5.17	2.72	2.46	4.39E-10	9.00E-08	22.85	46.78	41.21	41.18	13.78	50.84	5.76	3.33	7.5	1.7	3.12	18.03	TRUE	Intron (ENST00000262487.5/140862, intron 1 of 5)	20	13221274	13300651	79378	1	140862	8238	ENSG00000101230	ISM1	isthmin 1
60151	chr19	46901240	46901932	693	*	3.61	1.49	4.43	-2.94	4.40E-10	9.01E-08	1.09	2.4	5.42	1.18	5.01	1.75	11.52	38.79	26.78	5.11	20.3	27.05	TRUE	Intron (ENST00000672722.1/2909, intron 1 of 6)	19	46860997	47005077	144081	1	2909	40243	ENSG00000160007	ARHGAP35	Rho GTPase activating protein 35
53518	chr18	7515239	7515820	582	*	3.31	1.23	4.13	-2.9	4.41E-10	9.01E-08	1.09	1.2	2.17	4.71	3.13	1.75	5.76	11.08	18.21	19.3	23.43	27.05	TRUE	Distal Intergenic	18	7566782	8406861	840080	1	5797	-50962	ENSG00000173482	PTPRM	protein tyrosine phosphatase receptor type M
111137	chr7	22677356	22677629	274	*	3.55	4.33	1.74	2.59	4.66E-10	9.46E-08	19.59	20.39	24.95	16.47	9.4	29.81	1.15	4.43	4.28	3.41	3.12	3.61	TRUE	Intron (ENST00000650428.1/541472, intron 1 of 2)	7	22632716	22665533	32818	2	401312	-11823	ENSG00000105889	LOC401312	uncharacterized LOC401312
41208	chr15	64609761	64610625	865	*	3.45	1.12	4.3	-3.18	4.68E-10	9.49E-08	1.09	4.8	1.08	1.18	3.13	1.75	16.7	56.53	7.5	2.84	16.4	18.03	TRUE	Intron (ENST00000326648.4/23060, intron 1 of 8)	15	64687573	64703281	15709	2	4947	92656	ENSG00000180304	OAZ2	ornithine decarboxylase antizyme 2
27919	chr12	58425313	58426373	1061	*	4.41	5.1	3.01	2.09	4.71E-10	9.54E-08	52.24	46.78	32.54	35.3	18.17	21.04	10.94	12.19	7.5	7.38	8.59	1.8	TRUE	Distal Intergenic	12	58544124	58813060	268937	1	100506869	-117751	ENSG00000258231	LOC100506869	uncharacterized LOC100506869
93206	chr4	120844526	120845123	598	*	4.2	4.95	2.57	2.37	4.75E-10	9.59E-08	21.77	61.17	49.89	30.59	9.4	12.27	7.49	13.3	7.5	2.27	1.56	3.61	TRUE	Intron (ENST00000264808.7/11107, intron 3 of 15)	4	120684919	120922870	237952	2	11107	77747	ENSG00000138738	PRDM5	PR/SET domain 5
58749	chr19	29587532	29587996	465	*	5.64	6.47	3.5	2.97	4.78E-10	9.63E-08	85.98	142.73	119.31	85.89	31.95	66.62	12.09	3.33	5.36	11.35	8.59	27.05	TRUE	Distal Intergenic	19	29606283	29617237	10955	1	10775	-18287	ENSG00000105171	POP4	POP4 homolog, ribonuclease P/MRP subunit
85475	chr3	120773907	120774292	386	*	3.83	4.64	1.86	2.77	4.86E-10	9.75E-08	7.62	47.98	16.27	29.42	18.17	29.81	3.46	5.54	4.28	2.84	3.9	1.8	TRUE	Intron (ENST00000469772.5/2960, intron 2 of 2)	3	120686681	120742993	56313	2	285282	-30914	ENSG00000144840	RABL3	RAB, member of RAS oncogene family like 3
3485	chr1	49165807	49166767	961	*	3.58	1.34	4.42	-3.08	4.96E-10	9.91E-08	2.18	1.2	1.08	5.88	3.13	1.75	9.21	14.41	44.99	19.87	21.86	18.03	TRUE	Intron (ENST00000456002.2/ENST00000456002.2, intron 2 of 3)	1	49257411	49269285	11875	1	101929721	-90644	ENSG00000230114	AGBL4-AS1	AGBL4 antisense RNA 1
123627	chr9	7297780	7298542	763	*	5.41	6.13	3.89	2.24	5.01E-10	9.98E-08	71.83	109.14	50.98	61.18	27.57	99.94	8.64	18.84	19.28	13.62	14.06	14.43	TRUE	Distal Intergenic	9	6716495	7175648	459154	1	23081	581285	ENSG00000107077	KDM4C	lysine demethylase 4C
26750	chr12	32906758	32907037	280	*	2.6	3.48	-0.02	3.5	5.14E-10	1.02E-07	7.62	23.99	5.42	15.3	5.64	8.77	0.58	1.11	1.07	0.57	0.78	1.8	TRUE	Distal Intergenic	12	32790745	32896840	106096	2	5318	-9918	ENSG00000057294	PKP2	plakophilin 2
98362	chr5	89313657	89314575	919	*	5.89	6.57	4.56	2.01	5.15E-10	1.02E-07	106.65	169.11	96.53	81.19	60.77	56.1	20.73	18.84	37.49	30.66	17.96	16.23	TRUE	Intron (ENST00000514092.5/101929423, intron 4 of 6)	5	88717117	88904257	187141	2	4208	-409400	ENSG00000081189	MEF2C	myocyte enhancer factor 2C
93029	chr4	113667204	113667588	385	*	2.75	0.21	3.62	-3.41	5.27E-10	1.04E-07	1.09	1.2	1.08	1.18	0.63	1.75	7.49	12.19	13.93	6.81	13.27	19.83	TRUE	Intron (ENST00000394524.7/817, intron 2 of 17)	4	113451032	113761927	310896	2	817	94339	ENSG00000145349	CAMK2D	calcium/calmodulin dependent protein kinase II delta
34799	chr13	110072786	110073320	535	*	3.2	1.15	4.01	-2.86	5.49E-10	1.08E-07	2.18	1.2	1.08	2.35	1.25	5.26	17.85	21.06	17.14	9.08	10.15	21.64	TRUE	Intron (ENST00000670698.1/ENST00000670698.1, intron 1 of 1)	13	110053285	110054952	1668	1	104355146	19501	ENSG00000231428	LINC00396	long intergenic non-protein coding RNA 396
112698	chr7	50664653	50664954	302	*	3.75	4.56	1.72	2.84	5.50E-10	1.08E-07	21.77	51.57	20.61	20	13.78	14.03	1.15	3.33	9.64	2.27	1.56	1.8	TRUE	Intron (ENST00000398810.6/2887, intron 4 of 15)	7	50458436	50565405	106970	2	1644	-99248	ENSG00000132437	DDC	dopa decarboxylase
15881	chr10	87025670	87025962	293	*	2.49	3.35	-0.02	3.38	5.53E-10	1.09E-07	5.44	14.39	11.93	14.12	11.9	3.51	0.58	1.11	1.07	0.57	0.78	1.8	TRUE	Distal Intergenic	10	87020294	87024730	4437	1	643161	5376	ENSG00000188100	FAM25A	family with sequence similarity 25 member A
29527	chr12	102197665	102198194	530	*	4.13	4.93	2.23	2.7	5.59E-10	1.10E-07	30.47	46.78	34.71	23.53	11.9	35.07	5.76	8.87	1.07	5.11	5.47	1.8	TRUE	Promoter (<=1kb)	12	102196459	102197833	1375	2	5367	0	ENSG00000183395	PMCH	pro-melanin concentrating hormone
119820	chr8	61558461	61559072	612	*	3.29	0.79	4.16	-3.37	5.67E-10	1.11E-07	1.09	1.2	3.25	1.18	1.88	1.75	9.21	21.06	8.57	14.19	10.93	43.28	TRUE	Intron (ENST00000379454.9/444, intron 18 of 24)	8	61500556	61714640	214085	2	444	155568	ENSG00000198363	ASPH	aspartate beta-hydroxylase
65344	chr2	90390515	90390880	366	*	3.69	0.95	4.58	-3.63	5.79E-10	1.13E-07	3.26	1.2	1.08	1.18	3.13	1.75	6.33	9.98	26.78	10.79	19.52	70.32	TRUE	Distal Intergenic	2	89622213	89640635	18423	2	101927050	-749880	NA	LOC101927050	lysine methyltransferase 2C pseudogene
129275	chrX	30659416	30659881	466	*	3.27	4.12	0.88	3.24	5.81E-10	1.13E-07	14.15	34.78	14.1	24.71	8.14	8.77	4.61	1.11	1.07	1.7	0.78	1.8	TRUE	Intron (ENST00000378943.7/2710, intron 1 of 19)	23	30653359	30731456	78098	1	2710	6057	ENSG00000198814	GK	glycerol kinase
25820	chr12	8648597	8649010	414	*	4.47	5.32	2.18	3.13	6.06E-10	1.17E-07	27.21	74.36	62.91	27.06	23.18	24.55	10.37	3.33	1.07	3.97	3.12	5.41	TRUE	Intron (ENST00000535411.5/8076, intron 8 of 9)	12	8637346	8662888	25543	2	8076	13878	ENSG00000197614	MFAP5	microfibril associated protein 5
46221	chr16	60925391	60926018	628	*	3.05	0.21	3.94	-3.74	6.09E-10	1.17E-07	1.09	1.2	1.08	1.18	0.63	1.75	10.37	14.41	29.99	4.54	2.34	30.65	TRUE	Exon (ENST00000563784.2/ENST00000563784.2, exon 3 of 3)	16	60358455	60359480	1026	2	729159	-565911	NA	NPAP1L	nuclear pore associated protein 1 like
14671	chr10	62735762	62736188	427	*	3.9	4.65	2.2	2.46	6.18E-10	1.19E-07	23.94	35.98	28.2	24.71	13.78	24.55	5.18	1.11	5.36	3.97	4.69	7.21	TRUE	Intron (ENST00000649548.1/ENST00000649548.1, intron 1 of 3)	10	62804720	62808479	3760	1	84890	-68532	ENSG00000181915	ADO	2-aminoethanethiol dioxygenase
2893	chr1	39666738	39667340	603	*	4.83	5.58	3.15	2.43	6.24E-10	1.20E-07	47.89	50.37	46.64	54.12	31.95	56.1	14.4	6.65	9.64	6.81	14.06	1.8	TRUE	Intron (ENST00000235628.1/84618, intron 1 of 5)	1	39659121	39672038	12918	2	84618	4698	ENSG00000116981	NT5C1A	5'-nucleotidase, cytosolic IA
126814	chr9	110148298	110148897	600	*	5.47	6.18	4.05	2.13	6.25E-10	1.20E-07	53.33	127.13	96.53	70.6	38.85	47.34	24.19	23.28	17.14	22.71	10.15	1.8	TRUE	Exon (ENST00000485762.1/445815, exon 1 of 3)	9	110190048	110208189	18142	2	401546	59292	ENSG00000188959	C9orf152	chromosome 9 open reading frame 152
35671	chr14	34043615	34044256	642	*	6.04	6.88	3.82	3.06	6.30E-10	1.20E-07	94.68	211.09	152.93	107.07	40.72	99.94	8.64	4.43	20.35	13.06	21.86	16.23	TRUE	Intron (ENST00000555922.1/ENST00000555922.1, intron 2 of 2)	14	33924227	34222877	298651	2	112399	178621	ENSG00000129521	EGLN3	egl-9 family hypoxia inducible factor 3
71472	chr2	230678294	230678851	558	*	4.16	4.93	2.45	2.48	6.48E-10	1.22E-07	20.68	41.98	42.3	25.89	11.28	40.32	6.33	6.65	4.28	4.54	5.47	5.41	TRUE	Distal Intergenic	2	230690065	230700529	10465	2	151475	21678	ENSG00000226125	LINC01907	long intergenic non-protein coding RNA 1907
54243	chr18	25083914	25084650	737	*	3.72	1.79	4.51	-2.72	6.70E-10	1.26E-07	5.44	3.6	2.17	1.18	3.13	5.26	14.4	21.06	42.85	11.35	20.3	27.05	TRUE	Intron (ENST00000361524.8/25925, intron 7 of 7)	18	24932771	24987919	55149	2	105372030	-95995	ENSG00000264345	LINC01894	long intergenic non-protein coding RNA 1894
122637	chr8	135329445	135329961	517	*	3.24	0.65	4.12	-3.47	6.88E-10	1.29E-07	1.09	1.2	1.08	1.18	3.13	1.75	10.37	21.06	15	7.95	10.15	39.67	TRUE	Distal Intergenic	8	135234131	135299719	65589	1	286094	95314	ENSG00000254083	LINC01591	long intergenic non-protein coding RNA 1591
68930	chr2	174649931	174650355	425	*	3.24	0.81	4.1	-3.29	6.99E-10	1.30E-07	1.09	1.2	1.08	3.53	1.88	1.75	7.49	17.73	12.85	10.22	13.27	41.47	TRUE	Intron (ENST00000442996.1/ENST00000442996.1, intron 2 of 3)	2	174559572	174682916	123345	2	7456	32561	ENSG00000115935	WIPF1	WAS/WASL interacting protein family member 1
52921	chr17	80856334	80857083	750	*	4.82	5.53	3.36	2.17	7.17E-10	1.33E-07	30.47	67.17	52.06	72.95	25.06	29.81	14.97	14.41	7.5	10.22	5.47	9.02	TRUE	Intron (ENST00000574767.5/57521, intron 11 of 11)	17	80801640	80805632	3993	2	101928855	-50702	ENSG00000262833	LOC101928855	uncharacterized LOC101928855
76655	chr21	27075250	27075658	409	*	2.96	0.42	3.83	-3.41	7.44E-10	1.37E-07	2.18	1.2	1.08	1.18	0.63	1.75	6.91	18.84	17.14	7.38	7.81	27.05	TRUE	Distal Intergenic	21	26917922	26967088	49167	2	11096	-108162	ENSG00000154736	ADAMTS5	ADAM metallopeptidase with thrombospondin type 1 motif 5
123678	chr9	8694805	8695395	591	*	3.31	1.16	4.14	-2.97	7.48E-10	1.38E-07	1.09	2.4	1.08	2.35	1.25	5.26	17.28	16.63	36.42	12.49	10.15	12.62	TRUE	Intron (ENST00000381196.8/5789, intron 9 of 42)	9	8858127	8864772	6646	1	101929407	-162732	ENSG00000225706	PTPRD-AS1	PTPRD antisense RNA 1
58730	chr19	29276985	29277508	524	*	5	5.69	3.66	2.03	7.59E-10	1.39E-07	47.89	74.36	82.43	42.36	32.58	29.81	6.33	17.73	18.21	5.11	8.59	19.83	TRUE	Intron (ENST00000657623.1/ENST00000657623.1, intron 1 of 2)	19	29205320	29213151	7832	2	7386	-63834	ENSG00000169021	UQCRFS1	ubiquinol-cytochrome c reductase, Rieske iron-sulfur polypeptide 1
10195	chr1	217482294	217483025	732	*	5.51	6.36	3.18	3.19	7.63E-10	1.40E-07	62.03	152.32	93.28	96.48	24.43	64.87	10.37	3.33	12.85	10.79	13.27	3.61	TRUE	Intron (ENST00000366935.8/55105, intron 8 of 9)	1	217426992	217631090	204099	2	55105	148065	ENSG00000092978	GPATCH2	G-patch domain containing 2
3857	chr1	55904402	55904943	542	*	3.05	0.55	3.92	-3.36	7.67E-10	1.40E-07	1.09	1.2	1.08	1.18	2.51	1.75	10.94	17.73	5.36	6.81	15.62	34.26	TRUE	Intron (ENST00000646266.1/ENST00000646266.1, intron 3 of 11)	1	55868254	55950119	81866	1	105378738	36148	ENSG00000233079	LINC01755	long intergenic non-protein coding RNA 1755
81589	chr3	20103617	20104716	1100	*	5.09	5.83	3.46	2.37	7.79E-10	1.41E-07	45.71	101.95	69.41	44.71	34.46	45.58	19	7.76	11.78	13.62	8.59	5.41	TRUE	Intron (ENST00000263754.5/8850, intron 5 of 17)	3	20137565	20137641	77	1	100422901	-32849	ENSG00000266745	MIR3135A	microRNA 3135a
25025	chr11	133082486	133083488	1003	*	5.62	6.32	4.25	2.07	7.85E-10	1.42E-07	63.12	81.56	108.46	96.48	63.28	64.87	21.88	12.19	13.93	27.25	29.67	9.02	TRUE	Intron (ENST00000524381.5/4978, intron 1 of 7)	11	132414977	133532519	1117543	2	4978	449031	ENSG00000183715	OPCML	opioid binding protein/cell adhesion molecule like
7570	chr1	162611882	162612433	552	*	3.21	1.16	4.03	-2.86	8.24E-10	1.47E-07	1.09	1.2	1.08	1.18	1.88	7.01	9.79	24.38	6.43	7.38	21.08	28.85	TRUE	Distal Intergenic	1	162631373	162787405	156033	1	4921	-18940	ENSG00000162733	DDR2	discoidin domain receptor tyrosine kinase 2
99205	chr5	115637993	115638571	579	*	5.22	5.99	3.45	2.54	8.30E-10	1.48E-07	59.86	104.35	72.67	45.89	30.7	68.38	8.64	11.08	10.71	1.14	14.06	19.83	TRUE	Distal Intergenic	5	115578642	115632992	54351	2	100302736	-5001	ENSG00000251201	TMED7-TICAM2	TMED7-TICAM2 readthrough
9810	chr1	209751541	209752273	733	*	6.29	6.99	4.85	2.15	8.32E-10	1.48E-07	126.24	152.32	182.21	135.31	49.5	119.22	27.07	26.6	33.21	15.33	28.89	41.47	TRUE	Distal Intergenic	1	209756032	209782320	26289	1	80342	-3759	ENSG00000009790	TRAF3IP3	TRAF3 interacting protein 3
71511	chr2	230984471	230984804	334	*	4.68	5.52	2.47	3.05	8.37E-10	1.49E-07	29.38	68.36	42.3	49.42	15.66	70.13	10.37	4.43	3.21	2.84	7.03	5.41	TRUE	Exon (ENST00000414876.5/348761, exon 6 of 6)	2	230990324	231025055	34732	1	130560	-5520	ENSG00000173699	SPATA3	spermatogenesis associated 3
76578	chr21	25464227	25464589	363	*	4.76	5.48	3.24	2.24	8.45E-10	1.50E-07	48.97	64.77	48.81	32.95	23.18	49.09	14.4	6.65	3.21	11.35	4.69	16.23	TRUE	Distal Intergenic	21	25385388	25431701	46314	2	54072	-32526	ENSG00000185433	LINC00158	long intergenic non-protein coding RNA 158
10232	chr1	219099164	219099788	625	*	3.27	1.22	4.09	-2.87	8.78E-10	1.55E-07	2.18	2.4	1.08	1.18	1.88	5.26	6.33	19.95	21.42	18.17	10.93	25.24	TRUE	Intron (ENST00000663684.1/643723, intron 3 of 4)	1	219173869	219212865	38997	1	127018	-74081	ENSG00000143353	LYPLAL1	lysophospholipase like 1
92117	chr4	86422535	86422937	403	*	3.07	0.8	3.91	-3.11	8.88E-10	1.56E-07	1.09	1.2	1.08	1.18	0.63	5.26	6.33	6.65	26.78	6.81	14.84	28.85	TRUE	Intron (ENST00000642035.1/5602, intron 1 of 12)	4	86542482	86542552	71	2	100616463	119615	ENSG00000266515	MIR4452	microRNA 4452
28317	chr12	68290143	68290546	404	*	4.21	4.91	2.82	2.08	9.05E-10	1.59E-07	32.65	39.58	42.3	29.42	15.04	21.04	8.06	7.76	5.36	6.81	5.47	9.02	TRUE	Intron (ENST00000357874.3/ENST00000357874.3, intron 1 of 3)	12	68248242	68253604	5363	2	50616	-36539	ENSG00000127318	IL22	interleukin 22
70540	chr2	212052393	212053148	756	*	4.75	5.56	2.7	2.86	9.16E-10	1.60E-07	40.27	81.56	54.23	47.06	18.17	42.08	5.76	5.54	5.36	4.54	12.49	5.41	TRUE	Intron (ENST00000402597.6/2066, intron 1 of 25)	2	212426263	212426360	98	2	100313771	373212	ENSG00000221782	MIR548F2	microRNA 548f-2
11566	chr1	244114511	244115399	889	*	3.83	2.13	4.59	-2.46	9.33E-10	1.63E-07	1.09	6	6.51	5.88	5.01	1.75	13.82	16.63	31.06	19.3	35.14	28.85	TRUE	Distal Intergenic	1	244048939	244057476	8538	1	10472	65572	ENSG00000179456	ZBTB18	zinc finger and BTB domain containing 18
75243	chr20	49805108	49805763	656	*	4.59	5.3	3.15	2.15	9.36E-10	1.63E-07	33.74	61.17	22.78	48.24	23.18	47.34	6.33	18.84	1.07	5.11	9.37	12.62	TRUE	Distal Intergenic	20	49812713	49892242	79530	1	23315	-6950	ENSG00000197818	SLC9A8	solute carrier family 9 member A8
21358	chr11	63564067	63564372	306	*	4.05	4.81	2.35	2.46	9.38E-10	1.63E-07	20.68	28.79	40.13	24.71	15.66	38.57	2.3	8.87	5.36	9.08	3.12	1.8	TRUE	Promoter (<=1kb)	11	63552770	63563379	10610	2	54979	-688	ENSG00000133328	PLAAT2	phospholipase A and acyltransferase 2
123648	chr9	7756073	7756609	537	*	4.8	5.53	3.25	2.28	9.53E-10	1.65E-07	22.85	67.17	68.33	54.12	20.68	43.83	8.06	13.3	24.64	3.41	2.34	5.41	TRUE	Distal Intergenic	9	7796500	7888380	91881	2	90871	131771	ENSG00000137038	DMAC1	distal membrane arm assembly complex 1
5985	chr1	111364340	111364912	573	*	3.29	0.98	4.14	-3.16	9.54E-10	1.65E-07	1.09	2.4	1.08	2.35	3.13	1.75	12.67	13.3	23.57	13.62	10.15	32.46	TRUE	Intron (ENST00000423668.1/ENST00000423668.1, intron 3 of 8)	1	111346600	111353013	6414	1	128344	17740	ENSG00000173947	PIFO	primary cilia formation
112965	chr7	65798243	65798771	529	*	3.85	4.63	2.01	2.61	9.56E-10	1.65E-07	10.88	28.79	49.89	22.36	10.02	26.3	4.03	3.33	8.57	0.57	2.34	5.41	TRUE	Intron (ENST00000414608.1/ENST00000414608.1, intron 6 of 6)	7	65647010	65770810	123801	2	441242	-27433	ENSG00000272693	LOC441242	uncharacterized LOC441242
40036	chr15	41150701	41151344	644	*	4.31	5.01	2.87	2.15	9.64E-10	1.66E-07	31.56	46.78	24.95	32.95	27.57	29.81	7.49	4.43	3.21	10.22	9.37	9.02	TRUE	Distal Intergenic	15	40978880	41116280	137401	2	54617	-34421	ENSG00000128908	INO80	INO80 complex ATPase subunit
6473	chr1	143252867	143253312	446	*	3.73	1.53	4.56	-3.03	9.74E-10	1.67E-07	1.09	1.2	3.25	4.71	1.88	5.26	11.52	22.17	19.28	11.92	8.59	68.52	TRUE	Distal Intergenic	1	143699456	143699619	164	2	101954269	446307	ENSG00000207349	RNVU1-17	RNA, variant U1 small nuclear 17
32810	chr13	44710496	44710884	389	*	3.53	4.29	1.86	2.43	9.77E-10	1.67E-07	17.41	19.19	19.52	17.65	16.92	26.3	2.88	4.43	6.43	2.27	3.9	1.8	TRUE	Intron (ENST00000611081.1/ENST00000611081.1, intron 1 of 1)	13	44651812	44701016	49205	1	106144541	58684	NA	LINC00407	long intergenic non-protein coding RNA 407
84048	chr3	69212380	69212796	417	*	3.96	4.81	1.65	3.16	9.93E-10	1.70E-07	40.27	25.19	34.71	29.42	8.77	29.81	3.46	2.22	5.36	0.57	5.47	1.8	TRUE	Intron (ENST00000398540.8/23150, intron 11 of 22)	3	69106872	69123032	16161	2	56203	-89348	ENSG00000163380	LMOD3	leiomodin 3
64214	chr2	62596718	62597116	399	*	2.81	0.21	3.69	-3.48	1.00E-09	1.71E-07	1.09	1.2	1.08	1.18	0.63	1.75	6.91	8.87	8.57	7.38	14.84	30.65	TRUE	Intron (ENST00000664749.1/ENST00000664749.1, intron 2 of 3)	2	62673851	63046487	372637	1	23301	-76735	ENSG00000115504	EHBP1	EH domain binding protein 1
107694	chr6	126077610	126078100	491	*	3.01	0.8	3.85	-3.05	1.01E-09	1.71E-07	1.09	1.2	1.08	1.18	0.63	5.26	10.94	5.54	22.5	9.08	9.37	28.85	TRUE	Intron (ENST00000648977.1/60487, intron 17 of 22)	6	125986479	126203817	217339	1	60487	91131	ENSG00000066651	TRMT11	tRNA methyltransferase 11 homolog
87793	chr3	171708958	171709577	620	*	3.15	1.01	3.98	-2.96	1.01E-09	1.71E-07	1.09	1.2	3.25	1.18	1.88	3.51	12.09	12.19	36.42	14.76	17.18	1.8	TRUE	Exon (ENST00000351298.9/5337, exon 10 of 27)	3	171600404	171810950	210547	2	5337	101373	ENSG00000075651	PLD1	phospholipase D1
109757	chr6	166951000	166951662	663	*	6.36	7.12	4.63	2.49	1.02E-09	1.72E-07	93.59	250.67	124.73	152.96	46.99	166.56	31.67	45.44	24.64	35.77	9.37	1.8	TRUE	Intron (ENST00000507747.1/8635, intron 2 of 7)	6	166858094	166957191	99098	2	8635	5529	ENSG00000026297	RNASET2	ribonuclease T2
67821	chr2	148881654	148881927	274	*	4.82	5.62	2.9	2.72	1.04E-09	1.75E-07	27.21	44.38	49.89	52.95	20.05	99.94	9.79	15.52	4.28	2.27	3.9	9.02	TRUE	Intron (ENST00000435030.6/3800, intron 1 of 25)	2	149038107	149215262	177156	1	130576	-156180	ENSG00000150556	LYPD6B	LY6/PLAUR domain containing 6B
95637	chr5	4672820	4673658	839	*	3.65	1.79	4.44	-2.65	1.06E-09	1.78E-07	1.09	3.6	8.68	1.18	4.39	1.75	13.82	12.19	41.78	17.03	16.4	28.85	TRUE	Intron (ENST00000507435.1/ENST00000507435.1, intron 3 of 5)	5	4773481	4774865	1385	1	101929153	-99823	ENSG00000249521	LINC02114	long intergenic non-protein coding RNA 2114
85997	chr3	128780304	128780869	566	*	3.6	1.68	4.4	-2.72	1.07E-09	1.79E-07	3.26	4.8	1.08	3.53	1.25	5.26	18.43	21.06	21.42	7.38	13.27	45.08	TRUE	Intron (ENST00000265062.7/7879, intron 1 of 5)	3	128726122	128814796	88675	1	7879	54182	ENSG00000075785	RAB7A	RAB7A, member RAS oncogene family
126617	chr9	106899877	106900471	595	*	2.93	0.53	3.79	-3.26	1.09E-09	1.82E-07	1.09	1.2	1.08	1.18	0.63	3.51	4.03	9.98	19.28	9.65	9.37	30.65	TRUE	Intron (ENST00000472574.1/58499, intron 1 of 3)	9	106863166	107013634	150469	1	58499	36711	ENSG00000148143	ZNF462	zinc finger protein 462
84079	chr3	69852785	69853312	528	*	3.16	0.8	4.02	-3.22	1.11E-09	1.85E-07	1.09	3.6	2.17	1.18	0.63	1.75	6.91	23.28	20.35	13.62	2.34	30.65	TRUE	Intron (ENST00000352241.8/4286, intron 1 of 9)	3	69739435	69968337	228903	1	4286	113350	ENSG00000187098	MITF	melanocyte inducing transcription factor
20506	chr11	37503403	37504410	1008	*	5.52	6.23	4.06	2.17	1.13E-09	1.88E-07	59.86	143.93	74.84	74.13	40.72	57.86	14.4	13.3	18.21	17.6	20.3	16.23	TRUE	Distal Intergenic	11	37938601	37954663	16063	1	105376633	-434191	ENSG00000254516	LINC02760	long intergenic non-protein coding RNA 2760
127033	chr9	114155280	114155591	312	*	4.86	5.57	3.39	2.18	1.14E-09	1.89E-07	56.59	65.97	66.16	45.89	24.43	26.3	14.4	4.43	16.07	18.17	6.25	3.61	TRUE	Promoter (<=1kb)	9	114155537	114312511	156975	1	85301	0	ENSG00000196739	COL27A1	collagen type XXVII alpha 1 chain
2072	chr1	28169212	28169785	574	*	5.76	6.47	4.31	2.17	1.14E-09	1.89E-07	60.94	101.95	100.87	114.13	53.88	101.69	32.25	25.49	20.35	22.71	12.49	5.41	TRUE	Intron (ENST00000373857.8/5724, intron 1 of 1)	1	28147166	28193936	46771	2	5724	24151	ENSG00000169403	PTAFR	platelet activating factor receptor
65039	chr2	82548425	82549017	593	*	3.25	1.15	4.07	-2.92	1.18E-09	1.95E-07	1.09	2.4	3.25	1.18	1.88	3.51	8.06	11.08	29.99	5.68	13.27	32.46	TRUE	Distal Intergenic	2	82856826	82857384	559	1	1720	-307809	NA	DHFRP3	dihydrofolate reductase pseudogene 3
108203	chr6	137033818	137034248	431	*	4.99	5.75	3.27	2.48	1.21E-09	1.98E-07	57.68	67.17	84.6	55.3	25.69	33.31	8.06	6.65	8.57	9.08	14.84	10.82	TRUE	Intron (ENST00000541547.5/53832, intron 1 of 6)	6	136999971	137045180	45210	2	53832	10932	ENSG00000016402	IL20RA	interleukin 20 receptor subunit alpha
30727	chr12	121663894	121664228	335	*	4.92	5.67	3.23	2.44	1.21E-09	1.98E-07	54.41	59.97	62.91	45.89	35.71	47.34	9.21	6.65	3.21	15.9	1.56	19.83	TRUE	Intron (ENST00000355329.7/283385, intron 1 of 5)	12	121648742	121672631	23890	2	283385	8403	ENSG00000139714	MORN3	MORN repeat containing 3
105708	chr6	56760928	56761420	493	*	3.18	0.62	4.05	-3.43	1.23E-09	2.01E-07	1.09	1.2	2.17	2.35	0.63	1.75	5.76	18.84	8.57	6.24	20.3	39.67	TRUE	Intron (ENST00000421834.6/667, intron 1 of 93)	6	56843928	56864078	20151	1	101930010	-82508	NA	DST-AS1	DST antisense RNA 1
99640	chr5	128776780	128777580	801	*	4.78	5.51	3.21	2.3	1.23E-09	2.01E-07	51.15	87.55	49.89	45.89	12.53	26.3	10.37	15.52	5.36	7.38	7.81	9.02	TRUE	Intron (ENST00000508645.5/28965, intron 1 of 6)	5	128257909	128659185	401277	2	2201	-117595	ENSG00000138829	FBN2	fibrillin 2
84136	chr3	71226276	71227356	1081	*	7.16	7.86	5.73	2.13	1.25E-09	2.03E-07	194.8	341.82	324.3	270.62	112.15	152.53	53.56	48.77	38.56	64.72	60.91	52.29	TRUE	Intron (ENST00000318789.9/27086, intron 5 of 20)	3	71289769	71305853	16085	1	104502416	-62413	ENSG00000244203	FOXP1-AS1	FOXP1 antisense RNA 1
66735	chr2	121075090	121075495	406	*	4.31	5.04	2.79	2.25	1.26E-09	2.05E-07	22.85	38.38	32.54	45.89	20.68	36.82	4.61	5.54	3.21	5.68	0.78	21.64	TRUE	Distal Intergenic	2	121216587	121285202	68616	2	29842	209707	ENSG00000115112	TFCP2L1	transcription factor CP2 like 1
7665	chr1	165867873	165868236	364	*	2.7	0.21	3.56	-3.36	1.28E-09	2.08E-07	1.09	1.2	1.08	1.18	0.63	1.75	8.64	7.76	20.35	11.92	7.81	14.43	TRUE	Intron (ENST00000367879.9/7371, intron 1 of 6)	1	165907921	165907976	56	1	100500832	-39685	ENSG00000283936	MIR3658	microRNA 3658
16265	chr10	95235916	95236855	940	*	5.86	6.58	4.39	2.18	1.31E-09	2.12E-07	77.27	161.92	86.77	96.48	35.71	113.96	17.28	24.38	25.71	15.33	23.43	19.83	TRUE	Downstream (<1kb)	10	95194200	95228928	34729	1	142827	41716	ENSG00000173124	ACSM6	acyl-CoA synthetase medium chain family member 6
92365	chr4	95101002	95101700	699	*	3.37	1.55	4.15	-2.6	1.31E-09	2.12E-07	3.26	3.6	1.08	3.53	4.39	1.75	13.25	16.63	10.71	22.71	23.43	19.83	TRUE	Intron (ENST00000515059.6/658, intron 3 of 12)	4	94757955	95158448	400494	1	658	343047	ENSG00000138696	BMPR1B	bone morphogenetic protein receptor type 1B
36817	chr14	65850253	65850898	646	*	5.58	6.28	4.2	2.08	1.35E-09	2.17E-07	56.59	127.13	96.53	77.66	36.97	70.13	23.04	38.79	8.57	21.57	10.93	7.21	TRUE	Distal Intergenic	14	65471102	65471186	85	1	693210	379151	ENSG00000207781	MIR625	microRNA 625
77576	chr21	43352598	43353286	689	*	4.99	5.74	3.34	2.41	1.38E-09	2.20E-07	31.56	70.76	65.08	58.83	26.31	68.38	8.06	4.43	4.28	7.38	9.37	27.05	TRUE	Distal Intergenic	21	43358147	43362349	4203	2	101928399	9063	ENSG00000237989	LINC01679	long intergenic non-protein coding RNA 1679
16321	chr10	96063036	96063873	838	*	4.86	5.61	3.18	2.44	1.42E-09	2.26E-07	40.27	87.55	53.15	45.89	17.54	49.09	17.28	7.76	7.5	5.68	7.03	9.02	TRUE	Promoter (<=1kb)	10	96064315	96064399	85	2	100422892	526	ENSG00000266407	MIR3157	microRNA 3157
14399	chr10	52817798	52818435	638	*	4.17	4.92	2.53	2.39	1.43E-09	2.26E-07	20.68	38.38	42.3	42.36	13.16	24.55	8.06	4.43	7.5	4.54	4.69	5.41	TRUE	Distal Intergenic	10	52765380	52771700	6321	2	4153	-46098	ENSG00000165471	MBL2	mannose binding lectin 2
14976	chr10	70578189	70578858	670	*	5.65	6.33	4.29	2.04	1.43E-09	2.26E-07	54.41	124.74	58.57	127.07	40.1	78.9	19	21.06	25.71	22.14	17.18	12.62	TRUE	Distal Intergenic	10	70597348	70602759	5412	2	5551	23901	ENSG00000180644	PRF1	perforin 1
40610	chr15	54369353	54370024	672	*	3.27	0.87	4.13	-3.25	1.49E-09	2.35E-07	3.26	1.2	1.08	1.18	2.51	1.75	10.37	22.17	1.07	12.49	22.64	36.06	TRUE	Intron (ENST00000647821.1/440279, intron 16 of 31)	15	53978201	54633414	655214	1	440279	391152	ENSG00000137766	UNC13C	unc-13 homolog C
118614	chr8	29408257	29408917	661	*	4.52	5.27	2.86	2.41	1.53E-09	2.40E-07	31.56	56.37	46.64	44.71	22.56	29.81	2.3	5.54	5.36	13.06	10.15	7.21	TRUE	Distal Intergenic	8	29333064	29350684	17621	2	1846	-57573	ENSG00000120875	DUSP4	dual specificity phosphatase 4
56005	chr18	72181110	72181876	767	*	3.91	4.64	2.34	2.3	1.56E-09	2.43E-07	18.5	35.98	24.95	22.36	5.64	42.08	5.18	7.76	4.28	6.24	1.56	5.41	TRUE	Distal Intergenic	18	71732615	71782281	49667	2	102724913	-398829	ENSG00000265352	LINC01899	long intergenic non-protein coding RNA 1899
123541	chr9	5851403	5851838	436	*	5.03	5.74	3.58	2.17	1.58E-09	2.46E-07	53.33	57.57	62.91	64.71	28.19	54.35	12.09	16.63	9.64	11.35	16.4	5.41	TRUE	Distal Intergenic	9	5765076	5833117	68042	2	79956	-18286	ENSG00000099219	ERMP1	endoplasmic reticulum metallopeptidase 1
84482	chr3	88067781	88068250	470	*	3.14	0.83	3.99	-3.17	1.62E-09	2.51E-07	1.09	2.4	1.08	1.18	3.13	1.75	9.21	17.73	17.14	5.68	13.27	32.46	TRUE	Intron (ENST00000636215.2/55279, intron 1 of 8)	3	88059255	88144664	85410	1	55279	8526	ENSG00000175105	ZNF654	zinc finger protein 654
72722	chr20	2883930	2884358	429	*	3.39	1.25	4.22	-2.96	1.63E-09	2.53E-07	1.09	4.8	1.08	1.18	4.39	1.75	9.79	21.06	18.21	10.79	15.62	36.06	TRUE	Intron (ENST00000380393.7/5786, intron 5 of 27)	20	2864184	3039076	174893	1	5786	19746	ENSG00000132670	PTPRA	protein tyrosine phosphatase receptor type A
76312	chr21	10424332	10424679	348	*	3.78	1.95	4.56	-2.61	1.64E-09	2.54E-07	3.26	6	3.25	3.53	1.88	5.26	16.7	16.63	32.14	9.08	17.96	48.68	TRUE	Intron (ENST00000474011.5/85319, intron 2 of 2)	21	10413477	10516431	102955	1	85319	10855	ENSG00000187172	BAGE2	BAGE family member 2
36423	chr14	58547532	58547950	419	*	2.76	0.44	3.61	-3.17	1.69E-09	2.61E-07	1.09	2.4	1.08	1.18	0.63	1.75	13.82	12.19	11.78	7.95	9.37	18.03	TRUE	3' UTR	14	58633967	58648321	14355	1	51339	-86017	ENSG00000165617	DACT1	dishevelled binding antagonist of beta catenin 1
87993	chr3	177679525	177680131	607	*	5.04	5.79	3.42	2.37	1.69E-09	2.61E-07	62.03	70.76	67.25	69.42	16.29	45.58	11.52	7.76	5.36	9.08	7.03	23.44	TRUE	Intron (ENST00000442937.6/100505566, intron 3 of 3)	3	177816865	177899224	82360	1	102724550	-136734	ENSG00000231574	LINC02015	long intergenic non-protein coding RNA 2015
70229	chr2	204758269	204759178	910	*	3.94	2.2	4.71	-2.51	1.70E-09	2.62E-07	8.71	8.4	4.34	1.18	3.13	1.75	20.16	34.36	29.99	11.35	23.43	37.87	TRUE	Intron (ENST00000406610.7/117583, intron 2 of 22)	2	204545475	205620162	1074688	1	117583	212794	ENSG00000116117	PARD3B	par-3 family cell polarity regulator beta
43190	chr15	94206228	94207138	911	*	5.59	6.28	4.19	2.1	1.77E-09	2.72E-07	71.83	99.55	108.46	78.83	35.09	73.64	21.31	16.63	21.42	16.46	22.64	10.82	TRUE	Distal Intergenic	15	94231538	94483952	252415	1	55784	-24400	ENSG00000140563	MCTP2	multiple C2 and transmembrane domain containing 2
61596	chr2	8408806	8409435	630	*	4.41	5.15	2.82	2.33	1.80E-09	2.76E-07	27.21	46.78	37.96	44.71	14.41	42.08	8.06	11.08	15	3.97	2.34	1.8	TRUE	Intron (ENST00000669954.1/ENST00000669954.1, intron 1 of 7)	2	7988683	8383819	395137	2	339789	-24987	ENSG00000236790	LINC00299	long intergenic non-protein coding RNA 299
98424	chr5	91162158	91163156	999	*	5.99	6.71	4.44	2.27	1.82E-09	2.79E-07	90.33	165.51	143.17	78.83	62.65	89.42	19	9.98	27.85	23.28	28.89	21.64	TRUE	Intron (ENST00000405460.9/84059, intron 89 of 89)	5	91151211	91314516	163306	2	100505994	151360	ENSG00000248323	LUCAT1	lung cancer associated transcript 1
81849	chr3	28653904	28654461	558	*	3.09	0.81	3.93	-3.12	1.84E-09	2.80E-07	1.09	1.2	2.17	1.18	3.13	1.75	10.94	14.41	18.21	6.81	12.49	28.85	TRUE	Intron (ENST00000635992.1/152098, intron 6 of 13)	3	28576175	30010391	1434217	1	27303	77729	ENSG00000144642	RBMS3	RNA binding motif single stranded interacting protein 3
12587	chr10	12122519	12123125	607	*	5.36	6.14	3.54	2.6	1.86E-09	2.83E-07	84.89	123.54	82.43	48.24	32.58	50.84	14.4	13.3	4.28	8.52	20.3	9.02	TRUE	3' UTR	10	12129637	12169961	40325	1	55176	-6512	ENSG00000065665	SEC61A2	SEC61 translocon alpha 2 subunit
5726	chr1	107442550	107443328	779	*	4.95	5.65	3.56	2.09	1.90E-09	2.88E-07	41.36	75.56	73.75	48.24	20.05	42.08	11.52	6.65	18.21	12.49	9.37	12.62	TRUE	Intron (ENST00000370071.6/22854, intron 7 of 7)	1	107140007	107483458	343452	1	22854	302543	ENSG00000162631	NTNG1	netrin G1
39230	chr14	106830628	106831031	404	*	4.79	5.51	3.29	2.22	1.95E-09	2.95E-07	38.09	35.98	80.26	54.12	34.46	29.81	14.4	8.87	5.36	14.19	8.59	7.21	TRUE	Distal Intergenic	14	106850885	106850999	115	2	100847062	19968	ENSG00000265929	MIR5195	microRNA 5195
126735	chr9	109181079	109181664	586	*	5.72	6.52	3.75	2.77	2.03E-09	3.06E-07	59.86	122.34	131.24	109.42	50.12	77.14	8.06	17.73	3.21	7.95	25.77	18.03	TRUE	Intron (ENST00000374566.7/54566, intron 24 of 25)	9	109130293	109167295	37003	2	23732	-13784	ENSG00000260230	FRRS1L	ferric chelate reductase 1 like
96329	chr5	33219836	33220362	527	*	3.41	1.47	4.21	-2.73	2.06E-09	3.09E-07	5.44	1.2	2.17	2.35	3.76	1.75	14.97	21.06	13.93	17.03	18.74	25.24	TRUE	Intron (ENST00000657441.1/ENST00000657441.1, intron 1 of 1)	5	33229516	33284642	55127	1	105374716	-9154	ENSG00000251443	LINC02160	long intergenic non-protein coding RNA 2160
26264	chr12	19678577	19678911	335	*	3.6	4.34	1.96	2.38	2.06E-09	3.09E-07	18.5	32.38	27.12	14.12	8.77	21.04	4.03	4.43	3.21	3.97	2.34	5.41	TRUE	Intron (ENST00000512223.6/121536, intron 4 of 4)	12	19404045	19720801	316757	1	121536	274532	ENSG00000139154	AEBP2	AE binding protein 2
84514	chr3	94011153	94011714	562	*	4.86	5.64	3.02	2.62	2.09E-09	3.12E-07	33.74	119.94	42.3	40	17.54	45.58	10.37	8.87	5.36	10.79	7.81	5.41	TRUE	Intron (ENST00000535334.5/200894, intron 2 of 8)	3	94014365	94028597	14233	2	415117	16883	ENSG00000178750	STX19	syntaxin 19
11249	chr1	235492584	235493542	959	*	5.04	5.75	3.61	2.14	2.10E-09	3.12E-07	66.39	49.17	78.09	81.19	31.95	15.78	11.52	15.52	18.21	7.95	10.93	9.02	TRUE	Intron (ENST00000366600.8/148789, intron 2 of 11)	1	235547685	235650754	103070	2	2786	157212	ENSG00000168243	GNG4	G protein subunit gamma 4
54503	chr18	34902553	34903174	622	*	3.24	1.31	4.03	-2.72	2.11E-09	3.14E-07	1.09	1.2	6.51	1.18	3.13	1.75	15.55	11.08	24.64	15.9	14.84	16.23	TRUE	Exon (ENST00000613388.2/ENST00000613388.2, exon 1 of 3)	18	34976928	35143470	166543	1	10982	-73754	ENSG00000166974	MAPRE2	microtubule associated protein RP/EB family member 2
82717	chr3	44104710	44105479	770	*	5.4	6.08	4.08	2	2.14E-09	3.17E-07	65.3	98.35	70.5	76.48	36.34	59.61	12.09	15.52	17.14	9.65	14.84	32.46	TRUE	Distal Intergenic	3	44114212	44114310	99	1	406929	-8733	ENSG00000207954	MIR138-1	microRNA 138-1
109188	chr6	156937837	156938607	771	*	3.18	0.95	4.01	-3.06	2.18E-09	3.22E-07	3.26	1.2	1.08	1.18	3.13	1.75	23.61	16.63	29.99	9.65	11.71	5.41	TRUE	3' UTR	6	156779678	156779731	54	2	100616154	-158106	ENSG00000271899	MIR4466	microRNA 4466
76297	chr21	10014783	10015084	302	*	5.47	6.19	3.96	2.23	2.24E-09	3.29E-07	55.5	77.96	79.18	81.19	33.21	110.46	9.79	23.28	38.56	14.19	2.34	5.41	TRUE	Intron (ENST00000625012.1/ENST00000625012.1, intron 1 of 10)	21	9781910	9816833	34924	2	441058	-197950	NA	LINC01667	long intergenic non-protein coding RNA 1667
116324	chr7	145997258	145997502	245	*	5.97	6.7	4.43	2.28	2.24E-09	3.29E-07	81.62	68.36	87.85	149.43	53.26	184.09	10.94	38.79	28.92	25.55	3.12	21.64	TRUE	Distal Intergenic	7	147080934	147097609	16676	2	101928700	1100107	ENSG00000236795	CNTNAP2-AS1	CNTNAP2 antisense RNA 1
87092	chr3	152127006	152127547	542	*	4.71	5.4	3.37	2.02	2.24E-09	3.29E-07	39.18	45.58	69.41	47.06	25.06	26.3	4.03	9.98	18.21	10.22	12.49	7.21	TRUE	Intron (ENST00000482382.1/ENST00000482382.1, intron 1 of 1)	3	152243828	152465780	221953	1	4154	-116281	ENSG00000152601	MBNL1	muscleblind like splicing regulator 1
26278	chr12	19936458	19936892	435	*	3.21	1.2	4.02	-2.82	2.26E-09	3.31E-07	1.09	1.2	4.34	3.53	1.88	1.75	6.91	14.41	31.06	10.79	14.06	19.83	TRUE	Intron (ENST00000535764.1/ENST00000535764.1, intron 2 of 4)	12	20014780	20098868	84089	1	100506393	-77888	ENSG00000256287	LINC02398	long intergenic non-protein coding RNA 2398
14593	chr10	61371148	61371816	669	*	3.17	0.8	4.03	-3.23	2.28E-09	3.34E-07	2.18	1.2	1.08	2.35	1.88	1.75	5.76	15.52	9.64	8.52	18.74	39.67	TRUE	Distal Intergenic	10	61452639	61481956	29318	1	101928781	-80823	NA	TMEM26-AS1	TMEM26 antisense RNA 1
26739	chr12	32603696	32604264	569	*	5.01	5.75	3.41	2.33	2.29E-09	3.34E-07	33.74	74.36	67.25	57.65	20.68	68.38	4.61	9.98	12.85	6.24	14.06	16.23	TRUE	Intron (ENST00000534526.6/121512, intron 7 of 16)	12	32679200	32745650	66451	1	10059	-74936	ENSG00000087470	DNM1L	dynamin 1 like
92113	chr4	86313398	86313752	355	*	2.95	0.7	3.79	-3.09	2.32E-09	3.38E-07	1.09	1.2	3.25	1.18	1.25	1.75	6.91	12.19	22.5	4.54	13.27	23.44	TRUE	Intron (ENST00000641010.1/5602, intron 2 of 14)	4	86117912	86219926	102015	1	101929064	195486	ENSG00000250062	MAPK10-AS1	MAPK10 antisense RNA 1
73149	chr20	10673739	10674675	937	*	6.13	6.88	4.49	2.38	2.43E-09	3.52E-07	103.39	151.12	184.38	95.31	66.41	105.2	17.28	5.54	25.71	15.33	22.64	48.68	TRUE	Promoter (<=1kb)	20	10637684	10673999	36316	2	182	0	ENSG00000101384	JAG1	jagged canonical Notch ligand 1
4104	chr1	61385697	61386304	608	*	3.09	0.89	3.92	-3.02	2.43E-09	3.52E-07	2.18	1.2	1.08	1.18	3.76	1.75	11.52	22.17	11.78	5.68	17.96	21.64	TRUE	3' UTR	1	61248945	61253510	4566	2	645030	-132187	ENSG00000237853	NFIA-AS1	NFIA antisense RNA 1
60566	chr19	50607860	50608602	743	*	5.05	5.77	3.52	2.24	2.46E-09	3.57E-07	31.56	63.57	71.58	62.36	24.43	73.64	9.79	15.52	5.36	9.65	12.49	16.23	TRUE	Distal Intergenic	19	50621977	50639881	17905	2	84258	31279	ENSG00000213023	SYT3	synaptotagmin 3
23189	chr11	98381372	98381994	623	*	3.23	0.76	4.1	-3.33	2.54E-09	3.65E-07	4.35	1.2	1.08	1.18	0.63	1.75	12.09	9.98	20.35	4.54	12.49	43.28	TRUE	Distal Intergenic	11	99020949	100358885	1337937	1	53942	-638955	ENSG00000149972	CNTN5	contactin 5
45500	chr16	46387788	46388053	266	*	5.72	3.66	6.54	-2.87	2.55E-09	3.66E-07	11.97	4.8	11.93	12.94	6.27	28.05	36.28	69.83	115.69	19.3	88.24	227.2	TRUE	Distal Intergenic	16	46469341	46569097	99757	2	124149	181044	NA	ANKRD26P1	ankyrin repeat domain 26 pseudogene 1
96463	chr5	35902250	35902651	402	*	4.68	5.37	3.28	2.09	2.66E-09	3.78E-07	34.83	49.17	73.75	44.71	21.3	24.55	13.82	12.19	9.64	15.33	5.47	1.8	TRUE	Downstream (1-2kb)	5	35904288	35938779	34492	2	133690	36128	ENSG00000152611	CAPSL	calcyphosine like
118717	chr8	30882914	30883793	880	*	3.98	2.52	4.69	-2.18	2.72E-09	3.85E-07	3.26	6	6.51	1.18	6.89	10.52	9.79	29.93	22.5	10.22	30.45	52.29	TRUE	Intron (ENST00000638951.1/56154, intron 2 of 9)	8	30831544	30913003	81460	2	56154	29210	ENSG00000133863	TEX15	testis expressed 15, meiosis and synapsis associated
45501	chr16	46388585	46388851	267	*	5.92	3.97	6.73	-2.75	2.77E-09	3.91E-07	25.03	3.6	7.59	15.3	16.29	26.3	62.77	97.53	143.54	41.44	85.89	203.76	TRUE	Distal Intergenic	16	46469341	46569097	99757	2	124149	180246	NA	ANKRD26P1	ankyrin repeat domain 26 pseudogene 1
20750	chr11	46197387	46198278	892	*	3.82	1.86	4.63	-2.76	2.83E-09	3.98E-07	6.53	1.2	3.25	4.71	4.39	1.75	17.85	37.68	11.78	19.3	27.33	34.26	TRUE	Distal Intergenic	11	46123031	46177106	54076	1	101928894	74356	ENSG00000255314	LOC101928894	uncharacterized LOC101928894
65353	chr2	91659954	91660209	256	*	2.52	3.36	0.23	3.13	2.87E-09	4.02E-07	16.32	10.79	11.93	8.24	5.64	8.77	1.73	1.11	1.07	0.57	0.78	1.8	TRUE	Promoter (<=1kb)	2	91617160	91659972	42813	2	654342	0	NA	LSP1P4	LSP1 pseudogene 4
78504	chr22	24607219	24608018	800	*	4.78	5.48	3.37	2.11	2.92E-09	4.08E-07	29.38	39.58	55.31	50.59	35.09	57.86	6.33	3.33	7.5	14.19	17.96	12.62	TRUE	5' UTR	22	24585620	24593208	7589	2	388886	-14011	ENSG00000178026	LRRC75B	leucine rich repeat containing 75B
82930	chr3	46917013	46917462	450	*	3.12	1.03	3.94	-2.91	2.95E-09	4.12E-07	1.09	1.2	2.17	1.18	3.13	3.51	14.97	1.11	18.21	7.38	23.43	27.05	TRUE	Distal Intergenic	3	46835111	46882172	47062	2	4634	-34841	ENSG00000160808	MYL3	myosin light chain 3
62011	chr2	15537035	15537635	601	*	3.08	0.74	3.93	-3.19	2.97E-09	4.14E-07	1.09	2.4	1.08	1.18	2.51	1.75	4.03	9.98	7.5	9.65	25.77	34.26	TRUE	Intron (ENST00000281513.10/51594, intron 7 of 51)	2	15166914	15561334	394421	2	51594	23699	ENSG00000151779	NBAS	NBAS subunit of NRZ tethering complex
34216	chr13	97999687	98000061	375	*	3.34	4.1	1.58	2.52	2.99E-09	4.16E-07	14.15	29.98	10.85	22.36	10.02	15.78	1.15	4.43	4.28	3.97	2.34	1.8	TRUE	Intron (ENST00000261574.10/3843, intron 12 of 28)	13	97953658	98024296	70639	1	3843	46029	ENSG00000065150	IPO5	importin 5
36154	chr14	52895017	52895336	320	*	3.64	4.38	2.04	2.33	3.00E-09	4.17E-07	14.15	22.79	34.71	20	13.78	19.29	1.73	2.22	9.64	6.24	3.12	1.8	TRUE	Intron (ENST00000654071.1/ENST00000654071.1, intron 1 of 3)	14	52857268	52952435	95168	2	10979	57099	ENSG00000073712	FERMT2	fermitin family member 2
115257	chr7	125423508	125424143	636	*	4.52	5.3	2.67	2.63	3.01E-09	4.17E-07	13.06	67.17	50.98	42.36	14.41	49.09	8.06	5.54	8.57	6.81	3.9	5.41	TRUE	Intron (ENST00000660851.1/401398, intron 3 of 3)	7	125229579	125264291	34713	2	101928254	-159217	ENSG00000219445	LOC101928254	uncharacterized LOC101928254
122136	chr8	127367953	127368628	676	*	3.34	1.55	4.12	-2.57	3.04E-09	4.21E-07	2.18	3.6	1.08	7.06	1.88	1.75	16.12	19.95	20.35	23.28	11.71	12.62	TRUE	Intron (ENST00000646670.1/100750225, intron 6 of 6)	8	127400399	127402150	1752	1	101805488	-31771	ENSG00000280997	CCAT2	colon cancer associated transcript 2
45983	chr16	56203122	56203399	278	*	3.96	4.67	2.48	2.19	3.14E-09	4.32E-07	28.3	27.59	29.28	25.89	18.8	22.79	4.03	6.65	1.07	6.24	4.69	10.82	TRUE	Intron (ENST00000262493.12/2775, intron 2 of 8)	16	56192614	56194518	1905	2	26077	-8604	ENSG00000261439	DKFZP434H168	uncharacterized LOC26077
121103	chr8	100751782	100752216	435	*	2.63	0.21	3.48	-3.28	3.14E-09	4.32E-07	1.09	1.2	1.08	1.18	0.63	1.75	12.09	6.65	17.14	4.54	14.06	12.62	TRUE	Distal Intergenic	8	100685816	100722762	36947	2	26986	-29020	ENSG00000070756	PABPC1	poly(A) binding protein cytoplasmic 1
33252	chr13	52476799	52477088	290	*	2.77	0.44	3.62	-3.18	3.17E-09	4.37E-07	1.09	2.4	1.08	1.18	0.63	1.75	6.33	14.41	11.78	5.68	14.06	21.64	TRUE	Distal Intergenic	13	52488993	52587095	98103	1	220115	-11905	NA	TPTE2P3	transmembrane phosphoinositide 3-phosphatase and tensin homolog 2 pseudogene 3
53680	chr18	10179282	10179670	389	*	2.94	3.76	0.87	2.9	3.21E-09	4.39E-07	16.32	15.59	20.61	15.3	3.13	10.52	3.46	1.11	3.21	0.57	0.78	1.8	TRUE	Distal Intergenic	18	10405133	10414370	9238	2	101927350	234700	ENSG00000260913	LINC01254	long intergenic non-protein coding RNA 1254
108253	chr6	137657242	137657886	645	*	4.06	4.75	2.72	2.02	3.22E-09	4.40E-07	34.83	33.58	33.62	20	14.41	24.55	8.64	5.54	13.93	3.97	3.9	3.61	TRUE	Promoter (<=1kb)	6	137657998	137763984	105987	1	102723649	-112	NA	LOC102723649	uncharacterized LOC102723649
3540	chr1	51080226	51080645	420	*	2.98	0.73	3.82	-3.09	3.25E-09	4.43E-07	1.09	3.6	1.08	1.18	1.25	1.75	6.91	18.84	18.21	5.11	10.15	25.24	TRUE	Distal Intergenic	1	51060018	51060103	86	1	102466656	20208	ENSG00000275816	MIR6500	microRNA 6500
75411	chr20	51661595	51662168	574	*	5.07	5.75	3.71	2.05	3.30E-09	4.50E-07	32.65	81.56	85.68	44.71	30.07	49.09	5.18	8.87	20.35	18.73	12.49	12.62	TRUE	Intron (ENST00000311637.9/10079, intron 8 of 22)	20	51386957	51562831	175875	2	4773	-98764	ENSG00000101096	NFATC2	nuclear factor of activated T cells 2
41410	chr15	67085212	67085617	406	*	4.38	5.12	2.76	2.36	3.31E-09	4.50E-07	14.15	50.37	42.3	41.18	22.56	38.57	5.18	7.76	9.64	6.24	10.15	1.8	TRUE	Intron (ENST00000559460.5/4088, intron 1 of 3)	15	66984103	67065268	81166	2	102723493	-19944	NA	LOC102723493	uncharacterized LOC102723493
42966	chr15	90829773	90830521	749	*	5.64	6.32	4.31	2.01	3.36E-09	4.56E-07	60.94	74.36	93.28	100.01	51.38	99.94	21.31	12.19	16.07	28.95	28.11	12.62	TRUE	Distal Intergenic	15	90868588	90883458	14871	1	5045	-38067	ENSG00000140564	FURIN	furin, paired basic amino acid cleaving enzyme
98720	chr5	100051769	100051977	209	*	6.08	6.82	4.52	2.3	3.42E-09	4.60E-07	89.24	91.15	95.44	138.84	60.15	201.62	12.09	41.01	36.42	30.66	4.69	12.62	TRUE	Exon (ENST00000603219.1/ENST00000603219.1, exon 1 of 1)	5	100375700	100381398	5699	2	100133050	329421	NA	LOC100133050	glucuronidase beta pseudogene
122252	chr8	129330833	129331621	789	*	3.63	1.89	4.4	-2.5	3.45E-09	4.63E-07	2.18	3.6	5.42	1.18	8.14	1.75	13.82	18.84	32.14	5.68	28.89	27.05	TRUE	Intron (ENST00000644557.1/137196, intron 2 of 3)	8	129484057	129484142	86	2	100500839	152521	ENSG00000263763	MIR3686	microRNA 3686
43296	chr15	97916752	97917221	470	*	2.88	0.8	3.69	-2.89	3.56E-09	4.77E-07	1.09	2.4	2.17	1.18	1.88	1.75	11.52	14.41	11.78	8.52	24.21	7.21	TRUE	Distal Intergenic	15	97629206	97875650	246445	2	91948	-41102	ENSG00000251209	LINC00923	long intergenic non-protein coding RNA 923
65328	chr2	89585333	89585915	583	*	4.12	4.88	2.44	2.44	3.58E-09	4.78E-07	20.68	46.78	35.79	22.36	10.65	40.32	9.79	7.76	3.21	5.68	0.78	5.41	TRUE	Promoter (<=1kb)	2	89542842	89585652	42811	2	107985911	0	ENSG00000283196	LOC107985911	lymphocyte specific protein 1 pseudogene
11410	chr1	239727615	239728259	645	*	3.2	0.72	4.07	-3.34	3.69E-09	4.90E-07	1.09	1.2	1.08	3.53	1.25	1.75	10.37	16.63	4.28	6.81	21.08	41.47	TRUE	Exon (ENST00000627761.2/100506915, exon 2 of 5)	1	239703892	239770130	66239	2	100506915	41871	ENSG00000233355	CHRM3-AS2	CHRM3 antisense RNA 2
104096	chr6	29516116	29516477	362	*	3.84	4.55	2.34	2.21	3.69E-09	4.90E-07	14.15	32.38	19.52	27.06	16.29	31.56	5.76	6.65	4.28	6.81	1.56	5.41	TRUE	Distal Intergenic	6	29871895	29873783	1889	2	352990	357306	ENSG00000281831	HCP5B	HLA complex P5B
106023	chr6	75496116	75496747	632	*	5	5.83	2.86	2.97	3.88E-09	5.13E-07	46.8	100.75	83.51	55.3	16.29	38.57	5.18	4.43	8.57	4.54	11.71	9.02	TRUE	Promoter (2-3kb)	6	75291859	75493800	201942	2	27145	-2316	ENSG00000118407	FILIP1	filamin A interacting protein 1
19153	chr11	6320445	6321265	821	*	4.79	5.5	3.37	2.13	3.93E-09	5.17E-07	62.03	47.98	35.79	37.65	20.68	66.62	13.25	9.98	8.57	7.95	13.27	9.02	TRUE	Promoter (<=1kb)	11	6318946	6320532	1587	2	112464	0	ENSG00000170955	CAVIN3	caveolae associated protein 3
66974	chr2	127563410	127564365	956	*	5.35	6.03	4.01	2.02	3.95E-09	5.19E-07	48.97	69.56	66.16	69.42	47.62	91.17	10.94	16.63	23.57	7.95	24.99	12.62	TRUE	Exon (ENST00000428314.5/4648, exon 3 of 47)	2	127535802	127637729	101928	1	4648	27608	ENSG00000169994	MYO7B	myosin VIIB
130133	chrX	83634863	83635642	780	*	5.88	6.61	4.29	2.33	4.01E-09	5.26E-07	35.91	214.69	129.07	123.54	31.95	52.6	20.73	44.33	8.57	30.66	5.47	7.21	TRUE	Distal Intergenic	23	83508290	83512127	3838	1	5456	126573	ENSG00000196767	POU3F4	POU class 3 homeobox 4
23419	chr11	106091504	106091983	480	*	4.47	5.23	2.77	2.47	4.06E-09	5.30E-07	31.56	56.37	41.21	42.36	15.66	38.57	10.37	9.98	7.5	3.41	7.81	1.8	TRUE	Exon (ENST00000534152.1/60496, exon 1 of 2)	11	106051098	106077459	26362	2	143879	-14045	ENSG00000182359	KBTBD3	kelch repeat and BTB domain containing 3
24615	chr11	126416326	126417013	688	*	5.55	6.28	4	2.28	4.12E-09	5.37E-07	53.33	99.55	100.87	96.48	46.99	70.13	27.07	24.38	6.43	21	11.71	5.41	TRUE	Intron (ENST00000524834.5/6484, intron 6 of 6)	11	126355640	126440344	84705	1	6484	60686	ENSG00000110080	ST3GAL4	ST3 beta-galactoside alpha-2,3-sialyltransferase 4
113164	chr7	70969249	70969906	658	*	3.4	1.4	4.21	-2.81	4.17E-09	5.42E-07	1.09	1.2	3.25	1.18	5.64	3.51	18.43	8.87	7.5	11.92	26.55	37.87	TRUE	Distal Intergenic	7	71132144	71713600	581457	1	64409	-162238	ENSG00000185274	GALNT17	polypeptide N-acetylgalactosaminyltransferase 17
94078	chr4	150961541	150962144	604	*	2.8	0.42	3.65	-3.23	4.30E-09	5.55E-07	1.09	1.2	2.17	1.18	0.63	1.75	3.46	19.95	27.85	9.08	13.27	1.8	TRUE	Intron (ENST00000651943.1/987, intron 2 of 56)	4	150264435	151015727	751293	2	987	53583	ENSG00000198589	LRBA	LPS responsive beige-like anchor protein
35310	chr14	22266785	22267140	356	*	2.7	3.55	0.42	3.12	4.34E-09	5.58E-07	8.71	15.59	5.42	17.65	15.66	7.01	0.58	1.11	3.21	0.57	0.78	1.8	TRUE	Intron (ENST00000656379.1/105370401, intron 3 of 3)	14	22197446	22482959	285514	2	105370401	215819	ENSG00000251002	LOC105370401	uncharacterized LOC105370401
48038	chr17	2070368	2070904	537	*	4.36	5.08	2.9	2.18	4.37E-09	5.61E-07	27.21	46.78	37.96	34.12	19.42	36.82	10.37	6.65	2.14	10.79	3.9	10.82	TRUE	Intron (ENST00000263073.11/23293, intron 15 of 18)	17	2054154	2063241	9088	1	3090	16214	ENSG00000177374	HIC1	HIC ZBTB transcriptional repressor 1
48048	chr17	2167248	2167753	506	*	2.8	0.33	3.66	-3.33	4.39E-09	5.62E-07	1.09	1.2	1.08	1.18	1.25	1.75	3.46	14.41	4.28	9.08	21.08	23.44	TRUE	Intron (ENST00000263073.11/23293, intron 13 of 18)	17	2232680	2233610	931	1	101927839	-64927	ENSG00000225084	LOC101927839	uncharacterized LOC101927839
90240	chr4	23742173	23742684	512	*	2.83	0.53	3.68	-3.15	4.48E-09	5.72E-07	1.09	1.2	2.17	1.18	1.25	1.75	14.4	5.54	16.07	3.97	13.27	23.44	TRUE	Intron (ENST00000514290.1/ENST00000514290.1, intron 1 of 1)	4	23755041	23904089	149049	2	10891	161405	ENSG00000109819	PPARGC1A	PPARG coactivator 1 alpha
117683	chr8	11123866	11124512	647	*	5.09	5.79	3.67	2.11	4.51E-09	5.74E-07	28.3	82.76	88.94	52.95	29.45	49.09	9.21	12.19	9.64	9.08	9.37	27.05	TRUE	Exon (ENST00000526648.2/ENST00000526648.2, exon 2 of 2)	8	11345748	11347502	1755	2	100129129	222990	ENSG00000255020	LOC100129129	uncharacterized LOC100129129
20611	chr11	44530136	44530994	859	*	5.46	6.15	4.11	2.03	4.53E-09	5.77E-07	83.8	80.36	87.85	89.42	37.59	45.58	14.97	17.73	22.5	10.22	20.3	18.03	TRUE	Distal Intergenic	11	44564427	44620358	55932	1	3732	-33433	ENSG00000085117	CD82	CD82 molecule
13754	chr10	35208494	35209223	730	*	5.18	5.9	3.69	2.2	4.74E-09	5.99E-07	46.8	107.94	62.91	48.24	16.29	75.39	16.7	9.98	11.78	10.79	8.59	19.83	TRUE	Intron (ENST00000474362.5/1390, intron 2 of 2)	10	35247025	35572669	325645	1	219771	-37802	ENSG00000108100	CCNY	cyclin Y
28665	chr12	77925502	77926044	543	*	4.22	4.95	2.71	2.24	4.80E-09	6.05E-07	34.83	38.38	43.38	41.18	13.16	14.03	4.61	5.54	12.85	4.54	6.25	5.41	TRUE	Intron (ENST00000550042.2/89795, intron 2 of 8)	12	78326680	78359746	33067	2	105369860	433702	ENSG00000258220	LINC02424	long intergenic non-protein coding RNA 2424
127085	chr9	114696812	114697750	939	*	5.74	6.47	4.2	2.27	4.90E-09	6.15E-07	97.95	107.94	84.6	107.07	50.12	82.4	10.94	19.95	28.92	5.11	16.4	28.85	TRUE	Distal Intergenic	9	114666434	114682066	15633	2	100505478	-14746	ENSG00000230601	TEX48	testis expressed 48
107767	chr6	128114937	128115478	542	*	3.44	1.46	4.24	-2.79	4.93E-09	6.18E-07	5.44	1.2	3.25	1.18	1.88	3.51	12.67	11.08	27.85	6.81	15.62	39.67	TRUE	Intron (ENST00000368226.8/5796, intron 7 of 29)	6	127519455	127591820	72366	1	352999	595482	ENSG00000184530	C6orf58	chromosome 6 open reading frame 58
97360	chr5	62061947	62062450	504	*	3.35	1.3	4.17	-2.86	4.95E-09	6.19E-07	2.18	1.2	1.08	1.18	5.64	3.51	10.37	22.17	25.71	5.68	20.3	23.44	TRUE	Distal Intergenic	5	62306162	62386383	80222	1	3796	-243712	ENSG00000068796	KIF2A	kinesin family member 2A
98510	chr5	94568823	94569504	682	*	6.52	7.21	5.19	2.02	4.95E-09	6.20E-07	216.57	128.33	127.98	115.31	72.68	224.42	27.07	57.63	46.06	27.82	29.67	30.65	TRUE	Exon (ENST00000502851.1/ENST00000502851.1, exon 1 of 1)	5	94152966	94618597	465632	2	285600	49093	ENSG00000185261	KIAA0825	KIAA0825
16976	chr10	107321834	107322388	555	*	3.08	1.03	3.89	-2.86	4.99E-09	6.21E-07	1.09	3.6	1.08	2.35	0.63	3.51	9.79	12.19	7.5	11.35	19.52	28.85	TRUE	Distal Intergenic	10	106573663	107164534	590872	2	114815	-157300	ENSG00000108018	SORCS1	sortilin related VPS10 domain containing receptor 1
69450	chr2	188872719	188873395	677	*	3.48	1.48	4.28	-2.8	4.99E-09	6.21E-07	2.18	1.2	1.08	1.18	0.63	10.52	6.33	38.79	16.07	15.33	13.27	27.05	TRUE	Distal Intergenic	2	188733738	188790104	56367	2	116093	-82615	ENSG00000174325	DIRC1	disrupted in renal carcinoma 1
6455	chr1	124562332	124562589	258	*	4.18	2.69	4.9	-2.21	5.19E-09	6.43E-07	1.09	3.6	18.44	3.53	6.89	5.26	22.46	34.36	46.06	11.92	33.58	30.65	TRUE	Distal Intergenic	1	121519112	121575702	56591	1	647121	3043220	ENSG00000231752	EMBP1	embigin pseudogene 1
123318	chr9	1050125	1050485	361	*	3.9	4.59	2.49	2.1	5.26E-09	6.51E-07	20.68	35.98	23.86	23.53	16.29	24.55	7.49	9.98	6.43	5.68	2.34	1.8	TRUE	Promoter (<=1kb)	9	1049858	1057552	7695	1	10655	267	ENSG00000173253	DMRT2	doublesex and mab-3 related transcription factor 2
87733	chr3	170853369	170854174	806	*	3.37	1.45	4.17	-2.71	5.38E-09	6.63E-07	3.26	3.6	1.08	2.35	4.39	1.75	16.12	13.3	33.21	11.35	21.08	12.62	TRUE	Intron (ENST00000486975.1/5010, intron 3 of 3)	3	170864875	170870208	5334	2	200916	16034	ENSG00000163584	RPL22L1	ribosomal protein L22 like 1
37608	chr14	77955136	77955585	450	*	3.03	0.73	3.87	-3.14	5.49E-09	6.76E-07	1.09	3.6	1.08	1.18	1.25	1.75	4.03	15.52	16.07	7.95	10.15	34.26	TRUE	Distal Intergenic	14	77800109	77935014	134906	1	57143	155027	ENSG00000063761	ADCK1	aarF domain containing kinase 1
89034	chr3	197725467	197726077	611	*	3.13	1.19	3.93	-2.74	5.53E-09	6.79E-07	3.26	1.2	2.17	1.18	0.63	5.26	13.82	5.54	13.93	9.65	14.06	34.26	TRUE	Intron (ENST00000296343.10/9711, intron 1 of 19)	3	197737179	197787596	50418	1	84248	-11102	ENSG00000122068	FYTTD1	forty-two-three domain containing 1
14169	chr10	48316763	48317725	963	*	4.2	2.66	4.93	-2.27	5.55E-09	6.82E-07	4.35	3.6	5.42	5.88	10.02	8.77	25.34	21.06	51.42	20.44	23.43	41.47	TRUE	Intron (ENST00000395611.7/5599, intron 1 of 11)	10	48306639	48439360	132722	1	5599	10124	ENSG00000107643	MAPK8	mitogen-activated protein kinase 8
121429	chr8	106781070	106781390	321	*	2.9	0.73	3.74	-3.01	5.56E-09	6.83E-07	1.09	1.2	1.08	1.18	1.88	3.51	13.25	7.76	19.28	6.81	9.37	23.44	TRUE	Distal Intergenic	8	106759483	106770244	10762	2	137735	-10826	ENSG00000174429	ABRA	actin binding Rho activating protein
128576	chr9	137068241	137068523	283	*	4.34	5.09	2.71	2.38	5.58E-09	6.85E-07	22.85	47.98	45.55	30.59	22.56	35.07	8.64	3.33	6.43	10.22	7.03	3.61	TRUE	Promoter (2-3kb)	9	137062127	137070557	8431	2	89958	2034	ENSG00000186193	SAPCD2	suppressor APC domain containing 2
79819	chr22	42205034	42205422	389	*	2.94	0.73	3.78	-3.05	5.64E-09	6.90E-07	1.09	3.6	1.08	1.18	1.25	1.75	15.55	16.63	22.5	10.22	4.69	12.62	TRUE	Intron (ENST00000359486.7/6942, intron 1 of 4)	22	42269703	42279534	9832	1	388906	-64281	NA	OGFRP1	opioid growth factor receptor pseudogene 1
81427	chr3	17151404	17152403	1000	*	6.8	7.56	5.14	2.41	5.65E-09	6.91E-07	149.1	249.47	250.54	227.09	104.01	149.03	25.34	34.36	9.64	50.53	50.76	41.47	TRUE	Exon (ENST00000649558.1/ENST00000649558.1, exon 2 of 5)	3	16586792	16670306	83515	2	1618	-481098	ENSG00000092345	DAZL	deleted in azoospermia like
32250	chr13	31947341	31948169	829	*	3.97	2.34	4.72	-2.38	5.67E-09	6.92E-07	5.44	1.2	9.76	1.18	7.52	5.26	24.76	31.03	34.28	18.17	21.08	28.85	TRUE	Intron (ENST00000645780.1/10129, intron 2 of 61)	13	32025314	32031639	6326	2	100507099	83470	NA	FRY-AS1	FRY antisense RNA 1
120251	chr8	73756043	73756449	407	*	4.46	5.17	3.03	2.13	5.85E-09	7.10E-07	54.41	52.77	39.05	36.47	15.04	17.53	6.33	8.87	11.78	7.95	7.03	7.21	TRUE	Intron (ENST00000358757.5/55284, intron 5 of 7)	8	73420369	73747708	327340	2	27067	-8335	ENSG00000040341	STAU2	staufen double-stranded RNA binding protein 2
103724	chr6	22552090	22552980	891	*	3.57	1.93	4.32	-2.39	5.99E-09	7.26E-07	1.09	8.4	5.42	1.18	5.01	1.75	16.12	21.06	28.92	11.92	32.8	9.02	TRUE	Intron (ENST00000652081.1/ENST00000652081.1, intron 2 of 7)	6	22569566	22571666	2101	1	154150	-16586	ENSG00000112273	HDGFL1	HDGF like 1
14718	chr10	63436088	63436823	736	*	3.89	2.21	4.65	-2.44	6.08E-09	7.35E-07	7.62	1.2	2.17	7.06	4.39	5.26	21.31	25.49	33.21	22.14	17.96	30.65	TRUE	Intron (ENST00000399262.7/221037, intron 1 of 25)	10	63465229	63466563	1335	1	84989	-28406	ENSG00000272767	JMJD1C-AS1	JMJD1C antisense RNA 1
33526	chr13	73074018	73074379	362	*	2.84	0.42	3.69	-3.28	6.14E-09	7.40E-07	1.09	1.2	2.17	1.18	0.63	1.75	5.76	14.41	7.5	10.79	8.59	30.65	TRUE	Intron (ENST00000539231.5/688, intron 3 of 3)	13	73054976	73077541	22566	1	688	19042	ENSG00000102554	KLF5	Kruppel like factor 5
90505	chr4	36968230	36968880	651	*	3.07	0.83	3.91	-3.08	6.29E-09	7.53E-07	1.09	1.2	1.08	1.18	4.39	1.75	13.25	5.54	9.64	11.35	17.96	32.46	TRUE	Distal Intergenic	4	37001772	37023499	21728	1	100508631	-32892	ENSG00000261761	LINC02616	long intergenic non-protein coding RNA 2616
23449	chr11	107840600	107841343	744	*	5.74	6.44	4.37	2.06	6.42E-09	7.65E-07	77.27	129.53	138.83	84.72	27.57	61.36	23.61	24.38	18.21	18.17	16.4	23.44	TRUE	3' UTR	11	107790991	107928293	137303	2	54733	86950	ENSG00000110660	SLC35F2	solute carrier family 35 member F2
93295	chr4	122674038	122674863	826	*	3.64	2.1	4.36	-2.26	6.44E-09	7.68E-07	3.26	6	2.17	5.88	3.13	5.26	16.7	19.95	15	19.3	16.4	36.06	TRUE	Intron (ENST00000417927.1/100996941, intron 10 of 10)	4	122610108	122621066	10959	2	59067	-52972	ENSG00000138684	IL21	interleukin 21
22003	chr11	70590315	70590679	365	*	3.73	4.46	2.16	2.29	6.49E-09	7.72E-07	20.68	21.59	28.2	18.83	7.52	35.07	1.73	7.76	5.36	1.7	3.12	7.21	TRUE	Intron (ENST00000449833.6/22941, intron 2 of 9)	11	70626441	70635658	9218	1	100874198	-35762	ENSG00000226627	SHANK2-AS1	SHANK2 antisense RNA 1
54551	chr18	35577167	35577783	617	*	4.92	5.62	3.49	2.13	6.53E-09	7.75E-07	48.97	70.76	42.3	42.36	25.69	64.87	6.91	12.19	21.42	6.24	11.71	9.02	TRUE	Distal Intergenic	18	35581740	35711834	130095	1	2589	-3957	ENSG00000141429	GALNT1	polypeptide N-acetylgalactosaminyltransferase 1
5608	chr1	101004645	101004924	280	*	2.66	0.33	3.51	-3.18	6.60E-09	7.81E-07	1.09	1.2	1.08	1.18	1.25	1.75	5.76	14.41	13.93	7.95	10.15	16.23	TRUE	Intron (ENST00000370105.7/51611, intron 5 of 8)	1	101025844	101090513	64670	1	102606465	-20920	ENSG00000233184	LOC102606465	uncharacterized LOC102606465
23468	chr11	108172634	108172981	348	*	2.87	0.53	3.72	-3.2	6.61E-09	7.81E-07	1.09	1.2	2.17	1.18	1.25	1.75	9.21	4.43	19.28	2.84	16.4	27.05	TRUE	Exon (ENST00000278612.9/4863, exon 13 of 18)	11	108222484	108369102	146619	1	472	-49503	ENSG00000149311	ATM	ATM serine/threonine kinase
107485	chr6	119240743	119241475	733	*	3.5	1.64	4.28	-2.65	6.74E-09	7.94E-07	1.09	1.2	3.25	8.24	3.13	1.75	10.37	14.41	21.42	18.73	19.52	32.46	TRUE	Intron (ENST00000368468.4/4121, intron 6 of 12)	6	118959763	119149387	189625	2	79632	-91356	ENSG00000111879	FAM184A	family with sequence similarity 184 member A
7318	chr1	159008802	159009118	317	*	4.93	5.64	3.45	2.19	6.76E-09	7.96E-07	29.38	75.56	87.85	45.89	25.69	35.07	8.06	12.19	8.57	15.9	11.71	9.02	TRUE	5' UTR	1	158999968	159055155	55188	1	3428	8834	ENSG00000163565	IFI16	interferon gamma inducible protein 16
28722	chr12	80778007	80778608	602	*	4.01	4.79	2.21	2.58	6.79E-09	7.99E-07	26.12	39.58	27.12	28.24	13.16	31.56	9.21	5.54	7.5	0.57	3.12	1.8	TRUE	Distal Intergenic	12	80763151	80770717	7567	1	101928420	14856	ENSG00000257741	LINC01490	long intergenic non-protein coding RNA 1490
64644	chr2	70594370	70594978	609	*	3.41	1.61	4.19	-2.58	6.89E-09	8.08E-07	1.09	4.8	1.08	2.35	3.76	5.26	16.12	18.84	25.71	16.46	12.49	19.83	TRUE	Distal Intergenic	2	70447284	70554193	106910	2	7039	-40177	ENSG00000163235	TGFA	transforming growth factor alpha
61611	chr2	8543405	8544021	617	*	5.38	6.11	3.82	2.29	7.00E-09	8.18E-07	44.62	116.34	72.67	57.65	30.7	92.92	12.67	21.06	19.28	8.52	17.96	5.41	TRUE	Exon (ENST00000418358.1/ENST00000418358.1, exon 3 of 3)	2	8461703	8592903	131201	2	101929567	48882	ENSG00000236008	LINC01814	long intergenic non-protein coding RNA 1814
85217	chr3	113069122	113069556	435	*	2.97	0.73	3.81	-3.08	7.00E-09	8.18E-07	1.09	1.2	1.08	1.18	1.88	3.51	6.91	5.54	16.07	2.84	20.3	32.46	TRUE	Intron (ENST00000655310.1/ENST00000655310.1, intron 1 of 2)	3	113002444	113019861	17418	2	25871	-49261	ENSG00000163608	NEPRO	nucleolus and neural progenitor protein
91345	chr4	67509362	67509984	623	*	3.2	1.06	4.02	-2.96	7.01E-09	8.18E-07	3.26	1.2	3.25	1.18	1.88	1.75	6.91	23.28	20.35	4.54	17.18	25.24	TRUE	Intron (ENST00000273853.11/1060, intron 9 of 18)	4	67468762	67545503	76742	2	1060	35519	ENSG00000145241	CENPC	centromere protein C
130161	chrX	94743365	94744032	668	*	4.95	5.68	3.38	2.3	7.12E-09	8.30E-07	20.68	74.36	90.02	70.6	29.45	22.79	10.37	15.52	16.07	5.68	9.37	5.41	TRUE	Distal Intergenic	23	95063141	95063226	86	2	100313772	319194	ENSG00000221187	MIR548M	microRNA 548m
28291	chr12	67871284	67871934	651	*	3.57	0.95	4.45	-3.5	7.20E-09	8.35E-07	3.26	1.2	1.08	1.18	3.13	1.75	2.88	27.71	19.28	10.22	17.18	54.09	TRUE	Distal Intergenic	12	67929235	67970017	40783	1	101927922	-57301	ENSG00000255772	LINC01479	long intergenic non-protein coding RNA 1479
36204	chr14	54045606	54046564	959	*	4.08	2.09	4.88	-2.8	7.36E-09	8.51E-07	3.26	1.2	8.68	1.18	9.4	1.75	12.09	16.63	46.06	10.22	27.33	64.91	TRUE	Distal Intergenic	14	53949736	53958761	9026	2	652	-86845	ENSG00000125378	BMP4	bone morphogenetic protein 4
91174	chr4	56170088	56170573	486	*	3.24	1.39	4.03	-2.64	7.37E-09	8.52E-07	3.26	3.6	2.17	1.18	3.76	1.75	9.21	21.06	11.78	7.95	28.11	19.83	TRUE	5' UTR	4	56049073	56328625	279553	1	57482	121015	ENSG00000109265	CRACD	capping protein inhibiting regulator of actin dynamics
130168	chrX	97494811	97495374	564	*	4.32	5.07	2.63	2.44	7.52E-09	8.65E-07	30.47	63.57	30.37	22.36	9.4	45.58	0.58	7.76	11.78	5.68	2.34	9.02	TRUE	Intron (ENST00000373061.7/1730, intron 26 of 26)	23	97431286	97617259	185974	2	10824	121885	ENSG00000236256	DIAPH2-AS1	DIAPH2 antisense RNA 1
114380	chr7	101352438	101352802	365	*	3.48	4.26	1.62	2.64	7.59E-09	8.72E-07	14.15	38.38	28.2	20	12.53	1.75	3.46	4.43	4.28	0.57	3.9	1.8	TRUE	Distal Intergenic	7	101362875	101559024	196150	1	136227	-10073	ENSG00000160963	COL26A1	collagen type XXVI alpha 1 chain
1293	chr1	18185879	18186557	679	*	3.51	1.26	4.35	-3.09	7.93E-09	9.05E-07	1.09	3.6	1.08	1.18	5.64	1.75	19.58	11.08	9.64	10.22	19.52	52.29	TRUE	Intron (ENST00000251296.4/84966, intron 1 of 9)	1	18107798	18378483	270686	1	84966	78081	ENSG00000117154	IGSF21	immunoglobin superfamily member 21
99407	chr5	123216649	123217074	426	*	2.91	0.8	3.73	-2.93	7.94E-09	9.05E-07	1.09	1.2	1.08	1.18	0.63	5.26	10.94	5.54	17.14	9.08	6.25	30.65	TRUE	Distal Intergenic	5	123087248	123090299	3052	2	105379152	-126350	NA	LOC105379152	uncharacterized LOC105379152
26374	chr12	22848998	22849471	474	*	2.73	0.42	3.58	-3.16	7.95E-09	9.05E-07	1.09	1.2	2.17	1.18	0.63	1.75	8.64	4.43	24.64	4.54	18.74	10.82	TRUE	Intron (ENST00000413794.6/ENST00000413794.6, intron 1 of 3)	12	22964577	23191587	227011	1	101928441	-115106	ENSG00000256321	LOC101928441	uncharacterized LOC101928441
32191	chr13	30744024	30744717	694	*	6.2	6.92	4.69	2.23	8.15E-09	9.24E-07	90.33	194.3	156.18	107.07	55.76	122.73	22.46	21.06	13.93	40.87	27.33	28.85	TRUE	Exon (ENST00000617770.4/241, exon 3 of 6)	13	30713478	30764426	50949	1	241	30546	ENSG00000132965	ALOX5AP	arachidonate 5-lipoxygenase activating protein
70795	chr2	217223400	217223896	497	*	4.92	5.62	3.5	2.12	8.60E-09	9.68E-07	38.09	63.57	57.48	71.77	24.43	40.32	8.64	15.52	10.71	6.24	12.49	14.43	TRUE	Distal Intergenic	2	217261699	217336120	74422	1	105373877	-37803	NA	DIRC3-AS1	DIRC3 antisense RNA 1
16013	chr10	89805308	89806158	851	*	5.4	6.09	4.01	2.08	8.64E-09	9.72E-07	47.89	127.13	54.23	87.07	28.19	64.87	13.82	16.63	12.85	17.6	17.96	18.03	TRUE	Distal Intergenic	10	89829510	89840861	11352	1	643529	-23352	ENSG00000232229	LINC00865	long intergenic non-protein coding RNA 865
76220	chr20	63978766	63978971	206	*	4.11	4.86	2.47	2.39	8.69E-09	9.76E-07	13.06	25.19	29.28	38.83	22.56	45.58	5.76	3.33	8.57	6.81	7.03	1.8	TRUE	Promoter (1-2kb)	20	63974116	63980008	5893	2	140700	1037	ENSG00000130590	SAMD10	sterile alpha motif domain containing 10
62854	chr2	30389107	30389544	438	*	3.2	1.23	4	-2.77	8.72E-09	9.79E-07	3.26	2.4	1.08	1.18	4.39	1.75	9.21	16.63	20.35	9.65	18.74	21.64	TRUE	Distal Intergenic	2	30346623	30361010	14388	1	285043	42484	NA	LINC01936	long intergenic non-protein coding RNA 1936
8106	chr1	174014784	174015159	376	*	2.63	0.33	3.48	-3.14	8.81E-09	9.87E-07	1.09	1.2	1.08	1.18	1.25	1.75	12.67	4.43	20.35	6.24	14.06	9.02	TRUE	Intron (ENST00000367696.6/149041, intron 1 of 19)	1	173931214	174022297	91084	2	149041	7138	ENSG00000135870	RC3H1	ring finger and CCCH-type domains 1
40684	chr15	56464742	56465529	788	*	5.79	6.52	4.23	2.3	8.89E-09	9.96E-07	93.59	131.93	98.7	94.13	54.51	78.9	25.91	6.65	25.71	26.68	21.86	5.41	TRUE	Promoter (<=1kb)	15	56421544	56465137	43594	2	55329	0	ENSG00000138587	MNS1	meiosis specific nuclear structural 1
93131	chr4	118267606	118267986	381	*	2.91	0.8	3.74	-2.94	8.99E-09	1.00E-06	1.09	1.2	1.08	1.18	0.63	5.26	5.18	9.98	23.57	4.54	13.27	23.44	TRUE	Distal Intergenic	4	118278709	118285316	6608	1	100093630	-10723	ENSG00000269893	SNHG8	small nucleolar RNA host gene 8
106510	chr6	90411335	90411759	425	*	4.36	5.05	3	2.05	9.03E-09	1.01E-06	32.65	58.77	41.21	45.89	11.28	8.77	5.76	12.19	5.36	13.62	3.9	7.21	TRUE	Distal Intergenic	6	90312742	90312833	92	1	100616109	98593	ENSG00000266760	MIR4464	microRNA 4464
101304	chr5	159465817	159466320	504	*	3.44	4.19	1.76	2.43	9.04E-09	1.01E-06	9.79	25.19	29.28	16.47	13.16	15.78	1.73	1.11	10.71	3.41	1.56	1.8	TRUE	Promoter (<=1kb)	5	159448556	159466291	17736	2	285627	0	ENSG00000253298	LINC01845	long intergenic non-protein coding RNA 1845
63989	chr2	56274608	56275283	676	*	3.65	1.9	4.42	-2.52	9.08E-09	1.01E-06	5.44	8.4	3.25	1.18	0.63	3.51	17.28	21.06	25.71	11.92	17.96	34.26	TRUE	Intron (ENST00000607540.1/114800, intron 2 of 3)	2	56173534	56185870	12337	2	100129434	-88738	ENSG00000233251	LOC100129434	uncharacterized LOC100129434
69741	chr2	196155018	196155601	584	*	3.69	1.86	4.47	-2.61	9.15E-09	1.02E-06	7.62	2.4	1.08	3.53	1.88	5.26	16.12	11.08	18.21	21.57	14.06	52.29	TRUE	Intron (ENST00000263955.9/9262, intron 3 of 7)	2	196133583	196176503	42921	2	9262	20902	ENSG00000081320	STK17B	serine/threonine kinase 17b
42585	chr15	84872418	84872815	398	*	3.27	1.12	4.1	-2.98	9.21E-09	1.02E-06	2.18	1.2	1.08	1.18	5.64	1.75	5.76	21.06	22.5	5.11	23.43	25.24	TRUE	3' UTR	15	84884654	84945798	61145	1	9154	-11839	ENSG00000156222	SLC28A1	solute carrier family 28 member 1
122785	chr8	139757185	139757335	151	*	2.96	3.74	1.09	2.65	9.22E-09	1.02E-06	11.97	14.39	11.93	12.94	6.27	22.79	1.15	2.22	1.07	0.57	2.34	5.41	TRUE	Intron (ENST00000648948.2/83696, intron 21 of 22)	8	139600838	139704109	103272	2	51305	-53076	ENSG00000169427	KCNK9	potassium two pore domain channel subfamily K member 9
107682	chr6	125904814	125905303	490	*	4.78	5.61	2.63	2.98	9.24E-09	1.02E-06	25.03	101.95	36.88	45.89	39.47	43.83	10.94	1.11	3.21	10.79	3.9	7.21	TRUE	Intron (ENST00000368357.7/135112, intron 11 of 16)	6	125956770	125980244	23475	1	135114	-51467	ENSG00000111911	HINT3	histidine triad nucleotide binding protein 3
88165	chr3	182862192	182863125	934	*	4.05	4.77	2.58	2.19	9.29E-09	1.03E-06	27.21	22.79	34.71	23.53	18.17	36.82	8.06	9.98	5.36	5.11	5.47	1.8	TRUE	Intron (ENST00000323116.10/23200, intron 12 of 29)	3	182793503	182921629	128127	1	23200	68689	ENSG00000058063	ATP11B	ATPase phospholipid transporting 11B (putative)
125581	chr9	88303693	88304604	912	*	5.31	6.01	3.88	2.12	9.31E-09	1.03E-06	55.5	75.56	67.25	80.01	34.46	73.64	17.28	9.98	9.64	16.46	22.64	12.62	TRUE	Distal Intergenic	9	88388430	88478694	90265	1	10927	-83826	ENSG00000106723	SPIN1	spindlin 1
26259	chr12	19552323	19552819	497	*	3.89	4.67	2.1	2.57	9.31E-09	1.03E-06	16.32	16.79	58.57	34.12	5.64	21.04	0.58	3.33	7.5	6.81	3.9	3.61	TRUE	Intron (ENST00000512223.6/121536, intron 4 of 4)	12	19404045	19720801	316757	1	121536	148278	ENSG00000139154	AEBP2	AE binding protein 2
28227	chr12	66626828	66627473	646	*	3.08	1.15	3.87	-2.72	9.44E-09	1.04E-06	4.35	1.2	1.08	1.18	3.76	1.75	19.58	15.52	20.35	10.79	17.96	3.61	TRUE	Intron (ENST00000398016.7/23426, intron 1 of 23)	12	66302545	66347645	45101	1	92797	324283	ENSG00000127311	HELB	DNA helicase B
123837	chr9	16154410	16155195	786	*	5.55	6.26	4.12	2.14	9.44E-09	1.04E-06	70.74	129.53	110.63	57.65	40.1	50.84	19.58	9.98	21.42	17.6	17.96	18.03	TRUE	Distal Intergenic	9	16203935	16410990	207056	2	100129385	255795	ENSG00000205549	C9orf92	chromosome 9 open reading frame 92
121199	chr8	102061067	102061787	721	*	3.23	1.29	4.03	-2.74	9.48E-09	1.04E-06	4.35	1.2	4.34	1.18	1.88	1.75	12.09	9.98	19.28	9.08	17.18	30.65	TRUE	Intron (ENST00000311028.4/83988, intron 1 of 6)	8	101686542	102124907	438366	2	83988	63120	ENSG00000104490	NCALD	neurocalcin delta
37194	chr14	72049393	72049941	549	*	4.94	5.65	3.5	2.15	9.51E-09	1.04E-06	51.15	81.56	55.31	45.89	23.18	43.83	4.03	8.87	15	14.19	9.37	16.23	TRUE	Intron (ENST00000553525.6/9628, intron 2 of 17)	14	71932429	72566530	634102	1	9628	116964	ENSG00000182732	RGS6	regulator of G protein signaling 6
123337	chr9	1879508	1879908	401	*	3.81	4.59	1.98	2.61	9.68E-09	1.06E-06	18.5	43.18	37.96	25.89	6.89	12.27	5.18	4.43	3.21	3.41	3.9	3.61	TRUE	Distal Intergenic	9	1980290	2193624	213335	1	6595	-100382	ENSG00000080503	SMARCA2	SWI/SNF related, matrix associated, actin dependent regulator of chromatin, subfamily a, member 2
31159	chr12	128823386	128824490	1105	*	6.77	7.45	5.43	2.02	9.85E-09	1.08E-06	112.09	212.29	182.21	202.38	134.08	205.13	51.83	46.55	34.28	68.69	44.51	12.62	TRUE	Promoter (<=1kb)	12	128793194	128823958	30765	2	121260	0	ENSG00000139370	SLC15A4	solute carrier family 15 member 4
46004	chr16	56514830	56515435	606	*	3.38	1.56	4.16	-2.6	9.90E-09	1.08E-06	1.09	3.6	1.08	3.53	3.13	5.26	12.67	24.38	17.14	7.38	13.27	32.46	TRUE	Intron (ENST00000245157.10/583, intron 1 of 16)	16	56466836	56520087	53252	2	583	4652	ENSG00000125124	BBS2	Bardet-Biedl syndrome 2
6454	chr1	124225255	124225492	238	*	3.68	1.96	4.44	-2.48	1.02E-08	1.11E-06	1.09	1.2	2.17	1.18	1.88	15.78	4.03	7.76	31.06	7.38	13.27	66.72	TRUE	Distal Intergenic	1	121519112	121575702	56591	1	647121	2706143	ENSG00000231752	EMBP1	embigin pseudogene 1
75942	chr20	61160259	61160649	391	*	2.75	3.57	0.63	2.94	1.02E-08	1.11E-06	14.15	14.39	19.52	4.71	6.27	12.27	2.3	1.11	2.14	1.14	0.78	1.8	TRUE	Distal Intergenic	20	61079049	61083750	4702	1	100506470	81210	ENSG00000229606	LINC01718	long intergenic non-protein coding RNA 1718
58027	chr19	14585218	14585557	340	*	3.08	3.86	1.25	2.61	1.02E-08	1.11E-06	22.85	20.39	14.1	15.3	5.64	8.77	2.88	3.33	1.07	2.84	2.34	1.8	TRUE	Promoter (2-3kb)	19	14583084	14611157	28074	1	388512	2134	ENSG00000187912	CLEC17A	C-type lectin domain containing 17A
33413	chr13	66156163	66156516	354	*	3.04	0.94	3.86	-2.92	1.04E-08	1.12E-06	2.18	3.6	2.17	1.18	0.63	1.75	8.06	16.63	15	5.68	10.93	30.65	TRUE	Distal Intergenic	13	66218250	66218324	75	1	100616205	-61734	ENSG00000263561	MIR4704	microRNA 4704
19558	chr11	12174196	12174769	574	*	4.06	4.77	2.59	2.18	1.04E-08	1.12E-06	16.32	46.78	21.69	40	17.54	21.04	5.18	6.65	7.5	7.95	7.03	1.8	TRUE	Intron (ENST00000532179.5/9645, intron 2 of 2)	11	12163683	12163767	85	1	102466906	10513	ENSG00000275373	MIR6124	microRNA 6124
130938	chrX	150482630	150483319	690	*	4.58	5.32	3	2.32	1.15E-08	1.23E-06	23.94	56.37	33.62	44.71	10.65	70.13	2.88	12.19	18.21	7.95	3.12	3.61	TRUE	Intron (ENST00000370401.6/10046, intron 5 of 7)	23	150568619	150673322	104704	1	4534	-85300	ENSG00000171100	MTM1	myotubularin 1
28809	chr12	85744745	85745287	543	*	3.14	1.13	3.95	-2.82	1.16E-08	1.24E-06	3.26	2.4	2.17	1.18	0.63	3.51	15.55	14.41	22.5	5.68	3.9	30.65	TRUE	Distal Intergenic	12	85800703	85836409	35707	2	9182	91122	ENSG00000198774	RASSF9	Ras association domain family member 9
116776	chr7	155206257	155206799	543	*	4.73	5.43	3.33	2.1	1.19E-08	1.27E-06	39.18	55.17	54.23	32.95	29.45	47.34	13.25	6.65	8.57	9.08	15.62	7.21	TRUE	Distal Intergenic	7	155297776	155310235	12460	1	3638	-90977	ENSG00000186480	INSIG1	insulin induced gene 1
91751	chr4	77649059	77650100	1042	*	4.32	2.64	5.07	-2.44	1.20E-08	1.28E-06	7.62	6	2.17	4.71	6.27	10.52	10.94	37.68	43.92	21.57	39.04	48.68	TRUE	Distal Intergenic	4	77511753	77611834	100082	1	10563	137306	ENSG00000156234	CXCL13	C-X-C motif chemokine ligand 13
5592	chr1	100723262	100723664	403	*	2.96	0.72	3.8	-3.08	1.21E-08	1.28E-06	1.09	1.2	2.17	1.18	2.51	1.75	6.91	18.84	12.85	2.27	15.62	27.05	TRUE	3' UTR	1	100719742	100739045	19304	1	7412	3520	ENSG00000162692	VCAM1	vascular cell adhesion molecule 1
73050	chr20	8318979	8319456	478	*	3.05	0.81	3.89	-3.08	1.21E-08	1.28E-06	2.18	1.2	1.08	1.18	3.13	1.75	5.18	16.63	17.14	11.35	11.71	27.05	TRUE	Intron (ENST00000637919.1/23236, intron 2 of 32)	20	8248704	8256918	8215	1	100874337	70275	ENSG00000225479	PLCB1-IT1	PLCB1 intronic transcript 1
56655	chr19	1045190	1045579	390	*	4.94	5.67	3.43	2.23	1.21E-08	1.28E-06	27.21	61.17	70.5	63.54	41.98	40.32	13.25	14.41	5.36	22.71	5.47	3.61	TRUE	Exon (ENST00000263094.10/10347, exon 12 of 47)	19	1040101	1065572	25472	1	10347	5089	ENSG00000064687	ABCA7	ATP binding cassette subfamily A member 7
81043	chr3	12395396	12395983	588	*	4.51	5.28	2.77	2.5	1.21E-08	1.28E-06	31.56	67.17	48.81	41.18	6.89	36.82	10.37	6.65	1.07	5.11	1.56	16.23	TRUE	Intron (ENST00000397010.7/5468, intron 5 of 7)	3	12484432	12539623	55192	1	80746	-88449	ENSG00000154743	TSEN2	tRNA splicing endonuclease subunit 2
73597	chr20	21196240	21197327	1088	*	3.96	2.46	4.68	-2.22	1.25E-08	1.32E-06	5.44	6	5.42	5.88	5.01	5.26	19.58	33.25	43.92	18.17	13.27	25.24	TRUE	Exon (ENST00000616177.4/101929591, exon 4 of 7)	20	21154023	21218289	64267	2	101929591	20962	ENSG00000232712	KIZ-AS1	KIZ antisense RNA 1
44615	chr16	16838389	16838888	500	*	2.89	0.87	3.7	-2.83	1.26E-08	1.33E-06	3.26	1.2	1.08	1.18	2.51	1.75	11.52	9.98	21.42	8.52	19.52	7.21	TRUE	Distal Intergenic	16	16309879	16309966	88	1	100422956	528510	ENSG00000265373	MIR3180-2	microRNA 3180-2
83865	chr3	64351146	64351343	198	*	2.84	3.65	0.79	2.87	1.28E-08	1.35E-06	7.62	13.19	10.85	18.83	7.52	17.53	0.58	5.54	1.07	0.57	0.78	1.8	TRUE	Intron (ENST00000295902.11/166336, intron 2 of 8)	3	64092236	64445476	353241	2	166336	94133	ENSG00000163637	PRICKLE2	prickle planar cell polarity protein 2
78423	chr22	23766723	23766943	221	*	3.75	4.51	2.03	2.48	1.29E-08	1.36E-06	16.32	32.38	30.37	22.36	16.29	19.29	4.03	3.33	2.14	6.24	7.03	1.8	TRUE	Intron (ENST00000520222.1/400916, intron 1 of 2)	22	23752743	23754425	1683	2	29802	-12298	ENSG00000128218	VPREB3	V-set pre-B cell surrogate light chain 3
120661	chr8	89729015	89729575	561	*	4.44	5.2	2.76	2.43	1.30E-08	1.36E-06	38.09	55.17	53.15	23.53	27.57	22.79	8.06	9.98	1.07	10.79	5.47	5.41	TRUE	Intron (ENST00000661105.1/101929709, intron 1 of 2)	8	89757806	89791064	33259	1	8767	-28231	ENSG00000104312	RIPK2	receptor interacting serine/threonine kinase 2
24221	chr11	120428454	120429130	677	*	3.37	1.64	4.13	-2.49	1.32E-08	1.38E-06	2.18	3.6	2.17	2.35	3.13	5.26	7.49	32.14	23.57	10.22	21.08	10.82	TRUE	Intron (ENST00000397843.7/23365, intron 8 of 40)	11	120511700	120988904	477205	1	2900	-82570	ENSG00000149403	GRIK4	glutamate ionotropic receptor kainate type subunit 4
74650	chr20	41102828	41103438	611	*	2.98	0.96	3.79	-2.83	1.34E-08	1.39E-06	1.09	1.2	2.17	1.18	2.51	3.51	15.55	17.73	9.64	1.7	21.86	16.23	TRUE	Intron (ENST00000361337.3/7150, intron 13 of 20)	20	41136960	41182989	46030	1	5335	-33522	ENSG00000124181	PLCG1	phospholipase C gamma 1
11132	chr1	234217460	234217775	316	*	3.4	4.19	1.53	2.66	1.36E-08	1.41E-06	20.68	23.99	31.45	11.77	7.52	14.03	5.18	1.11	3.21	2.84	3.12	1.8	TRUE	Intron (ENST00000366618.8/148641, intron 2 of 7)	1	234306467	234306539	73	1	100616380	-88692	ENSG00000264377	MIR4671	microRNA 4671
44931	chr16	23514720	23515277	558	*	4.98	5.71	3.47	2.24	1.36E-08	1.41E-06	40.27	45.58	75.92	52.95	25.06	73.64	9.79	7.76	9.64	13.06	17.18	9.02	TRUE	Intron (ENST00000569300.5/23062, intron 2 of 5)	16	23463542	23521995	58454	2	23062	6718	ENSG00000103365	GGA2	golgi associated, gamma adaptin ear containing, ARF binding protein 2
31550	chr13	19935656	19936554	899	*	3.57	1.74	4.36	-2.62	1.37E-08	1.42E-06	5.44	1.2	4.34	1.18	4.39	3.51	11.52	4.43	33.21	9.08	30.45	34.26	TRUE	Distal Intergenic	13	19958670	20091829	133160	1	7750	-22116	ENSG00000121741	ZMYM2	zinc finger MYM-type containing 2
108703	chr6	147331931	147332438	508	*	2.89	0.79	3.71	-2.92	1.40E-08	1.45E-06	2.18	1.2	2.17	1.18	1.88	1.75	8.06	8.87	18.21	3.97	24.99	14.43	TRUE	Intron (ENST00000367481.7/134957, intron 18 of 25)	6	146824539	147204614	380076	2	729178	-127317	ENSG00000233452	STXBP5-AS1	STXBP5 antisense RNA 1
119658	chr8	58667972	58668816	845	*	3.72	1.96	4.5	-2.54	1.40E-08	1.45E-06	1.09	1.2	4.34	1.18	5.01	10.52	14.97	29.93	19.28	7.38	13.27	50.49	TRUE	Distal Intergenic	8	58583508	58659853	76346	2	8439	-8119	ENSG00000035681	NSMAF	neutral sphingomyelinase activation associated factor
9450	chr1	204767449	204767783	335	*	2.81	0.55	3.65	-3.1	1.42E-08	1.47E-06	1.09	1.2	1.08	1.18	2.51	1.75	13.82	17.73	8.57	4.54	10.93	19.83	TRUE	Distal Intergenic	1	204828651	205022822	194172	1	23114	-60868	ENSG00000163531	NFASC	neurofascin
49363	chr17	27578825	27579151	327	*	3.83	4.51	2.49	2.02	1.48E-08	1.52E-06	21.77	34.78	30.37	21.18	11.28	17.53	5.76	4.43	11.78	3.97	2.34	5.41	TRUE	Exon (ENST00000398985.1/8844, exon 2 of 2)	17	27623364	27649560	26197	1	3965	-44213	ENSG00000168961	LGALS9	galectin 9
61349	chr2	3222549	3223756	1208	*	6.42	7.16	4.83	2.33	1.48E-08	1.52E-06	92.51	263.86	146.42	143.55	45.74	166.56	24.76	22.17	26.78	23.84	32.02	41.47	TRUE	Intron (ENST00000478754.5/7260, intron 6 of 10)	2	2895048	3126026	230979	2	101927554	-96523	ENSG00000234423	LINC01250	long intergenic non-protein coding RNA 1250
57824	chr19	12789688	12790501	814	*	7.19	7.88	5.84	2.04	1.49E-08	1.53E-06	163.24	292.65	221.26	295.33	147.24	292.79	75.44	73.15	36.42	102.19	40.6	16.23	TRUE	Promoter (<=1kb)	19	12791486	12793315	1830	1	3726	-985	ENSG00000171223	JUNB	JunB proto-oncogene, AP-1 transcription factor subunit
76895	chr21	33434545	33435373	829	*	5.52	6.25	3.96	2.29	1.50E-08	1.53E-06	57.68	119.94	95.44	69.42	41.98	71.88	13.82	7.76	12.85	17.6	24.99	16.23	TRUE	Intron (ENST00000290219.10/3460, intron 6 of 6)	21	33543038	33577514	34477	1	6651	-107665	ENSG00000159140	SON	SON DNA binding protein
40305	chr15	46752278	46753392	1115	*	3.85	1.99	4.63	-2.64	1.51E-08	1.54E-06	1.09	1.2	2.17	3.53	1.88	14.03	6.91	33.25	49.28	13.06	14.06	32.46	TRUE	Intron (ENST00000559148.1/ENST00000559148.1, intron 1 of 1)	15	47184101	47774223	590123	1	80031	-430709	ENSG00000137872	SEMA6D	semaphorin 6D
8666	chr1	185559759	185560554	796	*	5.77	6.47	4.36	2.11	1.53E-08	1.56E-06	88.15	151.12	130.15	68.24	49.5	43.83	12.67	25.49	17.14	20.44	24.21	23.44	TRUE	Intron (ENST00000667194.1/101929093, intron 3 of 3)	1	185558371	185628944	70574	2	101929093	68390	ENSG00000228309	LINC01350	long intergenic non-protein coding RNA 1350
85346	chr3	116758834	116759359	526	*	3.05	1.01	3.86	-2.85	1.54E-08	1.57E-06	2.18	2.4	2.17	1.18	0.63	3.51	6.91	7.76	23.57	7.38	10.93	30.65	TRUE	Intron (ENST00000474851.1/4045, intron 2 of 4)	3	116709235	116717321	8087	1	285194	49599	ENSG00000243197	TUSC7	tumor suppressor candidate 7
83047	chr3	48662890	48663105	216	*	3.41	4.24	1.3	2.94	1.56E-08	1.58E-06	8.71	28.79	16.27	23.53	9.4	26.3	0.58	1.11	1.07	1.14	5.47	5.41	TRUE	Promoter (<=1kb)	3	48636463	48662886	26424	2	1951	-4	ENSG00000008300	CELSR3	cadherin EGF LAG seven-pass G-type receptor 3
117907	chr8	17672596	17673415	820	*	3.7	2.11	4.44	-2.33	1.56E-08	1.58E-06	3.26	4.8	5.42	1.18	2.51	8.77	17.85	16.63	50.35	9.65	19.52	16.23	TRUE	Intron (ENST00000544260.3/57509, intron 5 of 11)	8	17681578	17681657	80	2	100422850	8242	ENSG00000265520	MIR548V	microRNA 548v
19508	chr11	11633058	11633718	661	*	3.46	1.48	4.26	-2.78	1.57E-08	1.60E-06	1.09	3.6	1.08	2.35	6.89	1.75	14.97	28.82	9.64	14.76	16.4	30.65	TRUE	Distal Intergenic	11	11270877	11622005	351129	2	374378	-11053	ENSG00000110328	GALNT18	polypeptide N-acetylgalactosaminyltransferase 18
118625	chr8	29523921	29524667	747	*	5.11	5.79	3.78	2.02	1.61E-08	1.63E-06	41.36	53.97	82.43	62.36	24.43	68.38	12.09	7.76	16.07	10.22	16.4	19.83	TRUE	Distal Intergenic	8	29333064	29350684	17621	2	1846	-173237	ENSG00000120875	DUSP4	dual specificity phosphatase 4
34418	chr13	100203736	100204337	602	*	4.57	5.3	3.01	2.29	1.61E-08	1.63E-06	29.38	81.56	37.96	47.06	13.78	26.3	6.33	8.87	11.78	7.38	8.59	5.41	TRUE	Intron (ENST00000376279.7/5095, intron 6 of 22)	13	100089015	100530437	441423	1	5095	114721	ENSG00000175198	PCCA	propionyl-CoA carboxylase subunit alpha
111131	chr7	22640248	22640804	557	*	4.01	4.72	2.55	2.17	1.64E-08	1.65E-06	27.21	50.37	30.37	11.77	15.66	22.79	3.46	7.76	7.5	3.97	7.03	5.41	TRUE	Intron (ENST00000442252.1/ENST00000442252.1, intron 1 of 1)	7	22419444	22632925	213482	2	256227	-7323	ENSG00000105889	STEAP1B	STEAP family member 1B
114443	chr7	102104925	102105369	445	*	3.29	1.42	4.08	-2.66	1.65E-08	1.66E-06	5.44	2.4	1.08	2.35	1.25	3.51	14.4	17.73	27.85	8.52	16.4	16.23	TRUE	Intron (ENST00000437600.9/1523, intron 6 of 22)	7	102285091	102321711	36621	1	10603	-179722	ENSG00000160999	SH2B2	SH2B adaptor protein 2
68732	chr2	171810962	171811672	711	*	3.54	1.87	4.3	-2.43	1.65E-08	1.66E-06	1.09	3.6	5.42	5.88	0.63	5.26	9.79	21.06	26.78	13.06	20.3	27.05	TRUE	Intron (ENST00000422440.7/8604, intron 11 of 17)	2	171922448	171983686	61239	1	8520	-110776	ENSG00000128708	HAT1	histone acetyltransferase 1
72413	chr2	241336237	241336593	357	*	3.85	4.58	2.31	2.27	1.67E-08	1.68E-06	4.35	38.38	40.13	15.3	15.66	29.81	2.88	5.54	9.64	1.14	1.56	9.02	TRUE	Exon (ENST00000475474.5/4735, exon 5 of 5)	2	241227264	241317061	89798	2	3069	-19176	ENSG00000115677	HDLBP	high density lipoprotein binding protein
72989	chr20	6236137	6236445	309	*	2.61	0.21	3.46	-3.26	1.68E-08	1.68E-06	1.09	1.2	1.08	1.18	0.63	1.75	8.64	18.84	7.5	2.27	10.93	18.03	TRUE	Distal Intergenic	20	6074845	6123544	48700	2	55612	-112593	ENSG00000101311	FERMT1	fermitin family member 1
124607	chr9	37260444	37260891	448	*	3.03	0.63	3.88	-3.25	1.68E-08	1.68E-06	1.09	1.2	2.17	1.18	1.88	1.75	7.49	4.43	21.42	6.81	8.59	39.67	TRUE	Intron (ENST00000336755.9/84186, intron 2 of 8)	9	37120539	37358149	237611	1	84186	139905	ENSG00000147905	ZCCHC7	zinc finger CCHC-type containing 7
27649	chr12	54879266	54879624	359	*	2.61	0.45	3.44	-2.99	1.69E-08	1.69E-06	1.09	1.2	1.08	1.18	1.88	1.75	7.49	6.65	11.78	12.49	14.06	12.62	TRUE	Intron (ENST00000652289.1/118430, intron 3 of 4)	12	54830518	54896008	65491	1	118430	48748	ENSG00000172551	MUCL1	mucin like 1
107590	chr6	122778471	122778985	515	*	3.38	1.67	4.14	-2.47	1.70E-08	1.69E-06	4.35	3.6	1.08	1.18	1.88	7.01	13.82	16.63	22.5	7.38	10.93	34.26	TRUE	Promoter (<=1kb)	6	122779716	122784074	4359	1	2173	-731	ENSG00000164434	FABP7	fatty acid binding protein 7
120907	chr8	96569680	96570391	712	*	3.7	2.24	4.41	-2.17	1.71E-08	1.70E-06	2.18	8.4	3.25	5.88	6.89	1.75	13.25	31.03	17.14	14.19	35.92	16.23	TRUE	Intron (ENST00000518385.5/6383, intron 1 of 3)	8	96645242	97149654	504413	1	10404	-74851	ENSG00000104324	CPQ	carboxypeptidase Q
54194	chr18	24333152	24333652	501	*	3.02	0.91	3.84	-2.93	1.71E-08	1.70E-06	1.09	1.2	5.42	1.18	0.63	1.75	13.82	8.87	13.93	6.24	17.96	25.24	TRUE	Intron (ENST00000319481.8/114876, intron 6 of 27)	18	24321686	24321735	50	1	100302195	11466	NA	MIR320C2	microRNA 320c-2
100218	chr5	139088263	139089123	861	*	3.62	2.1	4.35	-2.24	1.73E-08	1.71E-06	4.35	3.6	1.08	2.35	5.64	8.77	22.46	16.63	20.35	22.14	18.74	21.64	TRUE	Intron (ENST00000394817.7/64374, intron 3 of 9)	5	139273752	139331677	57926	1	9782	-184629	ENSG00000015479	MATR3	matrin 3
93347	chr4	123705373	123705986	614	*	2.89	0.82	3.71	-2.89	1.77E-08	1.74E-06	1.09	3.6	1.08	1.18	1.88	1.75	6.91	22.17	10.71	3.97	13.27	21.64	TRUE	Intron (ENST00000664622.1/285419, intron 3 of 8)	4	123539026	123962698	423673	1	285419	166347	ENSG00000249464	LINC01091	long intergenic non-protein coding RNA 1091
13276	chr10	26612367	26613110	744	*	3.74	2.26	4.45	-2.2	1.78E-08	1.74E-06	3.26	6	9.76	3.53	4.39	1.75	16.7	11.08	36.42	21.57	25.77	19.83	TRUE	Intron (ENST00000637960.1/101929117, intron 3 of 7)	10	26577676	26622338	44663	2	101929117	9228	NA	LOC101929117	uncharacterized LOC101929117
101320	chr5	159709097	159709502	406	*	2.84	0.87	3.64	-2.77	1.78E-08	1.75E-06	1.09	1.2	3.25	1.18	2.51	1.75	6.33	9.98	23.57	8.52	21.08	5.41	TRUE	Intron (ENST00000636819.1/ENST00000636819.1, intron 4 of 6)	5	159916482	159973012	56531	1	147	-206980	ENSG00000170214	ADRA1B	adrenoceptor alpha 1B
82549	chr3	41274839	41275329	491	*	3.17	0.87	4.01	-3.14	1.80E-08	1.76E-06	1.09	1.2	3.25	1.18	2.51	1.75	5.18	19.95	13.93	3.97	12.49	41.47	TRUE	Intron (ENST00000489118.1/54986, intron 1 of 3)	3	41194741	41260096	65356	1	1499	80098	ENSG00000168036	CTNNB1	catenin beta 1
53870	chr18	12811060	12811884	825	*	3.67	2.05	4.41	-2.36	1.81E-08	1.77E-06	1.09	9.6	1.08	1.18	3.13	8.77	13.25	28.82	31.06	10.79	13.27	30.65	TRUE	Intron (ENST00000327283.7/5771, intron 7 of 9)	18	12739490	12776140	36651	2	100996324	-34920	NA	LINC01882	long intergenic non-protein coding RNA 1882
30342	chr12	116047679	116048459	781	*	3.39	1.85	4.12	-2.27	1.89E-08	1.83E-06	5.44	3.6	1.08	3.53	6.27	1.75	22.46	19.95	9.64	17.6	25.77	9.02	TRUE	Intron (ENST00000281928.8/23389, intron 4 of 30)	12	116148560	116148654	95	2	693205	100195	ENSG00000207967	MIR620	microRNA 620
92492	chr4	99850933	99851562	630	*	5.23	6.01	3.46	2.55	1.89E-08	1.83E-06	63.12	89.95	82.43	69.42	28.19	52.6	5.76	5.54	4.28	11.92	13.27	25.24	TRUE	Intron (ENST00000512369.2/27071, intron 3 of 8)	4	99816827	99870190	53364	1	27071	34106	ENSG00000070190	DAPP1	dual adaptor of phosphotyrosine and 3-phosphoinositides 1
128490	chr9	136403527	136404069	543	*	5.4	6.12	3.91	2.21	1.90E-08	1.83E-06	38.09	92.35	74.84	77.66	29.45	105.2	17.28	11.08	11.78	14.76	17.18	18.03	TRUE	Exon (ENST00000357365.8/10807, exon 9 of 10)	9	136375577	136400168	24592	2	6621	-3359	ENSG00000165684	SNAPC4	small nuclear RNA activating complex polypeptide 4
102467	chr6	422803	423079	277	*	2.9	3.69	1.07	2.61	1.90E-08	1.83E-06	11.97	19.19	11.93	15.3	10.02	8.77	2.3	1.11	3.21	3.41	0.78	1.8	TRUE	Distal Intergenic	6	391752	411443	19692	1	3662	31051	ENSG00000137265	IRF4	interferon regulatory factor 4
130935	chrX	150410490	150410938	449	*	4.18	4.87	2.83	2.03	1.90E-08	1.83E-06	19.59	14.39	73.75	32.95	16.92	17.53	1.73	1.11	17.14	11.92	5.47	5.41	TRUE	Intron (ENST00000468306.1/10046, intron 2 of 2)	23	150361422	150514178	152757	1	10046	49068	ENSG00000013619	MAMLD1	mastermind like domain containing 1
12891	chr10	17216150	17216832	683	*	5.34	6.06	3.86	2.2	1.91E-08	1.83E-06	51.15	100.75	75.92	72.95	20.68	78.9	14.4	19.95	19.28	16.46	13.27	3.61	TRUE	Exon (ENST00000437232.5/100507347, exon 3 of 4)	10	17228241	17237593	9353	1	7431	-11409	ENSG00000026025	VIM	vimentin
91493	chr4	72086023	72086476	454	*	3.02	0.86	3.85	-2.98	1.92E-08	1.84E-06	3.26	1.2	1.08	2.35	1.25	1.75	5.76	17.73	20.35	7.95	16.4	18.03	TRUE	Intron (ENST00000308744.10/10886, intron 1 of 3)	4	72031804	72148067	116264	1	10886	54219	ENSG00000056291	NPFFR2	neuropeptide FF receptor 2
8671	chr1	185636676	185637273	598	*	4.66	5.36	3.24	2.12	1.99E-08	1.90E-06	33.74	67.17	50.98	36.47	21.3	36.82	3.46	5.54	19.28	4.54	7.81	16.23	TRUE	Distal Intergenic	1	185558371	185628944	70574	2	101929093	-7732	ENSG00000228309	LINC01350	long intergenic non-protein coding RNA 1350
8874	chr1	195195400	195196074	675	*	4.97	5.67	3.59	2.08	1.99E-08	1.90E-06	47.89	88.75	65.08	47.06	21.3	35.07	8.64	9.98	23.57	21	7.03	1.8	TRUE	Distal Intergenic	1	196044883	196065235	20353	2	105371673	869161	NA	LINC01724	long intergenic non-protein coding RNA 1724
8823	chr1	193246120	193246664	545	*	2.61	0.21	3.47	-3.26	2.00E-08	1.90E-06	1.09	1.2	1.08	1.18	0.63	1.75	6.33	17.73	5.36	4.54	10.93	21.64	TRUE	Intron (ENST00000367435.4/79577, intron 15 of 16)	1	193304745	193365953	61209	1	101929184	-58081	ENSG00000232077	LINC01031	long intergenic non-protein coding RNA 1031
88205	chr3	183464421	183465005	585	*	3.25	1.58	4	-2.42	2.03E-08	1.93E-06	1.09	2.4	3.25	1.18	1.25	8.77	7.49	13.3	22.5	5.68	20.3	27.05	TRUE	Distal Intergenic	3	183453814	183453944	131	1	109617007	10607	ENSG00000199363	SNORA63E	small nucleolar RNA, H/ACA box 63E
36339	chr14	56263636	56264286	651	*	2.86	0.73	3.69	-2.95	2.03E-08	1.93E-06	1.09	1.2	1.08	2.35	2.51	1.75	12.09	12.19	5.36	5.11	22.64	19.83	TRUE	Intron (ENST00000559044.5/57161, intron 2 of 4)	14	56117814	56301524	183711	1	57161	145822	ENSG00000139946	PELI2	pellino E3 ubiquitin protein ligase family member 2
98324	chr5	88255114	88255546	433	*	2.83	0.76	3.65	-2.88	2.04E-08	1.93E-06	3.26	1.2	2.17	1.18	0.63	1.75	14.4	3.33	13.93	10.22	11.71	21.64	TRUE	Intron (ENST00000514135.5/153396, intron 1 of 12)	5	88268891	88439337	170447	1	100505894	-13345	ENSG00000247828	TMEM161B-AS1	TMEM161B antisense RNA 1
117548	chr8	9011933	9012585	653	*	3.86	4.63	2.08	2.55	2.04E-08	1.93E-06	29.38	23.99	33.62	20	6.89	35.07	6.33	3.33	3.21	6.81	3.9	1.8	TRUE	Intron (ENST00000523898.5/90459, intron 4 of 7)	8	9002147	9116746	114600	1	90459	9786	ENSG00000104626	ERI1	exoribonuclease 1
40720	chr15	57226974	57227458	485	*	2.95	1.07	3.74	-2.67	2.04E-08	1.93E-06	1.09	3.6	4.34	1.18	0.63	1.75	14.97	16.63	15	11.92	7.03	14.43	TRUE	Intron (ENST00000438423.6/6938, intron 8 of 20)	15	57278570	57278673	104	2	109616990	51215	ENSG00000239035	SNORD13D	small nucleolar RNA, C/D box 13D
90966	chr4	49149565	49149879	315	*	4.37	2.85	5.1	-2.25	2.04E-08	1.93E-06	7.62	1.2	5.42	1.18	5.01	22.79	14.4	28.82	53.56	10.79	27.33	70.32	TRUE	Distal Intergenic	4	48986275	49062081	75807	1	80157	163290	ENSG00000109182	CWH43	cell wall biogenesis 43 C-terminal homolog
73873	chr20	25237543	25238153	611	*	5.08	5.78	3.67	2.12	2.04E-08	1.93E-06	83.8	91.15	57.48	31.77	20.05	45.58	11.52	11.08	20.35	15.33	7.03	10.82	TRUE	Distal Intergenic	20	25248085	25298012	49928	1	5834	-9932	ENSG00000100994	PYGB	glycogen phosphorylase B
64216	chr2	62641833	62642731	899	*	3.92	2.44	4.64	-2.2	2.05E-08	1.93E-06	1.09	10.79	3.25	4.71	7.52	5.26	14.4	24.38	33.21	13.62	35.14	28.85	TRUE	Intron (ENST00000664749.1/ENST00000664749.1, intron 1 of 3)	2	62673851	63046487	372637	1	23301	-31120	ENSG00000115504	EHBP1	EH domain binding protein 1
28867	chr12	88865181	88865845	665	*	3.6	2.04	4.33	-2.28	2.08E-08	1.96E-06	1.09	4.8	3.25	1.18	5.64	8.77	9.21	25.49	26.78	7.38	17.18	34.26	TRUE	Distal Intergenic	12	88492793	88580851	88059	2	4254	-284330	ENSG00000049130	KITLG	KIT ligand
25433	chr12	3485510	3485839	330	*	2.57	0.21	3.42	-3.22	2.08E-08	1.96E-06	1.09	1.2	1.08	1.18	0.63	1.75	10.37	1.11	18.21	5.68	16.4	12.62	TRUE	Exon (ENST00000673532.1/100129223, exon 2 of 2)	12	3483714	3492819	9106	2	100129223	6980	NA	THCAT155	thyroid cancer-associated transcript 155
88529	chr3	187923100	187923358	259	*	3.4	4.13	1.83	2.31	2.12E-08	1.99E-06	21.77	22.79	18.44	22.36	9.4	10.52	2.3	5.54	8.57	2.27	0.78	1.8	TRUE	Distal Intergenic	3	187958775	187976407	17633	2	105374266	53049	NA	LINC01991	long intergenic non-protein coding RNA 1991
65557	chr2	98227954	98228477	524	*	2.94	0.79	3.77	-2.98	2.14E-08	2.01E-06	3.26	1.2	1.08	1.18	1.88	1.75	9.79	12.19	20.35	12.49	7.03	19.83	TRUE	3' UTR	2	98346155	98398601	52447	1	1261	-117678	ENSG00000144191	CNGA3	cyclic nucleotide gated channel subunit alpha 3
33098	chr13	50236791	50237380	590	*	4.9	5.6	3.51	2.08	2.16E-08	2.02E-06	35.91	50.37	49.89	55.3	23.81	75.39	6.33	26.6	18.21	9.08	4.69	3.61	TRUE	Intron (ENST00000486895.5/10301, intron 1 of 1)	13	50172089	50173181	1093	1	145165	64702	NA	ST13P4	ST13, Hsp70 interacting protein pseudogene 4
8933	chr1	197689182	197689707	526	*	2.82	0.82	3.63	-2.82	2.19E-08	2.05E-06	1.09	1.2	1.08	1.18	2.51	3.51	5.76	8.87	15	5.11	23.43	16.23	TRUE	Exon (ENST00000418613.2/ENST00000418613.2, exon 2 of 3)	1	197504748	197775696	270949	2	163486	85989	ENSG00000213047	DENND1B	DENN domain containing 1B
126860	chr9	110967759	110968232	474	*	2.92	0.88	3.73	-2.85	2.21E-08	2.06E-06	2.18	1.2	1.08	1.18	1.88	3.51	12.09	3.33	26.78	11.35	11.71	14.43	TRUE	Intron (ENST00000374431.7/1902, intron 3 of 4)	9	110873263	111038458	165196	2	1902	70226	ENSG00000198121	LPAR1	lysophosphatidic acid receptor 1
98612	chr5	96796055	96796821	767	*	3.54	1.79	4.31	-2.52	2.21E-08	2.06E-06	1.09	1.2	8.68	1.18	6.89	1.75	18.43	8.87	35.35	9.08	20.3	27.05	TRUE	Intron (ENST00000296754.7/51752, intron 4 of 19)	5	96760810	96808100	47291	2	51752	11279	ENSG00000164307	ERAP1	endoplasmic reticulum aminopeptidase 1
51982	chr17	69178055	69178503	449	*	2.8	0.8	3.61	-2.81	2.22E-08	2.06E-06	1.09	1.2	1.08	1.18	0.63	5.26	8.06	13.3	16.07	3.97	17.18	14.43	TRUE	Intron (ENST00000269081.8/10349, intron 23 of 39)	17	69078702	69141895	63194	2	23460	-36160	ENSG00000154262	ABCA6	ATP binding cassette subfamily A member 6
22633	chr11	82041544	82042261	718	*	3.24	1.37	4.02	-2.66	2.24E-08	2.08E-06	1.09	4.8	1.08	2.35	4.39	1.75	7.49	25.49	11.78	6.24	19.52	27.05	TRUE	Intron (ENST00000659248.1/101928989, intron 4 of 5)	11	81890741	81890836	96	2	100422823	-150708	ENSG00000264110	MIR4300	microRNA 4300
125642	chr9	89400212	89400612	401	*	2.96	0.89	3.78	-2.89	2.25E-08	2.08E-06	1.09	1.2	2.17	1.18	3.76	1.75	5.76	18.84	13.93	10.79	13.27	19.83	TRUE	Intron (ENST00000339861.8/10507, intron 4 of 18)	9	89318500	89359663	41164	1	79048	81712	ENSG00000187742	SECISBP2	SECIS binding protein 2
80596	chr3	3049503	3049923	421	*	2.66	0.62	3.48	-2.86	2.30E-08	2.12E-06	1.09	1.2	2.17	2.35	0.63	1.75	11.52	5.54	15	10.22	15.62	9.02	TRUE	Intron (ENST00000418658.6/152330, intron 23 of 24)	3	3039033	3069242	30210	2	100873975	19319	NA	CNTN4-AS1	CNTN4 antisense RNA 1
74585	chr20	39403694	39404229	536	*	2.86	0.87	3.67	-2.81	2.30E-08	2.12E-06	3.26	2.4	1.08	1.18	1.25	1.75	13.25	9.98	8.57	6.81	17.96	19.83	TRUE	Distal Intergenic	20	39213777	39224748	10972	2	339568	-178946	ENSG00000230324	LINC01734	long intergenic non-protein coding RNA 1734
96538	chr5	37705728	37706062	335	*	2.63	0.21	3.49	-3.28	2.31E-08	2.13E-06	1.09	1.2	1.08	1.18	0.63	1.75	3.46	12.19	10.71	2.84	16.4	21.64	TRUE	Intron (ENST00000511906.5/55100, intron 12 of 14)	5	37811589	37875799	64211	1	100861519	-105527	NA	GDNF-AS1	GDNF antisense RNA 1
84188	chr3	71693193	71693778	586	*	3.27	1.31	4.07	-2.76	2.33E-08	2.15E-06	1.09	6	1.08	1.18	3.76	1.75	10.94	26.6	29.99	2.27	16.4	14.43	TRUE	Intron (ENST00000647725.1/27086, intron 5 of 25)	3	71753855	71756496	2642	1	2850	-60077	ENSG00000170837	GPR27	G protein-coupled receptor 27
63797	chr2	49229556	49229969	414	*	4.92	5.63	3.44	2.19	2.33E-08	2.15E-06	33.74	28.79	37.96	68.24	31.95	96.43	7.49	16.63	9.64	18.17	7.81	5.41	TRUE	Intron (ENST00000634588.1/ENST00000634588.1, intron 2 of 4)	2	48962157	49154537	192381	2	2492	-75019	ENSG00000170820	FSHR	follicle stimulating hormone receptor
92035	chr4	83794699	83795457	759	*	3.53	1.96	4.26	-2.3	2.34E-08	2.15E-06	1.09	1.2	4.34	2.35	5.64	8.77	7.49	23.28	22.5	7.95	23.43	30.65	TRUE	Downstream (<1kb)	4	83535914	83605875	69962	1	84803	258785	ENSG00000138678	GPAT3	glycerol-3-phosphate acyltransferase 3
115945	chr7	139118188	139118408	221	*	3.2	3.95	1.57	2.38	2.34E-08	2.15E-06	18.5	14.39	11.93	23.53	6.89	17.53	4.61	4.43	1.07	5.11	0.78	1.8	TRUE	Distal Intergenic	7	139043515	139109720	66206	2	56829	-8468	ENSG00000105939	ZC3HAV1	zinc finger CCCH-type containing, antiviral 1
8709	chr1	186738656	186739331	676	*	5.36	6.12	3.62	2.5	2.35E-08	2.16E-06	91.42	58.77	105.21	82.36	26.31	54.35	11.52	17.73	6.43	6.24	14.06	18.03	TRUE	Distal Intergenic	1	186680622	186681446	825	1	103752588	58034	ENSG00000273129	PACERR	PTGS2 antisense NFKB1 complex-mediated expression regulator RNA
46227	chr16	61925962	61926932	971	*	3.74	1.99	4.5	-2.52	2.38E-08	2.18E-06	1.09	3.6	5.42	1.18	3.76	8.77	4.03	17.73	17.14	11.35	15.62	70.32	TRUE	Intron (ENST00000562349.1/ENST00000562349.1, intron 1 of 3)	16	61647242	62037035	389794	2	1006	110103	ENSG00000150394	CDH8	cadherin 8
16356	chr10	96588984	96589381	398	*	4.64	5.41	2.92	2.49	2.38E-08	2.19E-06	51.15	71.96	57.48	17.65	19.42	36.82	8.06	5.54	8.57	4.54	13.27	5.41	TRUE	Promoter (1-2kb)	10	96518110	96587452	69343	2	56889	-1532	ENSG00000077147	TM9SF3	transmembrane 9 superfamily member 3
118382	chr8	25930427	25930981	555	*	3.29	1.41	4.08	-2.67	2.38E-08	2.19E-06	3.26	1.2	5.42	1.18	3.13	1.75	6.91	17.73	24.64	6.24	18.74	27.05	TRUE	Intron (ENST00000520164.6/64641, intron 6 of 15)	8	25841725	26045413	203689	2	64641	114432	ENSG00000221818	EBF2	EBF transcription factor 2
6364	chr1	118136495	118136817	323	*	3.77	4.59	1.68	2.9	2.40E-08	2.20E-06	22.85	41.98	26.03	23.53	10.65	19.29	6.33	1.11	1.07	1.7	5.47	3.61	TRUE	Intron (ENST00000336338.10/200162, intron 3 of 48)	1	117953590	118185228	231639	2	200162	48411	ENSG00000155761	SPAG17	sperm associated antigen 17
6458	chr1	125178785	125179107	323	*	4.52	2.88	5.27	-2.39	2.40E-08	2.20E-06	5.44	1.2	2.17	8.24	2.51	24.55	22.46	53.2	21.42	15.33	24.99	93.76	TRUE	Distal Intergenic	1	121519112	121575702	56591	1	647121	3659673	ENSG00000231752	EMBP1	embigin pseudogene 1
5542	chr1	99724004	99724499	496	*	2.53	0.21	3.38	-3.17	2.41E-08	2.20E-06	1.09	1.2	1.08	1.18	0.63	1.75	10.37	14.41	18.21	10.22	3.9	5.41	TRUE	Intron (ENST00000646001.1/391059, intron 9 of 16)	1	99708632	99766631	58000	2	391059	42132	ENSG00000156869	FRRS1	ferric chelate reductase 1
70451	chr2	208583156	208583908	753	*	3.62	1.95	4.37	-2.43	2.44E-08	2.22E-06	2.18	6	3.25	1.18	8.77	1.75	16.7	43.23	17.14	8.52	22.64	16.23	TRUE	Intron (ENST00000419079.1/101927960, intron 3 of 6)	2	208489086	208840100	351015	1	101927960	94070	NA	LOC101927960	uncharacterized LOC101927960
9009	chr1	198811954	198812369	416	*	3	0.6	3.85	-3.25	2.46E-08	2.24E-06	3.26	1.2	1.08	1.18	0.63	1.75	5.76	14.41	15	2.84	17.96	30.65	TRUE	Intron (ENST00000660348.1/100131234, intron 2 of 2)	1	198858873	198858982	110	2	406955	46613	ENSG00000207975	MIR181B1	microRNA 181b-1
62502	chr2	25453051	25453902	852	*	4.4	5.16	2.7	2.46	2.50E-08	2.27E-06	25.03	57.57	35.79	38.83	17.54	40.32	2.3	1.11	12.85	11.92	5.47	5.41	TRUE	Intron (ENST00000496972.6/1838, intron 10 of 17)	2	25227855	25342590	114736	2	1788	-110461	ENSG00000119772	DNMT3A	DNA methyltransferase 3 alpha
112110	chr7	40751410	40752328	919	*	3.82	2.44	4.51	-2.07	2.52E-08	2.29E-06	3.26	3.6	10.85	7.06	4.39	3.51	17.28	8.87	46.06	21.57	19.52	23.44	TRUE	Intron (ENST00000401647.6/79783, intron 12 of 12)	7	40964667	40979939	15273	2	101928744	227611	ENSG00000232458	LINC01450	long intergenic non-protein coding RNA 1450
3923	chr1	57307335	57307894	560	*	4.93	5.66	3.4	2.26	2.55E-08	2.30E-06	46.8	56.37	55.31	61.18	20.05	63.12	10.94	9.98	3.21	12.49	14.06	12.62	TRUE	Exon (ENST00000473821.1/1600, exon 1 of 3)	1	56929207	56966140	36934	2	732	-341195	ENSG00000021852	C8B	complement C8 beta chain
7685	chr1	166083830	166084308	479	*	4.13	4.83	2.71	2.13	2.55E-08	2.30E-06	29.38	21.59	42.3	28.24	16.29	33.31	5.76	13.3	8.57	7.38	2.34	1.8	TRUE	Intron (ENST00000366136.2/ENST00000366136.2, intron 2 of 2)	1	166154743	166154798	56	2	100126349	70490	ENSG00000215952	MIR921	microRNA 921
79194	chr22	35885600	35885788	189	*	3.73	4.52	1.83	2.69	2.55E-08	2.31E-06	22.85	13.19	22.78	27.06	11.28	40.32	2.88	3.33	9.64	0.57	3.12	1.8	TRUE	Intron (ENST00000438146.7/23543, intron 2 of 13)	22	35648446	35668404	19959	1	80830	237154	ENSG00000221963	APOL6	apolipoprotein L6
73445	chr20	18669660	18670069	410	*	3.07	0.81	3.91	-3.1	2.57E-08	2.32E-06	2.18	1.2	1.08	1.18	3.13	1.75	10.37	6.65	29.99	2.84	14.84	25.24	TRUE	Intron (ENST00000618693.4/92675, intron 4 of 4)	20	18674395	18698709	24315	2	101929526	28640	ENSG00000233993	DTD1-AS1	DTD1 antisense RNA 1
128603	chr9	137316193	137317166	974	*	5.39	6.07	4.05	2.02	2.59E-08	2.33E-06	46.8	103.15	50.98	108.25	52	42.08	15.55	15.52	9.64	17.6	33.58	7.21	TRUE	Intron (ENST00000491734.6/54932, intron 13 of 14)	9	137299631	137302271	2641	2	441478	-13922	ENSG00000198435	NRARP	NOTCH regulated ankyrin repeat protein
55434	chr18	56745904	56746331	428	*	3.25	1.5	4.02	-2.52	2.62E-08	2.35E-06	3.26	4.8	1.08	1.18	3.13	3.51	16.7	16.63	8.57	9.65	13.27	32.46	TRUE	Intron (ENST00000589935.1/23335, intron 1 of 1)	18	56597209	56651593	54385	2	9352	-94311	ENSG00000091164	TXNL1	thioredoxin like 1
120953	chr8	97631222	97631660	439	*	3.59	4.4	1.58	2.82	2.67E-08	2.39E-06	13.06	33.58	18.44	29.42	13.16	19.29	4.61	1.11	5.36	1.14	3.9	1.8	TRUE	Distal Intergenic	8	97644184	97730260	86077	1	92140	-12524	ENSG00000147649	MTDH	metadherin
59650	chr19	41457229	41457592	364	*	3.58	4.33	1.9	2.43	2.69E-08	2.41E-06	19.59	17.99	34.71	11.77	8.77	28.05	3.46	1.11	8.57	5.11	2.34	1.8	TRUE	Exon (ENST00000652127.1/100505495, exon 1 of 3)	19	41443156	41444765	1610	1	100170765	14073	ENSG00000204978	ERICH4	glutamate rich 4
80704	chr3	5044407	5044867	461	*	3.01	1.03	3.81	-2.78	2.71E-08	2.42E-06	1.09	1.2	3.25	1.18	3.76	1.75	15.55	11.08	21.42	5.68	12.49	18.03	TRUE	Distal Intergenic	3	4896809	4980414	83606	2	100507582	-63993	ENSG00000235831	BHLHE40-AS1	BHLHE40 antisense RNA 1
108407	chr6	140296971	140297464	494	*	2.92	1.04	3.71	-2.67	2.73E-08	2.43E-06	1.09	1.2	1.08	1.18	2.51	5.26	13.82	16.63	3.21	7.95	17.18	19.83	TRUE	Distal Intergenic	6	140205252	140205326	75	1	100500879	91719	ENSG00000263514	MIR3668	microRNA 3668
6465	chr1	143218770	143219014	245	*	3.31	0.6	4.19	-3.59	2.77E-08	2.47E-06	1.09	1.2	3.25	1.18	0.63	1.75	4.03	16.63	11.78	5.11	5.47	66.72	TRUE	Distal Intergenic	1	143699456	143699619	164	2	101954269	480605	ENSG00000207349	RNVU1-17	RNA, variant U1 small nuclear 17
126290	chr9	98329417	98329739	323	*	2.59	0.45	3.41	-2.96	2.77E-08	2.47E-06	1.09	1.2	1.08	1.18	1.88	1.75	12.67	8.87	12.85	8.52	10.15	10.82	TRUE	Intron (ENST00000259455.4/9568, intron 13 of 18)	9	98199011	98255649	56639	2	55357	-73768	ENSG00000095383	TBC1D2	TBC1 domain family member 2
98428	chr5	91254445	91254941	497	*	2.79	0.64	3.61	-2.98	2.78E-08	2.47E-06	1.09	3.6	1.08	1.18	0.63	1.75	6.33	9.98	17.14	6.24	21.08	12.62	TRUE	Intron (ENST00000650150.1/100505994, intron 3 of 3)	5	91151211	91314516	163306	2	100505994	59575	ENSG00000248323	LUCAT1	lung cancer associated transcript 1
33832	chr13	79943007	79943454	448	*	3.08	0.79	3.93	-3.14	2.78E-08	2.47E-06	3.26	1.2	1.08	1.18	1.88	1.75	10.94	7.76	18.21	10.22	6.25	37.87	TRUE	Exon (ENST00000648514.1/ENST00000648514.1, exon 7 of 7)	13	80011077	80028283	17207	1	101515984	-67623	NA	LINC01080	long intergenic non-protein coding RNA 1080
25035	chr11	133272721	133273212	492	*	2.75	0.76	3.56	-2.8	2.79E-08	2.47E-06	3.26	1.2	2.17	1.18	0.63	1.75	10.37	7.76	13.93	13.06	14.84	10.82	TRUE	Intron (ENST00000524381.5/4978, intron 1 of 7)	11	132414977	133532519	1117543	2	4978	259307	ENSG00000183715	OPCML	opioid binding protein/cell adhesion molecule like
101550	chr5	168798092	168798720	629	*	4.63	5.34	3.21	2.13	2.79E-08	2.47E-06	33.74	57.57	48.81	30.59	29.45	42.08	14.97	11.08	7.5	6.81	13.27	1.8	TRUE	Intron (ENST00000404867.7/6586, intron 5 of 31)	5	168768146	168768255	110	2	407001	-29837	ENSG00000207739	MIR218-2	microRNA 218-2
123336	chr9	1876054	1876489	436	*	4.33	5.13	2.35	2.78	2.79E-08	2.47E-06	19.59	64.77	40.13	37.65	10.02	38.57	4.61	5.54	7.5	3.41	7.81	1.8	TRUE	Distal Intergenic	9	1980290	2193624	213335	1	6595	-103801	ENSG00000080503	SMARCA2	SWI/SNF related, matrix associated, actin dependent regulator of chromatin, subfamily a, member 2
85083	chr3	110776997	110777604	608	*	3.07	0.87	3.9	-3.03	2.79E-08	2.47E-06	3.26	1.2	1.08	1.18	2.51	1.75	8.06	17.73	7.5	10.22	11.71	34.26	TRUE	Distal Intergenic	3	111070071	111275563	205493	1	25945	-292467	ENSG00000177707	NECTIN3	nectin cell adhesion molecule 3
96649	chr5	39855973	39856807	835	*	3.73	2.28	4.44	-2.16	2.80E-08	2.47E-06	4.35	2.4	3.25	3.53	6.89	8.77	23.04	24.38	18.21	6.24	31.23	27.05	TRUE	Distal Intergenic	5	39892138	40053324	161187	1	102467077	-35331	NA	LINC00603	long intergenic non-protein coding RNA 603
77174	chr21	37422990	37423353	364	*	2.48	0.21	3.32	-3.11	2.85E-08	2.51E-06	1.09	1.2	1.08	1.18	0.63	1.75	8.64	8.87	10.71	6.81	8.59	16.23	TRUE	Intron (ENST00000646523.1/1859, intron 2 of 11)	21	37365573	37526358	160786	1	1859	57417	ENSG00000157540	DYRK1A	dual specificity tyrosine phosphorylation regulated kinase 1A
61472	chr2	6635895	6636466	572	*	3.12	1.21	3.91	-2.7	2.87E-08	2.52E-06	4.35	1.2	1.08	2.35	3.13	1.75	15.55	17.73	8.57	9.08	14.06	25.24	TRUE	Exon (ENST00000591053.5/102800315, exon 1 of 6)	2	6650373	6650439	67	1	102466235	-13907	ENSG00000283394	MIR7515	microRNA 7515
74560	chr20	39019718	39020273	556	*	4.31	5.1	2.41	2.68	2.91E-08	2.56E-06	20.68	77.96	41.21	38.83	9.4	17.53	4.61	4.43	3.21	3.97	3.12	12.62	TRUE	Intron (ENST00000373325.6/60625, intron 15 of 20)	20	38962299	39039723	77425	1	60625	57419	ENSG00000101452	DHX35	DEAH-box helicase 35
15725	chr10	84519640	84519950	311	*	2.64	0.21	3.5	-3.29	2.92E-08	2.56E-06	1.09	1.2	1.08	1.18	0.63	1.75	5.18	18.84	11.78	5.68	4.69	21.64	TRUE	Distal Intergenic	10	84328586	84518521	189936	1	54462	191054	ENSG00000107771	CCSER2	coiled-coil serine rich protein 2
113531	chr7	79333965	79334329	365	*	2.65	0.21	3.52	-3.31	2.94E-08	2.57E-06	1.09	1.2	1.08	1.18	0.63	1.75	4.61	6.65	23.57	1.7	14.06	18.03	TRUE	Intron (ENST00000354212.9/9863, intron 1 of 21)	7	79452877	79471208	18332	1	100505881	-118548	ENSG00000234456	MAGI2-AS3	MAGI2 antisense RNA 3
98226	chr5	84062388	84062892	505	*	2.71	0.6	3.53	-2.93	2.96E-08	2.59E-06	2.18	1.2	2.17	1.18	0.63	1.75	14.97	9.98	19.28	3.97	19.52	1.8	TRUE	Intron (ENST00000296591.10/10085, intron 8 of 10)	5	83940554	84384880	444327	2	10085	321988	ENSG00000164176	EDIL3	EGF like repeats and discoidin domains 3
127362	chr9	122310866	122311520	655	*	3.04	0.78	3.88	-3.1	2.97E-08	2.59E-06	3.26	2.4	1.08	1.18	0.63	1.75	6.91	21.06	13.93	6.81	5.47	34.26	TRUE	Intron (ENST00000297908.7/92399, intron 4 of 5)	9	122237622	122264840	27219	2	92400	-46026	ENSG00000119446	RBM18	RNA binding motif protein 18
63196	chr2	38509264	38509818	555	*	3.87	2.26	4.61	-2.35	3.00E-08	2.61E-06	5.44	2.4	9.76	1.18	8.14	1.75	17.28	35.47	33.21	11.92	23.43	25.24	TRUE	Intron (ENST00000671178.1/101929596, intron 1 of 5)	2	38406527	38515934	109408	2	101929596	6116	ENSG00000231367	LINC02613	long intergenic non-protein coding RNA 2613
121280	chr8	103312894	103313554	661	*	3.33	1.61	4.1	-2.49	3.01E-08	2.62E-06	5.44	1.2	1.08	1.18	0.63	8.77	21.31	24.38	17.14	12.49	3.9	23.44	TRUE	Intron (ENST00000522566.5/8323, intron 2 of 6)	8	103165929	103298772	132844	2	105369147	-14122	ENSG00000247081	LOC105369147	uncharacterized LOC105369147
98797	chr5	102609037	102609548	512	*	3.17	1.51	3.92	-2.41	3.02E-08	2.62E-06	3.26	1.2	5.42	1.18	2.51	3.51	11.52	9.98	26.78	11.35	13.27	18.03	TRUE	Exon (ENST00000660106.1/285708, exon 2 of 3)	5	102581368	102617589	36222	1	100861468	27669	ENSG00000250958	LINC00492	long intergenic non-protein coding RNA 492
109695	chr6	166235210	166235595	386	*	3.45	4.19	1.87	2.31	3.04E-08	2.63E-06	16.32	15.59	21.69	10.59	18.8	26.3	4.61	1.11	7.5	2.27	4.69	1.8	TRUE	Distal Intergenic	6	166157656	166168700	11045	2	6862	-66510	ENSG00000164458	TBXT	T-box transcription factor T
11696	chr1	246329831	246330354	524	*	3.98	4.74	2.26	2.48	3.05E-08	2.64E-06	14.15	58.77	40.13	25.89	12.53	8.77	1.73	6.65	3.21	7.38	0.78	9.02	TRUE	Intron (ENST00000630181.2/64754, intron 4 of 11)	1	245749342	246507312	757971	2	64754	176958	ENSG00000185420	SMYD3	SET and MYND domain containing 3
98721	chr5	100052232	100052625	394	*	6.28	7	4.8	2.19	3.05E-08	2.64E-06	116.45	101.95	101.95	158.84	64.53	222.66	24.19	44.33	46.06	27.25	14.84	10.82	TRUE	Exon (ENST00000603319.1/ENST00000603319.1, exon 1 of 1)	5	100375700	100381398	5699	2	100133050	328773	NA	LOC100133050	glucuronidase beta pseudogene
23917	chr11	116894518	116894957	440	*	3.04	1.04	3.84	-2.8	3.06E-08	2.64E-06	1.09	2.4	1.08	3.53	2.51	1.75	4.61	12.19	8.57	15.33	14.84	30.65	TRUE	Intron (ENST00000445177.5/23387, intron 6 of 24)	11	116835751	116837950	2200	2	335	-56568	ENSG00000118137	APOA1	apolipoprotein A1
84120	chr3	71094702	71095263	562	*	3.03	1.31	3.79	-2.49	3.10E-08	2.67E-06	2.18	4.8	4.34	1.18	0.63	1.75	11.52	16.63	20.35	9.65	12.49	12.62	TRUE	Intron (ENST00000318789.9/27086, intron 7 of 20)	3	71289769	71305853	16085	1	104502416	-194506	ENSG00000244203	FOXP1-AS1	FOXP1 antisense RNA 1
75032	chr20	46994372	46994806	435	*	3.95	4.66	2.47	2.2	3.10E-08	2.67E-06	20.68	39.58	22.78	34.12	11.9	22.79	9.21	9.98	1.07	7.95	3.12	1.8	TRUE	Intron (ENST00000357410.7/2139, intron 2 of 13)	20	46894624	47188844	294221	1	2139	99748	ENSG00000064655	EYA2	EYA transcriptional coactivator and phosphatase 2
8931	chr1	197599862	197600701	840	*	3.39	1.7	4.14	-2.44	3.11E-08	2.67E-06	3.26	1.2	1.08	1.18	7.52	5.26	19.58	25.49	9.64	11.92	30.45	9.02	TRUE	Intron (ENST00000620048.6/163486, intron 13 of 22)	1	197504748	197775696	270949	2	163486	174995	ENSG00000213047	DENND1B	DENN domain containing 1B
65810	chr2	101674845	101675249	405	*	2.5	0.21	3.34	-3.13	3.15E-08	2.71E-06	1.09	1.2	1.08	1.18	0.63	1.75	9.21	21.06	8.57	8.52	6.25	7.21	TRUE	Distal Intergenic	2	101696850	101894689	197840	1	9448	-21601	ENSG00000071054	MAP4K4	mitogen-activated protein kinase kinase kinase kinase 4
70113	chr2	202718656	202718884	229	*	2.49	0.21	3.33	-3.12	3.17E-08	2.72E-06	1.09	1.2	1.08	1.18	0.63	1.75	9.79	11.08	15	3.97	7.81	12.62	TRUE	Intron (ENST00000392238.3/150864, intron 2 of 7)	2	202634969	202769757	134789	1	150864	83687	ENSG00000138439	FAM117B	family with sequence similarity 117 member B
25934	chr12	10881756	10882148	393	*	2.53	0.21	3.38	-3.18	3.19E-08	2.73E-06	1.09	1.2	1.08	1.18	0.63	1.75	3.46	14.41	8.57	5.11	14.84	16.23	TRUE	Intron (ENST00000538332.2/5554, intron 1 of 1)	12	10750188	10777446	27259	1	101928162	131568	ENSG00000256888	LINC02366	long intergenic non-protein coding RNA 2366
49318	chr17	22532440	22532754	315	*	4.28	4.97	2.91	2.07	3.21E-08	2.74E-06	29.38	27.59	22.78	37.65	21.93	49.09	8.06	2.22	13.93	9.65	3.9	7.21	TRUE	Exon (ENST00000638861.1/ENST00000638861.1, exon 1 of 1)	17	22523111	22524663	1553	1	100462977	9329	ENSG00000256618	MTRNR2L1	MT-RNR2 like 1
115535	chr7	130840152	130840607	456	*	2.96	1.03	3.75	-2.73	3.23E-08	2.75E-06	1.09	1.2	3.25	1.18	3.76	1.75	6.91	17.73	26.78	7.38	20.3	1.8	TRUE	Exon (ENST00000446451.2/ENST00000446451.2, exon 5 of 5)	7	130853720	130930680	76961	1	100506860	-13113	NA	LINC00513	long intergenic non-protein coding RNA 513
9606	chr1	206824154	206824704	551	*	3.17	1.43	3.94	-2.51	3.24E-08	2.76E-06	3.26	1.2	3.25	1.18	3.76	3.51	20.73	21.06	10.71	6.81	16.4	16.23	TRUE	Intron (ENST00000662320.1/29949, intron 2 of 2)	1	206865354	206869223	3870	1	50604	-40650	ENSG00000162891	IL20	interleukin 20
122387	chr8	131944003	131944339	337	*	2.54	0.21	3.39	-3.18	3.26E-08	2.77E-06	1.09	1.2	1.08	1.18	0.63	1.75	5.76	5.54	12.85	8.52	8.59	21.64	TRUE	Intron (ENST00000254624.10/23167, intron 2 of 22)	8	131904093	132013642	109550	1	23167	39910	ENSG00000132294	EFR3A	EFR3 homolog A
90381	chr4	26721773	26722466	694	*	3.24	1.22	4.05	-2.84	3.28E-08	2.78E-06	1.09	1.2	3.25	3.53	3.13	1.75	14.97	8.87	11.78	7.38	18.74	37.87	TRUE	Intron (ENST00000502873.5/55296, intron 15 of 19)	4	26857601	27025381	167781	1	57620	-135135	ENSG00000109689	STIM2	stromal interaction molecule 2
103592	chr6	18956465	18957120	656	*	3.08	1.31	3.86	-2.55	3.29E-08	2.78E-06	1.09	1.2	4.34	2.35	0.63	5.26	10.94	5.54	24.64	7.95	17.96	19.83	TRUE	Distal Intergenic	6	18571784	18571880	97	1	693125	384681	ENSG00000207775	MIR548A1	microRNA 548a-1
44637	chr16	17160591	17161019	429	*	3.21	1.16	4.03	-2.87	3.32E-08	2.79E-06	3.26	3.6	1.08	1.18	2.51	1.75	12.09	22.17	7.5	14.76	7.03	34.26	TRUE	Intron (ENST00000261381.7/64131, intron 5 of 11)	16	16309879	16309966	88	1	100422956	850712	ENSG00000265373	MIR3180-2	microRNA 3180-2
67552	chr2	139781388	139782364	977	*	3.74	1.3	4.6	-3.3	3.33E-08	2.80E-06	1.09	1.2	1.08	5.88	3.76	1.75	6.91	21.06	19.28	9.08	20.3	68.52	TRUE	Distal Intergenic	2	140586626	140586685	60	2	102465692	804321	ENSG00000283506	MIR7157	microRNA 7157
125452	chr9	85714829	85715507	679	*	3.33	1.45	4.12	-2.67	3.35E-08	2.81E-06	1.09	1.2	3.25	1.18	4.39	5.26	11.52	15.52	37.49	17.6	13.27	9.02	TRUE	Intron (ENST00000376083.7/23287, intron 1 of 25)	9	85546539	85742029	195491	2	23287	26522	ENSG00000135049	AGTPBP1	ATP/GTP binding protein 1
47244	chr16	83954088	83954346	259	*	3.57	4.37	1.58	2.79	3.39E-08	2.84E-06	4.35	32.38	28.2	18.83	12.53	28.05	3.46	1.11	3.21	3.97	0.78	5.41	TRUE	Exon (ENST00000563543.1/29948, exon 2 of 2)	16	83968632	84002776	34145	1	54550	-14286	ENSG00000103154	NECAB2	N-terminal EF-hand calcium binding protein 2
22525	chr11	78373749	78374156	408	*	2.63	0.33	3.47	-3.14	3.42E-08	2.86E-06	1.09	1.2	1.08	1.18	1.25	1.75	3.46	18.84	10.71	3.97	13.27	16.23	TRUE	Intron (ENST00000534168.1/ENST00000534168.1, intron 1 of 1)	11	78215293	78418348	203056	2	9846	44192	ENSG00000033327	GAB2	GRB2 associated binding protein 2
47175	chr16	82082655	82083215	561	*	4.2	4.93	2.63	2.3	3.51E-08	2.93E-06	28.3	39.58	40.13	48.24	16.29	10.52	10.94	8.87	1.07	9.08	5.47	1.8	TRUE	Intron (ENST00000199936.9/3294, intron 3 of 4)	16	82035004	82098534	63531	1	3294	47651	ENSG00000086696	HSD17B2	hydroxysteroid 17-beta dehydrogenase 2
76551	chr21	24073319	24073925	607	*	3.61	2.03	4.35	-2.32	3.55E-08	2.95E-06	3.26	8.4	2.17	3.53	1.88	5.26	12.09	18.84	18.21	17.03	28.89	27.05	TRUE	Intron (ENST00000668921.1/ENST00000668921.1, intron 1 of 2)	21	24306939	24547942	241004	1	105372751	-233014	ENSG00000237484	LINC01684	long intergenic non-protein coding RNA 1684
125465	chr9	86106715	86107398	684	*	4.57	5.32	2.94	2.38	3.56E-08	2.96E-06	38.09	65.97	35.79	24.71	27.57	47.34	10.94	3.33	5.36	6.81	14.06	5.41	TRUE	Distal Intergenic	9	86026146	86100173	74028	2	51280	-6542	ENSG00000135052	GOLM1	golgi membrane protein 1
116601	chr7	151496048	151496816	769	*	3.81	1.86	4.61	-2.76	3.59E-08	2.97E-06	3.26	3.6	2.17	1.18	6.27	5.26	13.82	26.6	26.78	24.41	10.15	45.08	TRUE	Intron (ENST00000262187.10/6009, intron 1 of 7)	7	151466012	151520120	54109	2	6009	23304	ENSG00000106615	RHEB	Ras homolog, mTORC1 binding
72451	chr2	241772159	241772697	539	*	4.33	5.01	2.99	2.02	3.60E-08	2.98E-06	27.21	37.18	27.12	48.24	15.04	38.57	13.25	11.08	7.5	10.79	3.12	1.8	TRUE	Distal Intergenic	2	241734602	241768816	34215	1	728294	37557	ENSG00000180902	D2HGDH	D-2-hydroxyglutarate dehydrogenase
49756	chr17	34191386	34192098	713	*	3.24	1.55	4	-2.44	3.68E-08	3.03E-06	2.18	7.2	1.08	3.53	1.88	1.75	6.91	24.38	17.14	13.06	17.96	16.23	TRUE	Intron (ENST00000580792.1/101927239, intron 1 of 2)	17	34157181	34195937	38757	2	101927239	3839	ENSG00000261156	LINC01989	long intergenic non-protein coding RNA 1989
26967	chr12	45377508	45378269	762	*	3.25	1.42	4.04	-2.62	3.71E-08	3.06E-06	2.18	3.6	1.08	1.18	6.27	1.75	15.55	12.19	7.5	6.81	25.77	30.65	TRUE	Exon (ENST00000426898.2/196527, exon 9 of 18)	12	45173064	45216041	42978	2	51054	-161467	ENSG00000134297	PLEKHA8P1	pleckstrin homology domain containing A8 pseudogene 1
53950	chr18	13562312	13563055	744	*	5.32	6.04	3.81	2.23	3.72E-08	3.06E-06	48.97	104.35	68.33	74.13	46.36	52.6	17.28	7.76	11.78	10.22	28.11	9.02	TRUE	Exon (ENST00000590042.1/ENST00000590042.1, exon 2 of 3)	18	13611114	13611200	87	1	100616130	-48059	ENSG00000263527	MIR4526	microRNA 4526
69212	chr2	180733511	180733960	450	*	2.99	0.72	3.84	-3.12	3.74E-08	3.07E-06	1.09	1.2	1.08	2.35	0.63	3.51	5.18	1.11	35.35	9.65	10.93	23.44	TRUE	Intron (ENST00000629145.1/101669767, intron 2 of 4)	2	180692104	180916939	224836	1	101669767	41407	ENSG00000281131	SCHLAP1	SWI/SNF complex antagonist associated with prostate cancer 1
33684	chr13	76602773	76603121	349	*	3.1	1.34	3.87	-2.53	3.77E-08	3.10E-06	1.09	1.2	1.08	1.18	1.88	8.77	6.91	5.54	16.07	7.38	14.06	37.87	TRUE	Intron (ENST00000648060.1/ENST00000648060.1, intron 3 of 4)	13	76880175	76886405	6231	2	115207	283284	ENSG00000178695	KCTD12	potassium channel tetramerization domain containing 12
73897	chr20	25437304	25437746	443	*	3.01	0.83	3.84	-3.01	3.80E-08	3.12E-06	1.09	1.2	1.08	1.18	4.39	1.75	10.94	19.95	5.36	1.7	21.08	27.05	TRUE	Intron (ENST00000262460.5/9837, intron 5 of 6)	20	25407673	25452628	44956	1	9837	29631	ENSG00000101003	GINS1	GINS complex subunit 1
125796	chr9	91131448	91132005	558	*	4.86	5.61	3.19	2.42	3.83E-08	3.14E-06	46.8	69.56	50.98	48.24	23.81	54.35	5.76	1.11	13.93	2.84	7.81	23.44	TRUE	Intron (ENST00000439438.1/100129347, intron 2 of 2)	9	91118592	91182762	64171	1	100129347	12856	ENSG00000229694	LINC00484	long intergenic non-protein coding RNA 484
40420	chr15	49900714	49901623	910	*	3.76	1.86	4.56	-2.69	3.84E-08	3.15E-06	5.44	1.2	1.08	1.18	0.63	12.27	13.25	32.14	36.42	15.9	16.4	27.05	TRUE	3' UTR	15	49621037	49656232	35196	1	56986	279677	ENSG00000104047	DTWD1	DTW domain containing 1
98010	chr5	79471641	79472212	572	*	3.07	0.65	3.93	-3.27	3.87E-08	3.16E-06	1.09	1.2	1.08	1.18	3.13	1.75	20.16	3.33	38.56	13.62	10.15	5.41	TRUE	Intron (ENST00000334082.11/9456, intron 1 of 8)	5	79372636	79514134	141499	2	9456	41922	ENSG00000152413	HOMER1	homer scaffold protein 1
17091	chr10	110499352	110499796	445	*	4.51	5.24	2.95	2.29	3.94E-08	3.21E-06	23.94	40.78	60.74	31.77	35.09	35.07	9.79	5.54	3.21	2.84	12.49	12.62	TRUE	Promoter (1-2kb)	10	110497907	110511533	13627	1	1847	1445	ENSG00000138166	DUSP5	dual specificity phosphatase 5
24737	chr11	128388824	128389437	614	*	3.65	1.89	4.42	-2.53	4.05E-08	3.29E-06	4.35	3.6	1.08	3.53	4.39	5.26	12.67	11.08	26.78	8.52	24.21	45.08	TRUE	Distal Intergenic	11	128522390	128522449	60	1	102466104	-132953	ENSG00000276176	MIR6090	microRNA 6090
85541	chr3	122398243	122398883	641	*	2.79	0.42	3.64	-3.23	4.09E-08	3.30E-06	1.09	1.2	2.17	1.18	0.63	1.75	8.06	28.82	19.28	2.27	3.9	12.62	TRUE	Intron (ENST00000232125.9/26355, intron 1 of 5)	3	122384176	122412334	28159	1	26355	14067	ENSG00000114023	FAM162A	family with sequence similarity 162 member A
7526	chr1	161744133	161744712	580	*	3.62	4.35	2.07	2.29	4.13E-08	3.33E-06	21.77	20.39	27.12	27.06	17.54	8.77	0.58	3.33	7.5	2.84	5.47	5.41	TRUE	Distal Intergenic	1	161749758	161757238	7481	1	11266	-5046	ENSG00000081721	DUSP12	dual specificity phosphatase 12
84768	chr3	102085606	102086301	696	*	3.82	4.59	2.06	2.52	4.16E-08	3.35E-06	42.44	17.99	41.21	10.59	9.4	22.79	4.61	1.11	8.57	5.11	3.9	1.8	TRUE	Distal Intergenic	3	102099244	102479841	380598	1	131368	-12943	ENSG00000170044	ZPLD1	zona pellucida like domain containing 1
84984	chr3	108471101	108471615	515	*	3.3	1.66	4.05	-2.39	4.23E-08	3.40E-06	2.18	1.2	7.59	1.18	5.01	1.75	9.79	11.08	33.21	11.92	17.18	16.23	TRUE	Intron (ENST00000273353.4/22989, intron 13 of 41)	3	108380368	108529322	148955	2	22989	57707	ENSG00000144821	MYH15	myosin heavy chain 15
111859	chr7	36115456	36116096	641	*	5.1	5.85	3.48	2.36	4.25E-08	3.41E-06	50.06	93.55	53.15	84.72	20.05	43.83	13.25	13.3	8.57	10.22	16.4	5.41	TRUE	Distal Intergenic	7	36095255	36100660	5406	1	101928618	20201	ENSG00000261184	LOC101928618	uncharacterized LOC101928618
76328	chr21	10655403	10655950	548	*	5.05	3.56	5.77	-2.21	4.26E-08	3.42E-06	9.79	6	8.68	5.88	10.65	29.81	18.43	38.79	92.12	12.49	39.82	126.22	TRUE	Distal Intergenic	21	10482738	10606140	123403	1	7179	172665	ENSG00000274391	TPTE	transmembrane phosphatase with tensin homology
43177	chr15	93861292	93861761	470	*	3.87	4.61	2.3	2.3	4.30E-08	3.44E-06	25.03	19.19	42.3	30.59	13.16	15.78	7.49	9.98	3.21	3.97	3.12	1.8	TRUE	Intron (ENST00000663183.1/101927153, intron 1 of 3)	15	93835490	93878822	43333	1	101927153	25802	ENSG00000258476	LINC02207	long intergenic non-protein coding RNA 2207
46601	chr16	70416729	70417630	902	*	4.24	2.52	5	-2.48	4.30E-08	3.44E-06	5.44	3.6	7.59	2.35	13.78	1.75	20.16	28.82	36.42	15.9	29.67	61.31	TRUE	Intron (ENST00000342907.3/6483, intron 1 of 6)	16	70375977	70439237	63261	2	6483	21607	ENSG00000157350	ST3GAL2	ST3 beta-galactoside alpha-2,3-sialyltransferase 2
16244	chr10	94313078	94313640	563	*	3.07	0.63	3.93	-3.3	4.30E-08	3.44E-06	2.18	1.2	1.08	1.18	1.88	1.75	9.79	2.22	21.42	6.24	8.59	43.28	TRUE	Exon (ENST00000371380.7/51196, exon 27 of 32)	10	94278681	94287478	8798	2	100128054	-25600	ENSG00000268894	PLCE1-AS1	PLCE1 antisense RNA 1
33055	chr13	49359315	49359785	471	*	2.46	0.21	3.3	-3.09	4.31E-08	3.45E-06	1.09	1.2	1.08	1.18	0.63	1.75	8.06	4.43	17.14	9.65	17.96	1.8	TRUE	Exon (ENST00000355854.8/81617, exon 4 of 9)	13	49308650	49444064	135415	2	81617	84279	ENSG00000102547	CAB39L	calcium binding protein 39 like
107607	chr6	124040525	124041008	484	*	3.93	4.63	2.49	2.14	4.32E-08	3.45E-06	16.32	27.59	33.62	38.83	13.16	19.29	5.76	9.98	9.64	3.41	3.12	1.8	TRUE	Intron (ENST00000368417.6/154215, intron 1 of 6)	6	123803865	124825640	1021776	1	154215	236660	ENSG00000188580	NKAIN2	sodium/potassium transporting ATPase interacting 2
81439	chr3	17622738	17623295	558	*	2.96	0.89	3.78	-2.89	4.41E-08	3.51E-06	1.09	2.4	1.08	3.53	1.25	1.75	6.33	16.63	15	11.92	5.47	27.05	TRUE	5' UTR	3	17742952	17745665	2714	1	105376975	-119657	ENSG00000286352	LOC105376975	uncharacterized LOC105376975
129371	chrX	39874347	39875054	708	*	4.96	5.65	3.58	2.07	4.47E-08	3.54E-06	51.15	85.16	45.55	51.77	24.43	43.83	6.33	6.65	8.57	10.79	7.03	32.46	TRUE	Distal Intergenic	23	39837561	39837613	53	1	100616251	36786	ENSG00000263972	MIR1587	microRNA 1587
96210	chr5	22372037	22372449	413	*	2.51	0.21	3.36	-3.15	4.55E-08	3.60E-06	1.09	1.2	1.08	1.18	0.63	1.75	11.52	13.3	6.43	2.84	9.37	18.03	TRUE	Intron (ENST00000504376.6/1010, intron 2 of 13)	5	22142352	22152356	10005	1	5369	229685	ENSG00000168967	PMCHL1	pro-melanin concentrating hormone like 1 (pseudogene)
51029	chr17	51046469	51047154	686	*	3.58	2.11	4.3	-2.19	4.58E-08	3.62E-06	3.26	4.8	7.59	1.18	3.76	5.26	13.25	11.08	31.06	16.46	15.62	30.65	TRUE	5' UTR	17	50962174	51120868	158695	2	9043	73714	ENSG00000008294	SPAG9	sperm associated antigen 9
74559	chr20	38997483	38998095	613	*	4.76	5.54	2.92	2.63	4.73E-08	3.72E-06	34.83	80.36	45.55	58.83	21.93	38.57	5.18	4.43	1.07	5.68	10.93	18.03	TRUE	Intron (ENST00000373325.6/60625, intron 8 of 20)	20	38962299	39039723	77425	1	60625	35184	ENSG00000101452	DHX35	DEAH-box helicase 35
89312	chr4	3045487	3045797	311	*	3.99	4.67	2.66	2.01	4.77E-08	3.75E-06	16.32	38.38	33.62	25.89	15.66	22.79	5.76	7.76	5.36	10.79	4.69	3.61	TRUE	Intron (ENST00000647962.1/ENST00000647962.1, intron 1 of 3)	4	3041562	3243960	202399	1	3064	3925	ENSG00000197386	HTT	huntingtin
70376	chr2	207311352	207311945	594	*	4.61	5.31	3.2	2.11	4.81E-08	3.77E-06	28.3	88.75	36.88	29.42	25.06	29.81	10.37	7.76	7.5	7.38	9.37	12.62	TRUE	Intron (ENST00000412387.5/101927865, intron 4 of 4)	2	207269275	207269424	150	2	100302130	-41928	ENSG00000221628	MIR1302-4	microRNA 1302-4
53537	chr18	7861573	7861965	393	*	2.64	0.45	3.47	-3.02	4.83E-08	3.78E-06	1.09	1.2	1.08	1.18	1.88	1.75	2.88	6.65	20.35	9.08	14.84	12.62	TRUE	Intron (ENST00000580170.5/5797, intron 2 of 32)	18	7566782	8406861	840080	1	5797	294791	ENSG00000173482	PTPRM	protein tyrosine phosphatase receptor type M
16128	chr10	92229343	92229869	527	*	2.76	0.63	3.59	-2.96	4.84E-08	3.79E-06	1.09	1.2	1.08	3.53	0.63	1.75	6.33	13.3	16.07	6.24	14.06	16.23	TRUE	Intron (ENST00000412050.8/22849, intron 2 of 9)	10	92046692	92291078	244387	2	22849	61209	ENSG00000107864	CPEB3	cytoplasmic polyadenylation element binding protein 3
8599	chr1	184220255	184220836	582	*	3.52	1.86	4.27	-2.41	4.92E-08	3.83E-06	6.53	2.4	1.08	1.18	1.88	8.77	16.12	18.84	12.85	2.84	20.3	45.08	TRUE	Distal Intergenic	1	184387029	184629019	241991	1	81563	-166193	ENSG00000116667	C1orf21	chromosome 1 open reading frame 21
102582	chr6	2023406	2024070	665	*	3.51	2.03	4.23	-2.2	4.93E-08	3.84E-06	1.09	1.2	5.42	1.18	6.89	8.77	11.52	12.19	33.21	11.35	28.11	16.23	TRUE	Intron (ENST00000530927.5/2762, intron 4 of 10)	6	1623806	2245605	621800	2	2762	221535	ENSG00000112699	GMDS	GDP-mannose 4,6-dehydratase
12006	chr10	2948532	2948796	265	*	2.6	3.46	0.16	3.3	4.99E-08	3.86E-06	7.62	15.59	22.78	10.59	0.63	8.77	0.58	1.11	1.07	0.57	1.56	1.8	TRUE	Distal Intergenic	10	3066333	3137718	71386	1	5214	-117537	ENSG00000067057	PFKP	phosphofructokinase, platelet
120315	chr8	76980142	76980903	762	*	5.37	6.05	4.05	2	4.99E-08	3.86E-06	59.86	76.76	67.25	80.01	35.09	78.9	13.25	25.49	9.64	17.03	24.99	9.02	TRUE	3' UTR	8	76966768	76966850	83	2	100422921	-13292	ENSG00000266712	MIR3149	microRNA 3149
90951	chr4	48909662	48910094	433	*	4.87	5.65	3.07	2.58	5.00E-08	3.86E-06	46.8	95.95	33.62	70.6	21.3	33.31	9.79	1.11	6.43	10.79	2.34	19.83	TRUE	Promoter (2-3kb)	4	48885019	48906937	21919	2	132299	-2725	ENSG00000145247	OCIAD2	OCIA domain containing 2
5513	chr1	98917290	98917676	387	*	2.97	1.02	3.77	-2.75	5.02E-08	3.88E-06	2.18	2.4	1.08	3.53	1.25	1.75	13.82	4.43	17.14	10.22	14.84	21.64	TRUE	Intron (ENST00000263177.5/163404, intron 4 of 5)	1	99004276	99244794	240519	1	100129620	-86600	ENSG00000232825	LOC100129620	uncharacterized LOC100129620
83756	chr3	60978281	60978860	580	*	3.42	1.46	4.23	-2.77	5.06E-08	3.91E-06	2.18	3.6	1.08	4.71	3.13	1.75	12.09	28.82	7.5	10.79	11.71	41.47	TRUE	Intron (ENST00000492590.6/2272, intron 3 of 9)	3	59747277	61251459	1504183	2	2272	272599	ENSG00000189283	FHIT	fragile histidine triad diadenosine triphosphatase
122027	chr8	125151706	125152026	321	*	3.93	4.81	1.38	3.43	5.07E-08	3.91E-06	20.68	38.38	52.06	18.83	8.14	29.81	2.88	1.11	1.07	1.7	7.03	1.8	TRUE	Intron (ENST00000523741.5/286053, intron 4 of 4)	8	125024260	125091819	67560	2	9897	-59887	ENSG00000164961	WASHC5	WASH complex subunit 5
106360	chr6	88782198	88782737	540	*	2.95	0.97	3.76	-2.78	5.14E-08	3.95E-06	1.09	1.2	1.08	3.53	3.13	1.75	11.52	21.06	7.5	11.35	11.71	18.03	TRUE	Intron (ENST00000369485.9/8732, intron 12 of 15)	6	88609897	88963618	353722	2	8732	180881	ENSG00000111880	RNGTT	RNA guanylyltransferase and 5'-phosphatase
6467	chr1	143232339	143232615	277	*	4.27	2.92	4.95	-2.03	5.14E-08	3.95E-06	1.09	1.2	3.25	3.53	3.13	33.31	7.49	14.41	22.5	15.33	8.59	117.2	TRUE	Distal Intergenic	1	143699456	143699619	164	2	101954269	467004	ENSG00000207349	RNVU1-17	RNA, variant U1 small nuclear 17
76293	chr21	9760846	9761761	916	*	4.45	3.11	5.13	-2.02	5.19E-08	3.98E-06	9.79	8.4	4.34	8.24	10.65	10.52	30.52	23.28	42.85	16.46	35.92	61.31	TRUE	Distal Intergenic	21	9781910	9816833	34924	2	441058	55072	NA	LINC01667	long intergenic non-protein coding RNA 1667
40307	chr15	47136563	47136924	362	*	2.8	0.96	3.59	-2.62	5.24E-08	4.01E-06	1.09	1.2	1.08	1.18	1.88	5.26	5.18	11.08	8.57	10.79	14.84	21.64	TRUE	Distal Intergenic	15	47184101	47774223	590123	1	80031	-47177	ENSG00000137872	SEMA6D	semaphorin 6D
104093	chr6	29485934	29486271	338	*	2.43	0.21	3.26	-3.06	5.29E-08	4.04E-06	1.09	1.2	1.08	1.18	0.63	1.75	5.76	16.63	11.78	6.81	14.84	1.8	TRUE	Distal Intergenic	6	29871895	29873783	1889	2	352990	387512	ENSG00000281831	HCP5B	HLA complex P5B
115271	chr7	126430652	126430969	318	*	2.66	0.55	3.48	-2.93	5.31E-08	4.05E-06	1.09	1.2	1.08	1.18	2.51	1.75	11.52	18.84	10.71	6.81	10.15	9.02	TRUE	Distal Intergenic	7	127058088	127058184	97	2	693177	627215	ENSG00000207692	MIR592	microRNA 592
100075	chr5	136300148	136301028	881	*	3.99	2.63	4.68	-2.05	5.33E-08	4.07E-06	2.18	3.6	8.68	5.88	8.14	8.77	19	26.6	25.71	14.19	23.43	45.08	TRUE	Promoter (2-3kb)	5	136303757	136316100	12344	1	106478968	-2729	ENSG00000250947	TRPC7-AS2	TRPC7 antisense RNA 2
115326	chr7	127867235	127867790	556	*	2.74	0.65	3.56	-2.9	5.35E-08	4.07E-06	1.09	1.2	1.08	1.18	3.13	1.75	12.09	6.65	5.36	8.52	16.4	21.64	TRUE	Intron (ENST00000354725.8/27044, intron 12 of 23)	7	127997597	128000077	2481	1	27099	-129807	ENSG00000279078	SND1-IT1	SND1 intronic transcript 1
81600	chr3	20865290	20865782	493	*	2.7	0.45	3.54	-3.09	5.35E-08	4.07E-06	1.09	1.2	1.08	1.18	1.88	1.75	4.61	14.41	25.71	3.41	12.49	9.02	TRUE	Intron (ENST00000634618.1/101927829, intron 14 of 16)	3	21405737	21406508	772	1	391518	-539955	NA	VENTXP7	VENT homeobox pseudogene 7
28978	chr12	91185342	91185917	576	*	3.25	1.44	4.03	-2.59	5.38E-08	4.09E-06	3.26	4.8	1.08	3.53	1.88	1.75	19.58	23.28	8.57	19.3	3.9	23.44	TRUE	Promoter (2-3kb)	12	91140484	91182824	42341	2	1634	-2518	ENSG00000011465	DCN	decorin
68471	chr2	166193801	166194536	736	*	3.48	2.01	4.19	-2.17	5.40E-08	4.10E-06	4.35	4.8	4.34	2.35	3.13	5.26	19	16.63	28.92	9.65	11.71	23.44	TRUE	Intron (ENST00000651574.1/101929680, intron 10 of 18)	2	165984641	166149214	164574	2	6323	-44587	ENSG00000144285	SCN1A	sodium voltage-gated channel alpha subunit 1
107584	chr6	122633716	122634052	337	*	2.71	0.33	3.56	-3.23	5.41E-08	4.11E-06	1.09	1.2	1.08	1.18	1.25	1.75	4.61	14.41	4.28	6.81	10.15	30.65	TRUE	Intron (ENST00000615438.4/5570, intron 4 of 7)	6	122779716	122784074	4359	1	2173	-145664	ENSG00000164434	FABP7	fatty acid binding protein 7
105864	chr6	70534558	70535119	562	*	3.15	1.4	3.91	-2.51	5.45E-08	4.13E-06	1.09	4.8	2.17	3.53	2.51	1.75	11.52	22.17	16.07	6.81	14.06	19.83	TRUE	Intron (ENST00000418814.6/57579, intron 18 of 21)	6	70566917	70589569	22653	1	135154	-31798	ENSG00000154079	SDHAF4	succinate dehydrogenase complex assembly factor 4
5465	chr1	97508806	97509599	794	*	3.46	1.77	4.22	-2.45	5.51E-08	4.16E-06	3.26	2.4	7.59	3.53	1.88	1.75	9.79	27.71	23.57	11.92	28.11	10.82	TRUE	Intron (ENST00000370192.7/1806, intron 13 of 22)	1	97796921	97798066	1146	1	100873933	-287322	ENSG00000235777	DPYD-AS2	DPYD antisense RNA 2
75161	chr20	48677278	48677742	465	*	3.17	1.23	3.97	-2.74	5.52E-08	4.16E-06	2.18	1.2	1.08	2.35	3.76	3.51	8.64	11.08	22.5	3.41	19.52	28.85	TRUE	Intron (ENST00000371941.4/57580, intron 13 of 39)	20	48624252	48827999	203748	2	57580	150257	ENSG00000124126	PREX1	phosphatidylinositol-3,4,5-trisphosphate dependent Rac exchange factor 1
23476	chr11	108278392	108278872	481	*	2.85	1.04	3.63	-2.58	5.58E-08	4.20E-06	1.09	2.4	1.08	3.53	2.51	1.75	7.49	17.73	11.78	12.49	15.62	9.02	TRUE	Intron (ENST00000527805.5/472, intron 22 of 26)	11	108157215	108222638	65424	2	4863	-55754	ENSG00000149308	NPAT	nuclear protein, coactivator of histone transcription
8104	chr1	173987357	173987807	451	*	2.88	0.83	3.7	-2.87	5.59E-08	4.20E-06	1.09	2.4	1.08	1.18	3.13	1.75	9.79	9.98	21.42	8.52	10.15	18.03	TRUE	Intron (ENST00000258349.8/149041, intron 1 of 18)	1	173931214	174022297	91084	2	149041	34490	ENSG00000135870	RC3H1	ring finger and CCCH-type domains 1
63621	chr2	46071305	46071779	475	*	3.17	1.17	3.97	-2.81	5.66E-08	4.24E-06	1.09	1.2	3.25	1.18	5.01	1.75	11.52	19.95	23.57	5.11	12.49	21.64	TRUE	Intron (ENST00000306156.8/5581, intron 10 of 14)	2	46293667	46386697	93031	1	2034	-221888	ENSG00000116016	EPAS1	endothelial PAS domain protein 1
40392	chr15	48966658	48967164	507	*	4.89	5.58	3.54	2.04	5.70E-08	4.27E-06	39.18	75.56	52.06	58.83	13.16	47.34	11.52	9.98	6.43	7.38	5.47	28.85	TRUE	Promoter (2-3kb)	15	48823741	48963919	140179	2	399694	-2739	ENSG00000185634	SHC4	SHC adaptor protein 4
42545	chr15	83928895	83929231	337	*	3.33	4.1	1.55	2.55	5.71E-08	4.27E-06	27.21	16.79	13.02	18.83	4.39	22.79	6.33	4.43	2.14	0.57	2.34	1.8	TRUE	Intron (ENST00000567476.1/57188, intron 17 of 29)	15	84080168	84126604	46437	1	648809	-150937	NA	EFL1P1	elongation factor like GTPase 1 pseudogene 1
25190	chr12	284874	285247	374	*	2.82	0.78	3.64	-2.86	5.81E-08	4.32E-06	3.26	2.4	1.08	1.18	0.63	1.75	5.18	17.73	18.21	13.62	10.93	9.02	TRUE	3' UTR	12	220621	262873	42253	2	6540	-22001	ENSG00000010379	SLC6A13	solute carrier family 6 member 13
128999	chrX	13742737	13743225	489	*	3.53	4.25	1.99	2.26	5.82E-08	4.33E-06	10.88	40.78	19.52	20	7.52	15.78	3.46	6.65	4.28	4.54	3.12	1.8	TRUE	Intron (ENST00000380567.5/8481, intron 6 of 23)	23	13734745	13769357	34613	1	8481	7992	ENSG00000046651	OFD1	OFD1 centriole and centriolar satellite protein
48793	chr17	12735897	12736270	374	*	2.57	0.21	3.42	-3.21	5.83E-08	4.33E-06	1.09	1.2	1.08	1.18	0.63	1.75	4.03	12.19	13.93	2.27	10.15	21.64	TRUE	Exon (ENST00000425538.5/93649, exon 6 of 14)	17	12671862	12706135	34274	2	101928418	-29762	ENSG00000227274	MYOCD-AS1	MYOCD antisense RNA 1
33501	chr13	71977816	71978275	460	*	3.08	1.21	3.87	-2.66	5.86E-08	4.34E-06	3.26	1.2	1.08	1.18	1.88	5.26	7.49	15.52	12.85	6.81	10.93	34.26	TRUE	Distal Intergenic	13	71437966	71867204	429239	2	1602	-110612	ENSG00000276644	DACH1	dachshund family transcription factor 1
12371	chr10	7917381	7918273	893	*	3.99	2.49	4.71	-2.22	5.93E-08	4.38E-06	5.44	6	1.08	1.18	9.4	10.52	15.55	45.44	28.92	7.95	33.58	25.24	TRUE	Intron (ENST00000344293.6/83860, intron 2 of 6)	10	7818505	8016631	198127	1	83860	98876	ENSG00000165632	TAF3	TATA-box binding protein associated factor 3
130220	chrX	102068713	102069144	432	*	2.71	0.79	3.5	-2.72	5.94E-08	4.39E-06	1.09	1.2	2.17	3.53	0.63	1.75	9.79	11.08	10.71	11.92	10.15	14.43	TRUE	Distal Intergenic	23	102125679	102140426	14748	1	140597	-56535	ENSG00000184905	TCEAL2	transcription elongation factor A like 2
8864	chr1	194710988	194711420	433	*	2.93	1.15	3.7	-2.55	5.97E-08	4.41E-06	3.26	1.2	2.17	1.18	3.76	1.75	13.25	7.76	19.28	11.35	17.18	9.02	TRUE	Distal Intergenic	1	196044883	196065235	20353	2	105371673	1353815	NA	LINC01724	long intergenic non-protein coding RNA 1724
44743	chr16	20031030	20031866	837	*	3.54	1.66	4.34	-2.68	5.98E-08	4.41E-06	1.09	6	3.25	1.18	5.64	1.75	14.4	21.06	19.28	5.68	15.62	45.08	TRUE	3' UTR	16	20031485	20073917	42433	2	124274	42051	ENSG00000180269	GPR139	G protein-coupled receptor 139
98180	chr5	82676638	82677193	556	*	4.43	5.16	2.88	2.28	6.01E-08	4.43E-06	20.68	37.18	58.57	41.18	14.41	42.08	5.18	8.87	1.07	9.08	5.47	14.43	TRUE	Distal Intergenic	5	82840155	82840224	70	1	100616297	-162962	ENSG00000283359	MIR3977	microRNA 3977
84779	chr3	102233775	102234442	668	*	3.46	1.79	4.21	-2.43	6.01E-08	4.43E-06	3.26	1.2	2.17	3.53	8.77	1.75	12.67	7.76	16.07	9.08	36.7	28.85	TRUE	Intron (ENST00000491959.5/131368, intron 4 of 17)	3	102099244	102479841	380598	1	131368	134531	ENSG00000170044	ZPLD1	zona pellucida like domain containing 1
71277	chr2	226046121	226046725	605	*	3.48	1.64	4.27	-2.63	6.08E-08	4.47E-06	3.26	1.2	1.08	4.71	3.13	5.26	18.43	34.36	13.93	7.95	28.11	12.62	TRUE	Distal Intergenic	2	226658710	226658793	84	2	100847053	612068	ENSG00000263363	MIR5702	microRNA 5702
23065	chr11	95289483	95290094	612	*	3.36	1.73	4.11	-2.38	6.13E-08	4.50E-06	5.44	1.2	5.42	3.53	2.51	1.75	16.12	9.98	23.57	9.08	21.08	23.44	TRUE	Distal Intergenic	11	95165513	95232541	67029	2	143686	-56942	ENSG00000149212	SESN3	sestrin 3
33927	chr13	84990439	84990848	410	*	2.94	1.13	3.72	-2.59	6.14E-08	4.50E-06	3.26	1.2	3.25	1.18	2.51	1.75	13.25	15.52	10.71	5.68	19.52	14.43	TRUE	Distal Intergenic	13	85065087	85148121	83035	2	104355140	157273	ENSG00000226370	LINC00375	long intergenic non-protein coding RNA 375
29175	chr12	94305312	94305967	656	*	4.49	5.22	2.96	2.26	6.15E-08	4.50E-06	39.18	59.97	45.55	35.3	20.68	22.79	13.25	4.43	9.64	3.97	11.71	3.61	TRUE	3' UTR	12	94306449	94459988	153540	2	51134	154021	ENSG00000173588	CEP83	centrosomal protein 83
11539	chr1	243669697	243670288	592	*	2.86	0.64	3.69	-3.05	6.18E-08	4.52E-06	1.09	1.2	1.08	2.35	1.88	1.75	7.49	15.52	6.43	2.27	24.21	21.64	TRUE	Intron (ENST00000336199.9/10000, intron 2 of 13)	1	243917402	244047317	129916	1	339529	-247114	ENSG00000226828	LINC02774	long intergenic non-protein coding RNA 2774
74596	chr20	40064352	40064911	560	*	3.17	1.29	3.96	-2.67	6.27E-08	4.58E-06	3.26	1.2	1.08	2.35	5.01	1.75	11.52	3.33	22.5	10.79	21.86	23.44	TRUE	Distal Intergenic	20	40004216	40011323	7108	1	100505663	60136	NA	LINC01370	long intergenic non-protein coding RNA 1370
119960	chr8	66057791	66058353	563	*	3.04	1.17	3.82	-2.65	6.29E-08	4.58E-06	3.26	1.2	4.34	2.35	0.63	1.75	8.64	21.06	19.28	10.79	7.03	18.03	TRUE	Exon (ENST00000519330.1/85479, exon 4 of 7)	8	66021553	66101245	79693	1	85479	36238	ENSG00000147570	DNAJC5B	DnaJ heat shock protein family (Hsp40) member C5 beta
11685	chr1	245996452	245997107	656	*	3.3	1.59	4.06	-2.47	6.30E-08	4.59E-06	2.18	1.2	4.34	3.53	5.01	1.75	9.79	11.08	31.06	8.52	19.52	19.83	TRUE	Intron (ENST00000630181.2/64754, intron 5 of 11)	1	245749342	246507312	757971	2	64754	510205	ENSG00000185420	SMYD3	SET and MYND domain containing 3
129758	chrX	56268933	56269255	323	*	3.25	3.98	1.69	2.28	6.33E-08	4.61E-06	7.62	27.59	19.52	17.65	6.27	15.78	1.15	2.22	6.43	3.41	0.78	5.41	TRUE	3' UTR	23	56563639	56567868	4230	1	29978	-294384	ENSG00000188021	UBQLN2	ubiquilin 2
7978	chr1	171495804	171496199	396	*	2.75	0.55	3.58	-3.03	6.34E-08	4.61E-06	1.09	1.2	1.08	1.18	2.51	1.75	9.21	6.65	11.78	13.06	7.81	23.44	TRUE	Intron (ENST00000392078.7/23215, intron 1 of 11)	1	171485551	171593511	107961	1	23215	10253	ENSG00000117523	PRRC2C	proline rich coiled-coil 2C
71001	chr2	219685073	219685692	620	*	4.9	5.59	3.54	2.05	6.35E-08	4.61E-06	27.21	73.16	72.67	47.06	30.07	38.57	13.25	15.52	10.71	15.9	12.49	1.8	TRUE	Exon (ENST00000607654.1/ENST00000607654.1, exon 1 of 1)	2	219627394	219641980	14587	1	6508	57679	ENSG00000114923	SLC4A3	solute carrier family 4 member 3
23489	chr11	108620881	108621240	360	*	3.05	3.87	0.94	2.93	6.36E-08	4.61E-06	16.32	25.19	10.85	12.94	6.89	15.78	1.73	1.11	1.07	1.14	4.69	1.8	TRUE	Distal Intergenic	11	108505435	108593768	88334	2	23086	-27113	ENSG00000110723	EXPH5	exophilin 5
94158	chr4	152485694	152486294	601	*	5.22	5.94	3.69	2.25	6.37E-08	4.61E-06	34.83	75.56	95.44	57.65	36.97	68.38	9.79	9.98	5.36	9.08	21.86	21.64	TRUE	Intron (ENST00000671401.1/ENST00000671401.1, intron 1 of 1)	4	152489327	152489416	90	2	100422896	3122	ENSG00000264678	MIR3140	microRNA 3140
110019	chr6	170385708	170386215	508	*	3.12	1.49	3.87	-2.39	6.37E-08	4.61E-06	3.26	3.6	3.25	1.18	3.76	1.75	16.12	21.06	10.71	9.08	16.4	14.43	TRUE	Intron (ENST00000630384.2/84498, intron 6 of 10)	6	170330761	170330844	84	1	100616430	54947	ENSG00000266245	MIR4644	microRNA 4644
29760	chr12	106839405	106839957	553	*	3.34	1.51	4.12	-2.61	6.37E-08	4.61E-06	4.35	1.2	5.42	1.18	3.13	1.75	12.09	12.19	17.14	10.22	14.84	37.87	TRUE	Intron (ENST00000392839.6/55188, intron 4 of 8)	12	106495958	106774926	278969	2	100287944	-64479	ENSG00000257545	LOC100287944	uncharacterized LOC100287944
33534	chr13	73245398	73245801	404	*	3.16	1.25	3.95	-2.7	6.38E-08	4.61E-06	1.09	6	1.08	1.18	3.13	1.75	11.52	13.3	22.5	10.22	11.71	23.44	TRUE	Distal Intergenic	13	73054976	73077541	22566	1	688	190422	ENSG00000102554	KLF5	Kruppel like factor 5
96512	chr5	36682556	36682885	330	*	2.55	0.55	3.36	-2.8	6.38E-08	4.61E-06	1.09	1.2	1.08	1.18	2.51	1.75	10.37	9.98	7.5	10.22	17.96	5.41	TRUE	Intron (ENST00000612708.4/6507, intron 6 of 7)	5	36606355	36688334	81980	1	6507	76201	ENSG00000079215	SLC1A3	solute carrier family 1 member 3
37387	chr14	74885104	74886062	959	*	4.16	2.46	4.92	-2.46	6.42E-08	4.63E-06	8.71	10.79	2.17	1.18	5.01	5.26	15.55	42.12	19.28	9.65	21.08	73.93	TRUE	Exon (ENST00000556460.5/1743, exon 3 of 7)	14	74881891	74903743	21853	1	1743	3213	ENSG00000119689	DLST	dihydrolipoamide S-succinyltransferase
113954	chr7	93539361	93540383	1023	*	3.83	2.09	4.6	-2.51	6.47E-08	4.66E-06	6.53	4.8	1.08	1.18	3.13	8.77	24.76	14.41	48.2	18.17	21.86	18.03	TRUE	Intron (ENST00000359558.6/799, intron 2 of 15)	7	93424487	93574730	150244	2	799	34347	ENSG00000004948	CALCR	calcitonin receptor
84671	chr3	100294505	100295082	578	*	3.07	1.19	3.86	-2.67	6.49E-08	4.67E-06	1.09	1.2	4.34	1.18	0.63	5.26	6.33	19.95	11.78	6.24	21.08	21.64	TRUE	Intron (ENST00000394144.9/55773, intron 5 of 18)	3	100260992	100325251	64260	1	55773	33513	ENSG00000036054	TBC1D23	TBC1 domain family member 23
9168	chr1	201454019	201454573	555	*	4.28	4.98	2.88	2.09	6.49E-08	4.67E-06	39.18	20.39	32.54	29.42	21.93	45.58	8.64	14.41	3.21	7.95	4.69	5.41	TRUE	Distal Intergenic	1	201464278	201469237	4960	2	23612	14664	ENSG00000174307	PHLDA3	pleckstrin homology like domain family A member 3
103409	chr6	15553902	15554642	741	*	3.68	2.06	4.42	-2.35	6.51E-08	4.67E-06	4.35	8.4	1.08	5.88	1.88	3.51	9.79	26.6	18.21	22.14	10.15	41.47	TRUE	Intron (ENST00000344537.9/84062, intron 7 of 9)	6	15522801	15663058	140258	2	84062	108416	ENSG00000047579	DTNBP1	dystrobrevin binding protein 1
95234	chr4	189614266	189614836	571	*	3.11	1.19	3.9	-2.71	6.52E-08	4.68E-06	1.09	1.2	1.08	3.53	5.01	1.75	12.67	13.3	12.85	10.79	14.84	25.24	TRUE	Distal Intergenic	4	190064502	190067864	3363	1	100419743	-449666	ENSG00000281591	DBET	D4Z4 binding element transcript
44623	chr16	16961616	16962085	470	*	2.87	0.8	3.69	-2.89	6.60E-08	4.73E-06	1.09	1.2	1.08	1.18	0.63	5.26	9.21	9.98	16.07	2.27	5.47	34.26	TRUE	Distal Intergenic	16	16309879	16309966	88	1	100422956	651737	ENSG00000265373	MIR3180-2	microRNA 3180-2
32969	chr13	47874825	47875217	393	*	2.65	0.21	3.51	-3.3	6.62E-08	4.74E-06	1.09	1.2	1.08	1.18	0.63	1.75	1.73	6.65	21.42	3.41	11.71	23.44	TRUE	Intron (ENST00000643584.1/8803, intron 13 of 13)	13	47930153	47932622	2470	2	100861549	57405	ENSG00000260388	LINC00562	long intergenic non-protein coding RNA 562
74608	chr20	40484627	40485060	434	*	2.76	0.21	3.63	-3.42	6.69E-08	4.78E-06	1.09	1.2	1.08	1.18	0.63	1.75	0.58	11.08	20.35	2.84	8.59	30.65	TRUE	Distal Intergenic	20	40685848	40689236	3389	2	9935	204176	ENSG00000204103	MAFB	MAF bZIP transcription factor B
88956	chr3	196280781	196280988	208	*	2.38	3.22	0.11	3.11	6.69E-08	4.78E-06	7.62	22.79	6.51	10.59	3.13	5.26	0.58	1.11	1.07	1.14	0.78	1.8	TRUE	Intron (ENST00000441879.5/5130, intron 1 of 5)	3	196214222	196287957	73736	2	5130	6969	ENSG00000161217	PCYT1A	phosphate cytidylyltransferase 1, choline, alpha
84955	chr3	108084944	108085444	501	*	3.62	2.07	4.35	-2.28	6.73E-08	4.81E-06	4.35	6	1.08	5.88	4.39	3.51	11.52	28.82	19.28	16.46	15.62	30.65	TRUE	Intron (ENST00000355354.13/961, intron 1 of 8)	3	108043091	108091862	48772	2	961	6418	ENSG00000196776	CD47	CD47 molecule
23816	chr11	114957027	114957490	464	*	2.96	0.95	3.77	-2.82	6.84E-08	4.88E-06	1.09	1.2	3.25	1.18	3.13	1.75	6.33	6.65	20.35	2.84	18.74	27.05	TRUE	Distal Intergenic	11	114678527	114707069	28543	1	120406	278500	ENSG00000204361	NXPE2	neurexophilin and PC-esterase domain family member 2
7286	chr1	158214503	158214887	385	*	2.78	0.6	3.61	-3.01	6.89E-08	4.91E-06	1.09	1.2	3.25	1.18	0.63	1.75	2.3	11.08	18.21	13.62	4.69	23.44	TRUE	Distal Intergenic	1	158179947	158184896	4950	1	912	34556	ENSG00000158473	CD1D	CD1d molecule
87588	chr3	167691338	167691895	558	*	4.99	5.7	3.56	2.14	6.95E-08	4.95E-06	67.47	67.17	70.5	51.77	20.68	33.31	11.52	18.84	8.57	15.9	14.06	1.8	TRUE	Intron (ENST00000392750.7/11235, intron 6 of 8)	3	167478684	167653983	175300	2	151790	-37355	ENSG00000174776	WDR49	WD repeat domain 49
6894	chr1	153805261	153805967	707	*	5.13	5.83	3.72	2.11	6.98E-08	4.96E-06	54.41	73.16	78.09	47.06	28.19	59.61	13.25	16.63	16.07	12.49	18.74	1.8	TRUE	3' UTR	1	153793947	153796302	2356	1	343052	11314	ENSG00000231827	LOC343052	immunoglobulin superfamily DCC subclass member 3 pseudogene
93001	chr4	112837856	112838180	325	*	2.52	0.21	3.36	-3.16	6.99E-08	4.97E-06	1.09	1.2	1.08	1.18	0.63	1.75	10.37	3.33	16.07	2.27	11.71	18.03	TRUE	Intron (ENST00000672356.1/287, intron 1 of 43)	4	112818032	113384221	566190	1	287	19824	ENSG00000145362	ANK2	ankyrin 2
26502	chr12	26539782	26540282	501	*	2.81	0.8	3.62	-2.82	7.00E-08	4.97E-06	1.09	1.2	1.08	1.18	0.63	5.26	5.76	14.41	18.21	9.65	20.3	5.41	TRUE	Intron (ENST00000381340.8/3709, intron 37 of 56)	12	26335352	26833194	497843	2	3709	292912	ENSG00000123104	ITPR2	inositol 1,4,5-trisphosphate receptor type 2
113767	chr7	88326274	88326750	477	*	3.03	1.02	3.83	-2.81	7.02E-08	4.97E-06	3.26	2.4	1.08	1.18	2.51	1.75	5.76	7.76	21.42	10.22	18.74	21.64	TRUE	Distal Intergenic	7	88270892	88306891	36000	2	79689	-19383	ENSG00000127954	STEAP4	STEAP4 metalloreductase
113932	chr7	93036735	93037266	532	*	5.22	5.93	3.79	2.14	7.03E-08	4.98E-06	38.09	103.15	65.08	81.19	25.06	52.6	11.52	15.52	13.93	9.65	17.96	14.43	TRUE	Distal Intergenic	7	93099513	93118023	18511	2	54809	80757	ENSG00000205413	SAMD9	sterile alpha motif domain containing 9
6224	chr1	116284768	116285205	438	*	3.05	0.64	3.91	-3.27	7.05E-08	4.98E-06	1.09	3.6	1.08	1.18	0.63	1.75	8.06	8.87	18.21	0.57	10.93	43.28	TRUE	Distal Intergenic	1	116372668	116410261	37594	1	476	-87463	ENSG00000163399	ATP1A1	ATPase Na+/K+ transporting subunit alpha 1
2542	chr1	34157985	34158755	771	*	3.55	2.06	4.27	-2.2	7.09E-08	5.01E-06	4.35	3.6	4.34	3.53	7.52	1.75	8.64	16.63	26.78	21	28.11	14.43	TRUE	Intron (ENST00000373381.8/114784, intron 1 of 70)	1	33513999	34165842	651844	2	114784	7087	ENSG00000121904	CSMD2	CUB and Sushi multiple domains 2
62264	chr2	20365200	20366455	1256	*	5.85	6.57	4.35	2.22	7.15E-08	5.03E-06	64.21	122.34	163.77	85.89	35.09	99.94	15.55	13.3	29.99	16.46	31.23	16.23	TRUE	Distal Intergenic	2	20248691	20352234	103544	2	23369	-12966	ENSG00000055917	PUM2	pumilio RNA binding family member 2
28711	chr12	80178811	80179291	481	*	3.5	4.23	1.96	2.26	7.20E-08	5.06E-06	15.24	27.59	26.03	18.83	8.77	15.78	5.76	1.11	7.5	2.84	0.78	5.41	TRUE	Intron (ENST00000643417.1/283310, intron 3 of 22)	12	80099537	80380879	281343	1	283310	79274	ENSG00000165899	OTOGL	otogelin like
63812	chr2	49973881	49974533	653	*	5.38	6.08	3.99	2.09	7.25E-08	5.09E-06	48.97	105.55	121.48	65.89	29.45	33.31	12.09	14.41	15	28.95	15.62	9.02	TRUE	5' UTR	2	50696172	50696262	91	2	103504737	721729	ENSG00000216191	MIR8485	microRNA 8485
77014	chr21	35112690	35113083	394	*	2.74	0.45	3.59	-3.14	7.26E-08	5.09E-06	1.09	1.2	1.08	1.18	1.88	1.75	1.73	16.63	20.35	10.22	7.03	16.23	TRUE	Intron (ENST00000475045.6/101928269, intron 9 of 12)	21	34787801	35049344	261544	2	861	-63346	ENSG00000159216	RUNX1	RUNX family transcription factor 1
111475	chr7	28155016	28155826	811	*	4.85	5.56	3.39	2.17	7.26E-08	5.09E-06	21.77	80.36	71.58	42.36	13.16	54.35	8.06	18.84	11.78	11.92	8.59	3.61	TRUE	Intron (ENST00000283928.10/221895, intron 1 of 4)	7	28180322	28243917	63596	1	100128081	-24496	NA	JAZF1-AS1	JAZF1 antisense RNA 1
89441	chr4	4964039	4964728	690	*	3.29	1.45	4.08	-2.63	7.26E-08	5.09E-06	1.09	1.2	1.08	4.71	1.25	7.01	13.82	24.38	15	6.81	19.52	21.64	TRUE	Distal Intergenic	4	5014586	5019458	4873	2	54360	54730	ENSG00000170891	CYTL1	cytokine like 1
67800	chr2	148603538	148604153	616	*	4.98	5.79	2.93	2.86	7.28E-08	5.10E-06	55.5	88.75	73.75	56.48	24.43	33.31	7.49	1.11	18.21	2.27	14.84	1.8	TRUE	Distal Intergenic	2	148644440	148787569	143130	1	26122	-40287	ENSG00000135999	EPC2	enhancer of polycomb homolog 2
105932	chr6	72825403	72825914	512	*	3.2	1.52	3.96	-2.44	7.29E-08	5.11E-06	1.09	3.6	2.17	2.35	6.27	1.75	17.85	14.41	11.78	8.52	22.64	18.03	TRUE	Intron (ENST00000342056.6/56479, intron 1 of 14)	6	72967687	72967753	67	2	100423005	141839	ENSG00000266180	MIR4282	microRNA 4282
42505	chr15	83133797	83134279	483	*	3.38	1.48	4.17	-2.69	7.38E-08	5.16E-06	4.35	6	2.17	1.18	1.25	1.75	13.25	11.08	22.5	7.95	22.64	30.65	TRUE	3' UTR	15	83107572	83144854	37283	1	53346	26225	ENSG00000136404	TM6SF1	transmembrane 6 superfamily member 1
84224	chr3	72138397	72138926	530	*	4.86	5.56	3.45	2.11	7.43E-08	5.19E-06	34.83	94.75	33.62	52.95	30.7	36.82	12.09	9.98	3.21	11.35	16.4	12.62	TRUE	Intron (ENST00000469218.6/285286, intron 2 of 8)	3	72151236	72207776	56541	1	201617	-12310	ENSG00000243083	LINC00870	long intergenic non-protein coding RNA 870
62117	chr2	16982331	16982710	380	*	2.67	0.44	3.51	-3.07	7.47E-08	5.21E-06	1.09	2.4	1.08	1.18	0.63	1.75	1.15	12.19	13.93	6.81	10.93	23.44	TRUE	Distal Intergenic	2	16549459	16666331	116873	2	81553	-316000	ENSG00000197872	FAM49A	family with sequence similarity 49 member A
79637	chr22	40087362	40088063	702	*	4.02	2.68	4.71	-2.03	7.55E-08	5.27E-06	6.53	9.6	1.08	5.88	10.02	5.26	25.91	38.79	18.21	14.76	24.99	34.26	TRUE	Intron (ENST00000441751.5/23112, intron 1 of 3)	22	40044817	40335808	290992	1	23112	42545	ENSG00000100354	TNRC6B	trinucleotide repeat containing adaptor 6B
97926	chr5	77186605	77187151	547	*	3.46	1.78	4.21	-2.43	7.57E-08	5.28E-06	2.18	1.2	8.68	1.18	5.64	1.75	15.55	18.84	27.85	9.08	14.84	25.24	TRUE	Intron (ENST00000646262.1/8622, intron 3 of 23)	5	77072072	77087285	15214	2	84327	-99320	ENSG00000132846	ZBED3	zinc finger BED-type containing 3
115816	chr7	135980721	135981117	397	*	4.81	5.53	3.31	2.22	7.57E-08	5.28E-06	39.18	51.57	45.55	57.65	30.07	52.6	16.7	1.11	16.07	10.79	9.37	5.41	TRUE	Distal Intergenic	7	135926760	135977359	50600	2	136319	-3362	ENSG00000105887	MTPN	myotrophin
83350	chr3	53090153	53090868	716	*	3.78	2.13	4.53	-2.39	7.58E-08	5.28E-06	6.53	3.6	1.08	2.35	7.52	5.26	12.67	15.52	28.92	12.49	28.89	39.67	TRUE	3' UTR	3	52903572	53099453	195882	2	51460	8585	ENSG00000163935	SFMBT1	Scm like with four mbt domains 1
63781	chr2	48700161	48700746	586	*	3.47	2.09	4.17	-2.08	7.62E-08	5.30E-06	4.35	4.8	3.25	2.35	3.76	7.01	15.55	14.41	23.57	11.92	17.18	25.24	TRUE	Intron (ENST00000402114.6/286749, intron 10 of 10)	2	48632291	48755730	123440	2	3973	54984	ENSG00000138039	LHCGR	luteinizing hormone/choriogonadotropin receptor
119741	chr8	60326967	60327506	540	*	2.64	0.21	3.5	-3.29	7.63E-08	5.30E-06	1.09	1.2	1.08	1.18	0.63	1.75	6.33	21.06	16.07	9.08	0.78	14.43	TRUE	Intron (ENST00000530725.6/ENST00000530725.6, intron 4 of 9)	8	60185412	60281400	95989	2	767	-45567	ENSG00000178538	CA8	carbonic anhydrase 8
41707	chr15	71143968	71144469	502	*	2.91	0.96	3.71	-2.75	7.66E-08	5.32E-06	2.18	3.6	1.08	1.18	1.88	1.75	5.18	12.19	9.64	8.52	21.08	21.64	TRUE	Intron (ENST00000355327.7/79875, intron 2 of 17)	15	71147650	71189064	41415	2	101929196	44595	ENSG00000259964	THSD4-AS1	THSD4 antisense RNA 1
13678	chr10	34065707	34066263	557	*	3.31	1.53	4.08	-2.55	7.68E-08	5.32E-06	2.18	1.2	3.25	1.18	2.51	7.01	12.67	6.65	7.5	5.11	22.64	46.88	TRUE	Distal Intergenic	10	33759713	33772702	12990	2	100505583	-293005	ENSG00000261683	LINC00838	long intergenic non-protein coding RNA 838
53620	chr18	9181488	9181855	368	*	2.98	1.05	3.78	-2.73	7.77E-08	5.37E-06	1.09	4.8	1.08	1.18	2.51	1.75	8.64	18.84	15	8.52	7.81	23.44	TRUE	Intron (ENST00000579126.5/4729, intron 8 of 8)	18	9121265	9136645	15381	2	101927275	-44843	ENSG00000266053	NDUFV2-AS1	NDUFV2 antisense RNA 1
94111	chr4	151724525	151725414	890	*	3.83	2.43	4.52	-2.09	7.79E-08	5.38E-06	5.44	1.2	5.42	5.88	5.64	8.77	16.12	27.71	25.71	13.62	24.21	30.65	TRUE	Intron (ENST00000263985.11/5188, intron 2 of 12)	4	151670504	151761007	90504	2	5188	35593	ENSG00000059691	GATB	glutamyl-tRNA amidotransferase subunit B
69798	chr2	197039051	197039692	642	*	2.8	0.42	3.66	-3.24	7.79E-08	5.38E-06	1.09	1.2	2.17	1.18	0.63	1.75	12.09	15.52	28.92	0.57	2.34	16.23	TRUE	Intron (ENST00000424317.5/91526, intron 10 of 21)	2	196833004	196927796	94793	2	80055	-111255	ENSG00000197121	PGAP1	post-GPI attachment to proteins inositol deacylase 1
8894	chr1	196114153	196114658	506	*	2.84	0.93	3.64	-2.71	7.79E-08	5.38E-06	1.09	1.2	3.25	3.53	0.63	1.75	12.09	22.17	11.78	14.19	5.47	9.02	TRUE	Distal Intergenic	1	196044883	196065235	20353	2	105371673	-48918	NA	LINC01724	long intergenic non-protein coding RNA 1724
109084	chr6	154712843	154713823	981	*	3.77	2.18	4.51	-2.33	7.84E-08	5.40E-06	3.26	7.2	7.59	1.18	6.27	1.75	10.37	42.12	24.64	13.62	15.62	30.65	TRUE	Distal Intergenic	6	154733325	154834244	100920	1	22828	-19502	ENSG00000213079	SCAF8	SR-related CTD associated factor 8
44636	chr16	17144009	17144591	583	*	3.66	1.88	4.43	-2.55	7.85E-08	5.41E-06	4.35	1.2	6.51	3.53	1.25	5.26	8.64	21.06	26.78	8.52	26.55	37.87	TRUE	Intron (ENST00000261381.7/64131, intron 6 of 11)	16	16309879	16309966	88	1	100422956	834130	ENSG00000265373	MIR3180-2	microRNA 3180-2
21088	chr11	60240170	60240800	631	*	2.97	0.97	3.78	-2.82	7.87E-08	5.42E-06	1.09	6	1.08	1.18	0.63	1.75	8.06	17.73	5.36	5.68	18.74	27.05	TRUE	Promoter (2-3kb)	11	60200270	60243137	42868	2	643680	2337	ENSG00000214787	MS4A4E	membrane spanning 4-domains A4E
107431	chr6	118506258	118506725	468	*	3.39	1.77	4.13	-2.37	7.89E-08	5.42E-06	1.09	4.8	4.34	1.18	3.76	5.26	12.09	13.3	17.14	24.98	12.49	25.24	TRUE	Intron (ENST00000368491.8/387119, intron 5 of 12)	6	118501430	118502906	1477	1	23629	4828	NA	BRD7P3	bromodomain containing 7 pseudogene 3
105986	chr6	73979788	73980236	449	*	2.84	0.53	3.69	-3.16	7.96E-08	5.46E-06	2.18	1.2	1.08	1.18	1.25	1.75	2.3	18.84	11.78	2.84	16.4	25.24	TRUE	Distal Intergenic	6	74069451	74690727	621277	1	101928516	-89215	ENSG00000223786	LOC101928516	uncharacterized LOC101928516
11534	chr1	243587915	243588516	602	*	3.96	4.73	2.22	2.51	7.97E-08	5.46E-06	26.12	39.58	48.81	24.71	7.52	12.27	1.15	5.54	7.5	2.84	5.47	5.41	TRUE	Intron (ENST00000336199.9/10000, intron 7 of 13)	1	243346176	243346255	80	1	100616343	241739	ENSG00000265201	MIR4677	microRNA 4677
106635	chr6	97603919	97604451	533	*	3	1.1	3.79	-2.69	8.06E-08	5.52E-06	1.09	3.6	1.08	1.18	0.63	5.26	2.3	14.41	13.93	5.68	12.49	34.26	TRUE	Intron (ENST00000457513.2/101927314, intron 5 of 5)	6	97283303	98398863	1115561	1	101927314	320616	ENSG00000271860	LOC101927314	uncharacterized LOC101927314
28627	chr12	76771882	76772597	716	*	3.54	1.68	4.33	-2.64	8.09E-08	5.53E-06	4.35	1.2	3.25	1.18	7.52	1.75	16.7	22.17	15	7.38	19.52	39.67	TRUE	Intron (ENST00000426126.6/23390, intron 1 of 16)	12	76763588	76853696	90109	1	23390	8294	ENSG00000186908	ZDHHC17	zinc finger DHHC-type containing 17
111713	chr7	32206997	32207357	361	*	3.09	1.15	3.88	-2.73	8.11E-08	5.54E-06	1.09	1.2	4.34	1.18	3.76	1.75	2.3	7.76	22.5	6.81	20.3	28.85	TRUE	Intron (ENST00000396193.5/5137, intron 2 of 18)	7	31751179	32428131	676953	2	5137	220774	ENSG00000154678	PDE1C	phosphodiesterase 1C
16577	chr10	100326815	100327425	611	*	5.67	6.37	4.23	2.15	8.12E-08	5.54E-06	37	124.74	129.07	102.37	33.83	70.13	21.31	17.73	18.21	15.9	15.62	23.44	TRUE	Promoter (2-3kb)	10	100288149	100330264	42116	2	9033	2839	ENSG00000107593	PKD2L1	polycystin 2 like 1, transient receptor potential cation channel
118311	chr8	23761160	23762200	1041	*	6.05	6.8	4.36	2.44	8.13E-08	5.55E-06	97.95	175.11	129.07	117.66	52	98.18	28.79	6.65	18.21	26.68	32.02	10.82	TRUE	Intron (ENST00000523874.1/ENST00000523874.1, intron 1 of 2)	8	23702451	23706598	4148	2	137814	-54562	ENSG00000180053	NKX2-6	NK2 homeobox 6
106545	chr6	91227515	91227973	459	*	3.05	1.32	3.81	-2.5	8.17E-08	5.57E-06	2.18	1.2	3.25	1.18	1.88	5.26	12.09	4.43	24.64	8.52	9.37	25.24	TRUE	Distal Intergenic	6	91521660	91521737	78	1	100616174	-293687	ENSG00000263734	MIR4643	microRNA 4643
76490	chr21	19698195	19698681	487	*	2.85	1.09	3.61	-2.53	8.19E-08	5.57E-06	1.09	3.6	3.25	1.18	1.88	1.75	8.64	17.73	21.42	6.24	14.06	5.41	TRUE	Distal Intergenic	21	19893113	19900043	6931	2	105372746	201362	ENSG00000233480	LINC01683	long intergenic non-protein coding RNA 1683
124059	chr9	20923197	20923974	778	*	3.68	2.09	4.42	-2.32	8.28E-08	5.63E-06	6.53	7.2	1.08	1.18	4.39	5.26	10.94	31.03	9.64	9.08	31.23	36.06	TRUE	Exon (ENST00000380249.5/54914, exon 27 of 46)	9	20999509	21031640	32132	2	401494	107666	ENSG00000188921	HACD4	3-hydroxyacyl-CoA dehydratase 4
105743	chr6	62285924	62286540	617	*	5.05	5.8	3.38	2.42	8.28E-08	5.63E-06	50.06	75.56	94.36	58.83	25.06	31.56	12.09	5.54	11.78	7.38	20.3	5.41	TRUE	Promoter (<=1kb)	6	61630233	62286225	655993	2	202559	0	ENSG00000112232	KHDRBS2	KH RNA binding domain containing, signal transduction associated 2
55392	chr18	55795176	55795581	406	*	2.8	0.8	3.61	-2.81	8.33E-08	5.65E-06	2.18	1.2	1.08	2.35	1.88	1.75	9.79	12.19	9.64	7.95	10.15	23.44	TRUE	Intron (ENST00000654829.1/ENST00000654829.1, intron 6 of 8)	18	55776727	55781722	4996	2	100132501	-13454	NA	LINC01415	long intergenic non-protein coding RNA 1415
113050	chr7	68429406	68429883	478	*	3.09	1.09	3.9	-2.8	8.33E-08	5.66E-06	2.18	1.2	2.17	2.35	3.13	1.75	14.4	13.3	21.42	1.14	15.62	23.44	TRUE	Distal Intergenic	7	68020235	68036917	16683	1	102723427	409171	ENSG00000225209	LOC102723427	uncharacterized LOC102723427
124053	chr9	20661037	20661711	675	*	3.66	2.31	4.35	-2.04	8.39E-08	5.69E-06	2.18	8.4	4.34	1.18	3.13	10.52	12.09	22.17	18.21	11.35	29.67	28.85	TRUE	Promoter (2-3kb)	9	20658309	20995955	337647	1	54914	2728	ENSG00000188352	FOCAD	focadhesin
62904	chr2	31162858	31163418	561	*	3.71	2.03	4.46	-2.43	8.44E-08	5.71E-06	7.62	1.2	4.34	3.53	4.39	3.51	19.58	29.93	25.71	7.95	16.4	32.46	TRUE	Distal Intergenic	2	30910467	31155202	244736	2	79623	-7656	ENSG00000158089	GALNT14	polypeptide N-acetylgalactosaminyltransferase 14
45059	chr16	26160088	26160460	373	*	2.73	0.65	3.55	-2.9	8.50E-08	5.75E-06	1.09	1.2	1.08	1.18	3.13	1.75	10.94	6.65	8.57	5.11	15.62	23.44	TRUE	Distal Intergenic	16	26025237	26025310	74	1	100422923	134851	ENSG00000265005	MIR548W	microRNA 548w
96294	chr5	32413638	32414157	520	*	2.9	0.91	3.71	-2.8	8.62E-08	5.82E-06	1.09	1.2	5.42	1.18	0.63	1.75	8.06	4.43	19.28	5.68	14.06	27.05	TRUE	Intron (ENST00000265069.13/51663, intron 5 of 19)	5	32394378	32394475	98	2	693164	-19163	ENSG00000207956	MIR579	microRNA 579
13883	chr10	43129225	43129616	392	*	3.75	4.48	2.23	2.25	8.68E-08	5.86E-06	26.12	39.58	26.03	17.65	13.78	10.52	2.88	3.33	7.5	1.7	5.47	7.21	TRUE	3' UTR	10	43138445	43185302	46858	1	55454	-8829	ENSG00000169826	CSGALNACT2	chondroitin sulfate N-acetylgalactosaminyltransferase 2
97543	chr5	67021589	67021838	250	*	2.58	3.41	0.42	2.99	8.69E-08	5.86E-06	15.24	22.79	5.42	12.94	5.64	1.75	0.58	1.11	3.21	0.57	0.78	1.8	TRUE	Intron (ENST00000403625.6/375449, intron 4 of 28)	5	67001383	67003953	2571	2	101928794	-17636	NA	MAST4-AS1	MAST4 antisense RNA 1
76737	chr21	31068421	31068773	353	*	2.6	0.21	3.46	-3.25	8.92E-08	5.98E-06	1.09	1.2	1.08	1.18	0.63	1.75	9.79	11.08	10.71	1.14	6.25	27.05	TRUE	Distal Intergenic	21	31038159	31038476	318	2	728299	-29945	ENSG00000206102	KRTAP19-8	keratin associated protein 19-8
85521	chr3	122146337	122146887	551	*	4.57	5.37	2.59	2.78	8.92E-08	5.98E-06	40.27	83.96	22.78	45.89	13.78	42.08	5.76	11.08	3.21	0.57	10.15	5.41	TRUE	Distal Intergenic	3	122183683	122291629	107947	1	846	-36796	ENSG00000036828	CASR	calcium sensing receptor
100517	chr5	143038962	143039337	376	*	3.29	4.14	0.9	3.25	8.94E-08	5.99E-06	18.5	33.58	19.52	18.83	6.89	8.77	0.58	1.11	1.07	1.14	5.47	1.8	TRUE	Intron (ENST00000645722.2/23092, intron 13 of 22)	5	143192500	143194166	1667	1	100874372	-153163	ENSG00000230789	ARHGAP26-IT1	ARHGAP26 intronic transcript 1
64015	chr2	58008836	58009347	512	*	2.72	0.53	3.55	-3.03	8.95E-08	5.99E-06	1.09	1.2	2.17	1.18	1.25	1.75	11.52	7.76	18.21	3.97	5.47	23.44	TRUE	Intron (ENST00000648897.1/7444, intron 1 of 18)	2	57907629	58159920	252292	1	7444	101207	ENSG00000028116	VRK2	VRK serine/threonine kinase 2
64562	chr2	69617342	69617904	563	*	3.53	1.66	4.32	-2.67	9.03E-08	6.04E-06	4.35	2.4	1.08	1.18	8.14	1.75	8.64	28.82	25.71	6.81	26.55	23.44	TRUE	Intron (ENST00000409085.9/22848, intron 2 of 21)	2	69644425	69827112	182688	1	307	-26521	ENSG00000196975	ANXA4	annexin A4
112116	chr7	40869148	40869872	725	*	3.73	1.4	4.58	-3.18	9.07E-08	6.06E-06	3.26	1.2	1.08	3.53	5.01	1.75	7.49	22.17	42.85	7.95	17.96	45.08	TRUE	Distal Intergenic	7	40964667	40979939	15273	2	101928744	110067	ENSG00000232458	LINC01450	long intergenic non-protein coding RNA 1450
103208	chr6	13229405	13230289	885	*	5.55	6.26	4.1	2.15	9.18E-08	6.11E-06	55.5	133.13	79.18	83.54	67.04	40.32	21.88	6.65	16.07	21.57	17.18	19.83	TRUE	Exon (ENST00000332995.11/221692, exon 10 of 15)	6	13273391	13295586	22196	2	100130357	65297	ENSG00000215022	LOC100130357	uncharacterized LOC100130357
39127	chr14	105859676	105860292	617	*	5.43	6.27	3.23	3.04	9.24E-08	6.14E-06	23.94	63.57	159.44	128.25	38.22	49.09	10.37	7.76	5.36	6.24	15.62	10.82	TRUE	Promoter (<=1kb)	14	105859484	105859553	70	2	100616422	-123	ENSG00000264781	MIR4537	microRNA 4537
111873	chr7	36221843	36222536	694	*	3.02	1.04	3.82	-2.79	9.30E-08	6.17E-06	2.18	3.6	1.08	1.18	2.51	1.75	6.91	25.49	13.93	1.7	13.27	23.44	TRUE	Intron (ENST00000242108.9/80820, intron 2 of 7)	7	36153254	36301538	148285	1	80820	68589	ENSG00000122547	EEPD1	endonuclease/exonuclease/phosphatase family domain containing 1
29713	chr12	105890477	105890866	390	*	2.43	0.21	3.27	-3.06	9.41E-08	6.22E-06	1.09	1.2	1.08	1.18	0.63	1.75	5.76	15.52	17.14	8.52	5.47	5.41	TRUE	Distal Intergenic	12	105704203	105744062	39860	1	101929110	186274	ENSG00000257859	CASC18	cancer susceptibility 18
16421	chr10	97411279	97411993	715	*	3.61	2.2	4.31	-2.11	9.43E-08	6.23E-06	1.09	7.2	4.34	1.18	5.01	8.77	12.09	13.3	24.64	9.08	24.21	36.06	TRUE	Intron (ENST00000422848.1/ENST00000422848.1, intron 1 of 1)	10	97401134	97426074	24941	2	644215	14081	NA	LOC644215	uncharacterized LOC644215
33857	chr13	80431000	80431436	437	*	3.08	1.13	3.88	-2.75	9.51E-08	6.28E-06	1.09	2.4	1.08	1.18	5.64	1.75	11.52	9.98	11.78	7.38	17.18	30.65	TRUE	Distal Intergenic	13	80335976	80341126	5151	2	10253	-89874	ENSG00000136158	SPRY2	sprouty RTK signaling antagonist 2
84139	chr3	71251624	71251967	344	*	3.11	1.29	3.89	-2.59	9.55E-08	6.29E-06	1.09	1.2	1.08	1.18	3.13	7.01	14.4	14.41	24.64	12.49	10.15	12.62	TRUE	Intron (ENST00000318789.9/27086, intron 5 of 20)	3	71289769	71305853	16085	1	104502416	-37802	ENSG00000244203	FOXP1-AS1	FOXP1 antisense RNA 1
32243	chr13	31791423	31791760	338	*	2.74	0.63	3.56	-2.93	9.62E-08	6.33E-06	1.09	1.2	2.17	1.18	1.88	1.75	5.18	3.33	15	4.54	21.08	21.64	TRUE	Intron (ENST00000298386.7/122042, intron 14 of 17)	13	31739526	31803389	63864	1	122042	51897	ENSG00000133105	RXFP2	relaxin family peptide receptor 2
91986	chr4	82957553	82957972	420	*	2.89	0.87	3.7	-2.83	9.68E-08	6.37E-06	1.09	1.2	3.25	1.18	2.51	1.75	6.33	11.08	13.93	4.54	13.27	28.85	TRUE	Intron (ENST00000340417.8/132660, intron 4 of 12)	4	82924603	83012926	88324	2	132660	54954	ENSG00000189308	LIN54	lin-54 DREAM MuvB core complex component
48845	chr17	14118940	14119288	349	*	3.75	4.45	2.35	2.1	9.70E-08	6.38E-06	7.62	46.78	20.61	27.06	11.28	17.53	3.46	7.76	7.5	5.68	0.78	5.41	TRUE	Intron (ENST00000670279.1/1352, intron 4 of 10)	17	13755574	14069495	313922	2	100874058	-49445	ENSG00000236088	COX10-AS1	COX10 antisense RNA 1
44631	chr16	17085368	17085874	507	*	3.38	1.54	4.16	-2.62	9.70E-08	6.38E-06	5.44	1.2	5.42	1.18	2.51	1.75	13.82	14.41	18.21	10.22	10.93	39.67	TRUE	Distal Intergenic	16	16309879	16309966	88	1	100422956	775489	ENSG00000265373	MIR3180-2	microRNA 3180-2
32420	chr13	36305311	36306051	741	*	3.13	1.32	3.91	-2.59	9.80E-08	6.44E-06	3.26	3.6	1.08	1.18	0.63	5.26	12.09	7.76	8.57	9.08	20.3	32.46	TRUE	Intron (ENST00000438666.7/23111, intron 8 of 8)	13	36168794	36297842	129049	2	100526761	-7469	ENSG00000250709	CCDC169-SOHLH2	CCDC169-SOHLH2 readthrough
73284	chr20	14993786	14994302	517	*	3.1	0.93	3.93	-3	9.95E-08	6.52E-06	4.35	1.2	1.08	1.18	1.88	1.75	8.64	16.63	9.64	13.62	7.03	36.06	TRUE	Intron (ENST00000217246.8/140733, intron 5 of 16)	20	14884250	14929528	45279	2	100379174	-64258	ENSG00000235914	MACROD2-AS1	MACROD2 antisense RNA 1
130343	chrX	109862243	109862791	549	*	3.05	1.12	3.85	-2.73	1.01E-07	6.58E-06	1.09	3.6	1.08	2.35	3.13	1.75	3.46	18.84	24.64	13.06	10.15	16.23	TRUE	Distal Intergenic	23	109629350	109733403	104054	2	2182	-128840	ENSG00000068366	ACSL4	acyl-CoA synthetase long chain family member 4
85207	chr3	112982135	112982494	360	*	2.46	0.21	3.3	-3.09	1.01E-07	6.60E-06	1.09	1.2	1.08	1.18	0.63	1.75	8.06	6.65	13.93	6.81	5.47	18.03	TRUE	Distal Intergenic	3	112921205	112975103	53899	2	131450	-7032	ENSG00000163606	CD200R1	CD200 receptor 1
79400	chr22	37824548	37825365	818	*	4.1	4.8	2.66	2.14	1.01E-07	6.61E-06	15.24	44.38	23.86	36.47	21.3	26.3	5.18	4.43	12.85	7.38	6.25	1.8	TRUE	Promoter (1-2kb)	22	37823382	37825485	2104	1	8484	1166	ENSG00000128310	GALR3	galanin receptor 3
48944	chr17	16229604	16229981	378	*	3.07	3.81	1.46	2.35	1.02E-07	6.63E-06	18.5	10.79	18.44	9.41	7.52	19.29	5.18	3.33	4.28	1.14	0.78	1.8	TRUE	Intron (ENST00000607144.4/9487, intron 1 of 2)	17	16029157	16218185	189029	2	9611	-11419	ENSG00000141027	NCOR1	nuclear receptor corepressor 1
98340	chr5	88771486	88772070	585	*	3.47	2.05	4.18	-2.12	1.02E-07	6.66E-06	3.26	7.2	1.08	2.35	7.52	3.51	18.43	31.03	13.93	13.06	26.55	5.41	TRUE	Exon (ENST00000637372.1/4208, exon 1 of 2)	5	88507546	88691057	183512	2	645323	-80429	ENSG00000245526	LINC00461	long intergenic non-protein coding RNA 461
11139	chr1	234271139	234271611	473	*	4.4	5.2	2.46	2.74	1.02E-07	6.66E-06	25.03	62.37	37.96	51.77	4.39	38.57	5.76	1.11	7.5	5.68	3.9	9.02	TRUE	Intron (ENST00000366618.8/148641, intron 3 of 7)	1	234306467	234306539	73	1	100616380	-34856	ENSG00000264377	MIR4671	microRNA 4671
91414	chr4	70183779	70184008	230	*	2.46	3.25	0.54	2.71	1.04E-07	6.74E-06	14.15	8.4	11.93	8.24	5.64	8.77	2.3	2.22	1.07	0.57	0.78	1.8	TRUE	Distal Intergenic	4	70196496	70204576	8081	1	54959	-12488	ENSG00000109205	ODAM	odontogenic, ameloblast associated
98385	chr5	90181625	90182016	392	*	2.88	1.14	3.65	-2.5	1.04E-07	6.74E-06	2.18	2.4	3.25	1.18	2.51	1.75	10.94	16.63	21.42	10.79	11.71	3.61	TRUE	Intron (ENST00000670522.1/101929495, intron 4 of 4)	5	90153052	90290078	137027	2	101929495	108062	ENSG00000248555	LINC01339	long intergenic non-protein coding RNA 1339
51108	chr17	54936901	54937576	676	*	3.36	1.88	4.08	-2.2	1.05E-07	6.77E-06	6.53	1.2	2.17	3.53	6.89	1.75	17.85	9.98	15	15.33	34.36	9.02	TRUE	3' UTR	17	54968727	55173632	204906	1	252983	-31151	ENSG00000166263	STXBP4	syntaxin binding protein 4
124155	chr9	23169615	23170098	484	*	2.7	0.21	3.57	-3.36	1.05E-07	6.77E-06	1.09	1.2	1.08	1.18	0.63	1.75	1.73	1.11	9.64	8.52	19.52	30.65	TRUE	Intron (ENST00000640003.1/ENST00000640003.1, intron 2 of 9)	9	23500691	23672399	171709	2	101929563	502301	ENSG00000283982	LOC101929563	uncharacterized LOC101929563
33345	chr13	60188046	60188510	465	*	3.03	1.07	3.83	-2.75	1.06E-07	6.82E-06	4.35	1.2	1.08	2.35	1.88	1.75	12.67	1.11	12.85	14.76	14.84	28.85	TRUE	Distal Intergenic	13	59665583	60163928	498346	2	81624	-24118	ENSG00000139734	DIAPH3	diaphanous related formin 3
50774	chr17	48245979	48246999	1021	*	3.94	2.39	4.67	-2.28	1.06E-07	6.84E-06	6.53	1.2	1.08	10.59	6.89	5.26	27.64	18.84	29.99	21	42.95	12.62	TRUE	Intron (ENST00000336915.11/8631, intron 4 of 12)	17	48294335	48307829	13495	1	105371807	-47336	ENSG00000235300	THRA1/BTR	uncharacterized LOC105371807
21379	chr11	63847590	63848488	899	*	3.89	2.5	4.58	-2.08	1.07E-07	6.91E-06	5.44	8.4	3.25	8.24	6.89	1.75	23.04	47.66	13.93	14.19	28.89	16.23	TRUE	Intron (ENST00000377810.7/2011, intron 1 of 17)	11	63838928	63911019	72092	1	2011	8662	ENSG00000072518	MARK2	microtubule affinity regulating kinase 2
114693	chr7	106817206	106817581	376	*	3.25	1.33	4.04	-2.72	1.08E-07	6.94E-06	2.18	4.8	3.25	1.18	1.88	1.75	7.49	7.76	26.78	10.22	12.49	34.26	TRUE	Intron (ENST00000490162.3/ENST00000490162.3, intron 1 of 4)	7	106865278	106908980	43703	1	5294	-47697	ENSG00000105851	PIK3CG	phosphatidylinositol-4,5-bisphosphate 3-kinase catalytic subunit gamma
26294	chr12	20492100	20492799	700	*	4.69	5.37	3.35	2.02	1.09E-07	7.01E-06	40.27	65.97	32.54	42.36	13.16	54.35	12.67	5.54	15	7.38	6.25	14.43	TRUE	Intron (ENST00000359062.3/5139, intron 1 of 15)	12	20369245	20684381	315137	1	5139	122855	ENSG00000172572	PDE3A	phosphodiesterase 3A
90572	chr4	38269798	38270359	562	*	2.91	1.19	3.68	-2.49	1.10E-07	7.02E-06	1.09	1.2	4.34	1.18	0.63	5.26	14.97	4.43	21.42	5.68	14.06	16.23	TRUE	Distal Intergenic	4	38366914	38385759	18846	1	105374410	-96555	ENSG00000248227	LINC02513	long intergenic non-protein coding RNA 2513
88346	chr3	185537330	185537961	632	*	4.94	5.67	3.4	2.27	1.10E-07	7.02E-06	39.18	87.55	79.18	43.53	22.56	33.31	8.64	5.54	12.85	13.06	14.06	9.02	TRUE	Intron (ENST00000296252.9/200879, intron 1 of 9)	3	185506262	185552588	46327	2	200879	14627	ENSG00000163898	LIPH	lipase H
33710	chr13	77184508	77184882	375	*	4.02	4.74	2.55	2.18	1.10E-07	7.04E-06	18.5	29.98	37.96	25.89	14.41	33.31	9.21	6.65	1.07	5.11	2.34	10.82	TRUE	Intron (ENST00000544440.7/23077, intron 32 of 82)	13	77044657	77327094	282438	2	23077	142212	ENSG00000005810	MYCBP2	MYC binding protein 2
116911	chr7	156923123	156923555	433	*	5.18	5.93	3.51	2.41	1.10E-07	7.05E-06	72.92	56.37	87.85	60.01	33.83	54.35	9.21	13.3	3.21	20.44	18.74	3.61	TRUE	Distal Intergenic	7	156949712	156973176	23465	1	64434	-26157	ENSG00000146909	NOM1	nucleolar protein with MIF4G domain 1
64263	chr2	64123032	64123501	470	*	2.78	0.79	3.59	-2.8	1.11E-07	7.07E-06	2.18	1.2	2.17	1.18	1.88	1.75	12.67	14.41	5.36	6.24	11.71	21.64	TRUE	Intron (ENST00000358912.5/57162, intron 1 of 6)	2	64143239	64252859	109621	1	100507006	-19738	NA	LOC100507006	uncharacterized LOC100507006
90767	chr4	41423545	41423967	423	*	3.13	1.31	3.91	-2.6	1.11E-07	7.07E-06	6.53	1.2	1.08	1.18	3.13	1.75	12.67	13.3	16.07	8.52	17.96	21.64	TRUE	Intron (ENST00000513024.5/22998, intron 1 of 25)	4	41359607	41700044	340438	1	22998	63938	ENSG00000064042	LIMCH1	LIM and calponin homology domains 1
1077	chr1	15249052	15249480	429	*	4.45	5.15	3.08	2.06	1.11E-07	7.08E-06	26.12	67.17	35.79	32.95	18.8	31.56	7.49	8.87	8.57	7.95	12.49	5.41	TRUE	Promoter (1-2kb)	1	15247272	15400283	153012	1	114827	1780	ENSG00000142621	FHAD1	forkhead associated phosphopeptide binding domain 1
100533	chr5	143395313	143395841	529	*	3.26	1.56	4.02	-2.46	1.13E-07	7.16E-06	1.09	1.2	1.08	4.71	4.39	5.26	13.82	25.49	15	17.03	13.27	12.62	TRUE	Intron (ENST00000343796.6/2908, intron 2 of 8)	5	143277931	143435512	157582	2	2908	39671	ENSG00000113580	NR3C1	nuclear receptor subfamily 3 group C member 1
112219	chr7	43367932	43368420	489	*	2.53	0.6	3.33	-2.73	1.13E-07	7.18E-06	1.09	1.2	3.25	1.18	0.63	1.75	7.49	9.98	18.21	8.52	12.49	3.61	TRUE	Intron (ENST00000453890.5/23072, intron 5 of 27)	7	43508728	43522542	13815	2	100506895	154122	ENSG00000231638	LUARIS	lncRNA upregulator of antiviral response interferon signaling
124404	chr9	34472237	34473011	775	*	3.38	1.82	4.12	-2.3	1.13E-07	7.18E-06	1.09	6	3.25	1.18	4.39	5.26	12.67	22.17	16.07	10.22	37.48	5.41	TRUE	Intron (ENST00000470982.5/27019, intron 1 of 4)	9	34398184	34458570	60387	2	203259	-13667	ENSG00000164970	FAM219A	family with sequence similarity 219 member A
9047	chr1	199620927	199621415	489	*	3.08	1.35	3.84	-2.49	1.14E-07	7.22E-06	1.09	1.2	3.25	2.35	5.64	1.75	14.97	12.19	22.5	8.52	17.18	10.82	TRUE	Distal Intergenic	1	200027614	200177420	149807	1	2494	-406199	ENSG00000116833	NR5A2	nuclear receptor subfamily 5 group A member 2
85131	chr3	111802185	111802609	425	*	2.69	0.83	3.48	-2.65	1.14E-07	7.24E-06	1.09	2.4	1.08	1.18	3.13	1.75	13.25	7.76	7.5	9.65	17.96	10.82	TRUE	Intron (ENST00000393934.7/257068, intron 3 of 3)	3	111732461	111976517	244057	1	90102	69724	ENSG00000144824	PHLDB2	pleckstrin homology like domain family B member 2
28436	chr12	70692215	70692674	460	*	2.63	0.45	3.46	-3.01	1.15E-07	7.28E-06	1.09	1.2	1.08	1.18	1.88	1.75	6.91	22.17	18.21	9.08	7.81	1.8	TRUE	Intron (ENST00000440835.6/5801, intron 4 of 9)	12	70515866	70637440	121575	2	5787	-54775	ENSG00000127329	PTPRB	protein tyrosine phosphatase receptor type B
119725	chr8	60051553	60052451	899	*	5.4	6.09	4.05	2.04	1.16E-07	7.30E-06	69.65	91.15	113.88	63.54	28.19	42.08	11.52	15.52	12.85	15.33	11.71	32.46	TRUE	Intron (ENST00000665094.1/ENST00000665094.1, intron 2 of 3)	8	60185412	60281400	95989	2	767	228949	ENSG00000178538	CA8	carbonic anhydrase 8
21657	chr11	66418110	66418653	544	*	3.52	4.24	2.02	2.22	1.16E-07	7.30E-06	20.68	20.39	15.18	15.3	13.78	28.05	8.06	1.11	5.36	2.27	3.9	3.61	TRUE	Promoter (2-3kb)	11	66421004	66426707	5704	1	266743	-2351	ENSG00000174576	NPAS4	neuronal PAS domain protein 4
52022	chr17	70147012	70147414	403	*	2.76	0.88	3.55	-2.67	1.16E-07	7.30E-06	1.09	1.2	2.17	1.18	1.88	3.51	8.06	11.08	20.35	5.11	9.37	16.23	TRUE	Distal Intergenic	17	70168673	70180048	11376	1	3759	-21259	ENSG00000123700	KCNJ2	potassium inwardly rectifying channel subfamily J member 2
86329	chr3	134802766	134803540	775	*	5.79	6.55	4.07	2.48	1.16E-07	7.30E-06	74	137.93	148.59	104.72	38.22	57.86	21.88	15.52	5.36	17.6	18.74	21.64	TRUE	Intron (ENST00000460895.5/2047, intron 2 of 3)	3	134599923	134651636	51714	2	339855	-151130	ENSG00000174611	KY	kyphoscoliosis peptidase
68298	chr2	161217190	161217745	556	*	2.98	0.79	3.81	-3.02	1.18E-07	7.41E-06	2.18	1.2	1.08	3.53	0.63	1.75	25.91	24.38	9.64	4.54	17.96	1.8	TRUE	Intron (ENST00000259075.6/10010, intron 4 of 7)	2	161244730	161249050	4321	1	100996579	-26985	ENSG00000227403	LINC01806	long intergenic non-protein coding RNA 1806
117859	chr8	16261077	16262162	1086	*	4.12	2.78	4.8	-2.01	1.18E-07	7.43E-06	1.09	6	6.51	4.71	12.53	10.52	9.21	32.14	28.92	11.92	28.89	55.9	TRUE	Intron (ENST00000518026.5/4481, intron 4 of 5)	8	16107878	16567362	459485	2	4481	305200	ENSG00000038945	MSR1	macrophage scavenger receptor 1
101877	chr5	173657277	173657945	669	*	3.39	1.85	4.11	-2.26	1.20E-07	7.54E-06	1.09	1.2	4.34	3.53	6.27	5.26	7.49	19.95	25.71	17.03	28.11	5.41	TRUE	Exon (ENST00000523242.1/ENST00000523242.1, exon 2 of 2)	5	173689459	173705849	16391	1	105377736	-31514	ENSG00000253428	LINC01942	long intergenic non-protein coding RNA 1942
29417	chr12	99379839	99380175	337	*	2.5	0.21	3.34	-3.14	1.20E-07	7.55E-06	1.09	1.2	1.08	1.18	0.63	1.75	2.88	3.33	18.21	9.08	9.37	18.03	TRUE	Intron (ENST00000547776.6/56899, intron 12 of 25)	12	99647753	99650114	2362	1	196472	-267578	ENSG00000180219	FAM71C	family with sequence similarity 71 member C
40483	chr15	51578934	51579309	376	*	2.66	0.63	3.47	-2.84	1.22E-07	7.64E-06	2.18	1.2	1.08	1.18	1.88	1.75	8.64	13.3	22.5	5.11	13.27	3.61	TRUE	Intron (ENST00000251076.9/23312, intron 1 of 42)	15	51447711	51622833	175123	2	23312	43524	ENSG00000104093	DMXL2	Dmx like 2
121158	chr8	101431846	101432438	593	*	3.13	1.58	3.86	-2.28	1.23E-07	7.69E-06	3.26	1.2	3.25	1.18	3.76	5.26	18.43	12.19	15	8.52	13.27	19.83	TRUE	Intron (ENST00000519793.1/ENST00000519793.1, intron 1 of 1)	8	101492439	101669726	177288	1	79977	-60001	ENSG00000083307	GRHL2	grainyhead like transcription factor 2
102442	chr6	267121	267565	445	*	3.2	1.35	3.98	-2.63	1.23E-07	7.69E-06	6.53	2.4	1.08	1.18	0.63	3.51	16.7	17.73	18.21	5.11	4.69	32.46	TRUE	Distal Intergenic	6	291630	351355	59726	1	56940	-24065	ENSG00000112679	DUSP22	dual specificity phosphatase 22
12129	chr10	4664144	4664454	311	*	2.53	0.45	3.34	-2.9	1.24E-07	7.74E-06	1.09	1.2	1.08	1.18	1.88	1.75	5.18	4.43	18.21	10.79	13.27	9.02	TRUE	Intron (ENST00000665287.1/338588, intron 2 of 4)	10	4655427	4682722	27296	1	338588	8717	ENSG00000225269	LINC00705	long intergenic non-protein coding RNA 705
93294	chr4	122658813	122659462	650	*	3.67	4.4	2.15	2.25	1.24E-07	7.75E-06	19.59	25.19	14.1	15.3	10.02	42.08	5.18	3.33	3.21	3.97	5.47	5.41	TRUE	Intron (ENST00000417927.1/100996941, intron 10 of 10)	4	122610108	122621066	10959	2	59067	-37747	ENSG00000138684	IL21	interleukin 21
96841	chr5	50735392	50736189	798	*	3.41	1.26	4.24	-2.97	1.24E-07	7.76E-06	5.44	1.2	1.08	1.18	3.76	1.75	16.12	42.12	28.92	7.95	12.49	5.41	TRUE	Intron (ENST00000503790.6/79668, intron 3 of 6)	5	50665899	50846519	180621	1	79668	69493	ENSG00000151883	PARP8	poly(ADP-ribose) polymerase family member 8
111634	chr7	30626938	30627351	414	*	3.45	4.19	1.85	2.34	1.25E-07	7.77E-06	22.85	32.38	13.02	12.94	3.76	24.55	7.49	2.22	3.21	1.7	1.56	5.41	TRUE	3' UTR	7	30516309	30595286	78978	2	401320	-31652	NA	GARS-DT	GARS divergent transcript
107039	chr6	109410975	109411424	450	*	2.68	0.6	3.5	-2.9	1.25E-07	7.77E-06	3.26	1.2	1.08	1.18	0.63	1.75	12.09	17.73	15	7.38	3.12	12.62	TRUE	Intron (ENST00000521072.6/285755, intron 6 of 7)	6	109366514	109382467	15954	2	8763	-28508	ENSG00000135535	CD164	CD164 molecule
73011	chr20	7152627	7153434	808	*	3.47	1.68	4.25	-2.56	1.25E-07	7.78E-06	1.09	8.4	3.25	3.53	1.25	1.75	9.79	25.49	29.99	5.68	8.59	34.26	TRUE	Intron (ENST00000449581.1/101929265, intron 5 of 7)	20	7146467	7254202	107736	2	101929265	100768	ENSG00000228888	LINC01428	long intergenic non-protein coding RNA 1428
107065	chr6	109835312	109835852	541	*	3.04	1.16	3.83	-2.67	1.26E-07	7.81E-06	2.18	3.6	1.08	3.53	1.25	1.75	9.21	19.95	12.85	6.24	10.15	27.05	TRUE	Distal Intergenic	6	109978256	109980718	2463	1	2830	-142404	ENSG00000146360	GPR6	G protein-coupled receptor 6
48261	chr17	4945264	4945494	231	*	4.8	5.48	3.46	2.02	1.26E-07	7.84E-06	46.8	55.17	40.13	72.95	20.05	33.31	23.61	3.33	9.64	22.14	5.47	1.8	TRUE	Promoter (2-3kb)	17	4948092	4957131	9040	1	2027	-2598	ENSG00000108515	ENO3	enolase 3
73245	chr20	13449078	13450038	961	*	3.68	1.81	4.46	-2.65	1.26E-07	7.84E-06	1.09	1.2	10.85	1.18	5.01	1.75	8.64	16.63	17.14	10.22	38.26	41.47	TRUE	Intron (ENST00000480436.5/55617, intron 11 of 13)	20	13389392	13638932	249541	2	55617	188894	ENSG00000089123	TASP1	taspase 1
98860	chr5	107289202	107289803	602	*	4.69	5.43	3.06	2.38	1.27E-07	7.88E-06	45.71	62.37	43.38	47.06	11.9	49.09	6.33	6.65	6.43	6.24	11.71	12.62	TRUE	Distal Intergenic	5	106815197	107011052	195856	2	102467213	-278150	ENSG00000251027	LINC01950	long intergenic non-protein coding RNA 1950
10884	chr1	230123757	230124101	345	*	3.78	4.5	2.27	2.22	1.27E-07	7.89E-06	16.32	27.59	21.69	20	18.17	31.56	8.64	7.76	6.43	2.84	1.56	1.8	TRUE	Intron (ENST00000494106.1/2590, intron 1 of 6)	1	230057990	230282122	224133	1	2590	65767	ENSG00000143641	GALNT2	polypeptide N-acetylgalactosaminyltransferase 2
71706	chr2	233230780	233231366	587	*	4.18	4.97	2.27	2.7	1.28E-07	7.92E-06	25.03	38.38	58.57	27.06	20.05	19.29	9.79	1.11	1.07	5.68	2.34	9.02	TRUE	Intron (ENST00000431917.5/55054, intron 2 of 5)	2	233354507	233472104	117598	1	8527	-123141	ENSG00000077044	DGKD	diacylglycerol kinase delta
4775	chr1	81661472	81661996	525	*	3.33	1.36	4.13	-2.77	1.28E-07	7.94E-06	1.09	4.8	1.08	3.53	3.13	1.75	14.97	12.19	15	3.97	26.55	32.46	TRUE	Intron (ENST00000473719.5/23266, intron 3 of 4)	1	81513880	81557702	43823	2	101927434	-103770	ENSG00000234953	LOC101927434	uncharacterized LOC101927434
45505	chr16	46399728	46399908	181	*	4.65	2.97	5.4	-2.43	1.29E-07	7.97E-06	9.79	3.6	9.76	3.53	8.14	12.27	12.09	27.71	76.06	10.79	35.14	91.96	TRUE	Distal Intergenic	16	46469341	46569097	99757	2	124149	169189	NA	ANKRD26P1	ankyrin repeat domain 26 pseudogene 1
87277	chr3	156208570	156208969	400	*	2.88	0.93	3.68	-2.75	1.30E-07	8.01E-06	1.09	1.2	4.34	1.18	1.88	1.75	16.12	3.33	16.07	3.97	14.06	23.44	TRUE	Intron (ENST00000478609.5/7881, intron 2 of 3)	3	156215560	156227883	12324	2	100874083	18914	ENSG00000240596	KCNAB1-AS2	KCNAB1 antisense RNA 2
121614	chr8	116202295	116202786	492	*	2.54	0.42	3.37	-2.95	1.31E-07	8.04E-06	2.18	1.2	1.08	1.18	0.63	1.75	8.06	11.08	16.07	10.22	3.9	12.62	TRUE	Intron (ENST00000505156.2/100859921, intron 4 of 13)	8	115950511	116325062	374552	2	100859921	122276	ENSG00000249917	LINC00536	long intergenic non-protein coding RNA 536
13229	chr10	25591450	25591878	429	*	2.69	0.8	3.48	-2.68	1.32E-07	8.09E-06	1.09	1.2	1.08	1.18	0.63	5.26	9.21	9.98	18.21	2.84	14.06	12.62	TRUE	Intron (ENST00000650135.1/57512, intron 9 of 11)	10	25651712	25732935	81224	1	101929052	-59834	ENSG00000280809	LINC00836	long intergenic non-protein coding RNA 836
10398	chr1	222897159	222897499	341	*	2.76	1.03	3.53	-2.5	1.32E-07	8.14E-06	1.09	1.2	1.08	2.35	1.25	5.26	8.06	7.76	12.85	8.52	14.06	18.03	TRUE	Intron (ENST00000495684.2/84976, intron 2 of 7)	1	222815064	223005995	190932	1	84976	82095	ENSG00000154309	DISP1	dispatched RND transporter family member 1
36251	chr14	54776600	54777016	417	*	4.46	5.17	3.01	2.16	1.34E-07	8.22E-06	28.3	38.38	54.23	27.06	20.05	47.34	13.25	5.54	5.36	6.81	10.15	7.21	TRUE	Intron (ENST00000554335.5/23034, intron 11 of 12)	14	54878113	54878193	81	2	100422984	101177	ENSG00000265432	MIR4308	microRNA 4308
64002	chr2	57508884	57509238	355	*	2.48	0.33	3.31	-2.98	1.35E-07	8.26E-06	1.09	1.2	1.08	1.18	1.25	1.75	10.94	9.98	7.5	2.27	12.49	16.23	TRUE	Distal Intergenic	2	57907629	58159920	252292	1	7444	-398391	ENSG00000028116	VRK2	VRK serine/threonine kinase 2
50401	chr17	43341695	43342234	540	*	4.1	4.8	2.7	2.1	1.35E-07	8.26E-06	17.41	52.77	18.44	42.36	8.14	28.05	0.58	12.19	6.43	3.97	3.12	12.62	TRUE	Intron (ENST00000663186.1/ENST00000663186.1, intron 1 of 2)	17	43216941	43305397	88457	2	100874261	-36298	ENSG00000236383	CCDC200	coiled-coil domain containing 200
89959	chr4	14856216	14856798	583	*	4.75	5.45	3.35	2.1	1.35E-07	8.27E-06	29.38	104.35	19.52	38.83	17.54	52.6	1.73	13.3	2.14	8.52	8.59	27.05	TRUE	Intron (ENST00000505089.6/201853, intron 2 of 6)	4	14470465	14888169	417705	2	201853	31371	ENSG00000248360	LINC00504	long intergenic non-protein coding RNA 504
81619	chr3	22356076	22356716	641	*	3.19	1.64	3.92	-2.28	1.35E-07	8.28E-06	1.09	4.8	3.25	1.18	3.13	5.26	8.06	18.84	27.85	7.38	19.52	9.02	TRUE	Intron (ENST00000494118.5/79750, intron 1 of 6)	3	21412218	22373193	960976	2	79750	16477	ENSG00000151789	ZNF385D	zinc finger protein 385D
91260	chr4	57808185	57809076	892	*	3.91	2.23	4.66	-2.44	1.36E-07	8.28E-06	5.44	3.6	4.34	1.18	1.25	12.27	8.06	14.41	27.85	6.24	24.99	70.32	TRUE	Distal Intergenic	4	57424495	57478341	53847	1	101928851	383690	ENSG00000248505	LINC02380	long intergenic non-protein coding RNA 2380
31912	chr13	26444164	26444503	340	*	2.67	0.88	3.45	-2.57	1.36E-07	8.29E-06	2.18	3.6	1.08	1.18	1.25	1.75	12.09	18.84	8.57	7.95	12.49	5.41	TRUE	Distal Intergenic	13	26557683	26688948	131266	1	10810	-113180	ENSG00000132970	WASF3	WASP family member 3
80661	chr3	4664731	4665173	443	*	2.88	1.1	3.66	-2.56	1.37E-07	8.36E-06	1.09	1.2	3.25	1.18	4.39	1.75	7.49	16.63	16.07	5.11	19.52	10.82	TRUE	Exon (ENST00000357086.10/3708, exon 17 of 59)	3	4749192	4751590	2399	2	100126791	86417	ENSG00000235947	EGOT	eosinophil granule ontogeny transcript
3966	chr1	58476263	58476824	562	*	3.21	1.34	4	-2.66	1.37E-07	8.36E-06	1.09	4.8	2.17	3.53	1.88	1.75	5.18	6.65	16.07	19.3	16.4	32.46	TRUE	Intron (ENST00000485760.5/1600, intron 3 of 20)	1	56994778	58546734	1551957	2	1600	69910	ENSG00000173406	DAB1	DAB adaptor protein 1
73428	chr20	18252160	18252552	393	*	2.88	0.87	3.69	-2.81	1.38E-07	8.40E-06	1.09	1.2	2.17	3.53	1.25	1.75	8.06	12.19	6.43	7.95	15.62	27.05	TRUE	Distal Intergenic	20	18288283	18316996	28714	1	7692	-35731	ENSG00000125846	ZNF133	zinc finger protein 133
46218	chr16	60205910	60206342	433	*	2.52	0.21	3.37	-3.16	1.38E-07	8.40E-06	1.09	1.2	1.08	1.18	0.63	1.75	3.46	12.19	12.85	1.14	12.49	19.83	TRUE	Distal Intergenic	16	60358455	60359480	1026	2	729159	153138	NA	NPAP1L	nuclear pore associated protein 1 like
97308	chr5	61001843	61002301	459	*	3.06	1.36	3.82	-2.46	1.38E-07	8.41E-06	1.09	7.2	1.08	2.35	1.88	1.75	12.67	16.63	15	7.38	14.84	18.03	TRUE	Intron (ENST00000296597.10/91942, intron 1 of 3)	5	60945205	61153026	207822	1	91942	56638	ENSG00000164182	NDUFAF2	NADH:ubiquinone oxidoreductase complex assembly factor 2
20504	chr11	37457852	37458595	744	*	3.71	1.61	4.53	-2.92	1.39E-07	8.43E-06	5.44	1.2	1.08	8.24	0.63	1.75	12.67	25.49	33.21	17.6	29.67	19.83	TRUE	Distal Intergenic	11	37938601	37954663	16063	1	105376633	-480006	ENSG00000254516	LINC02760	long intergenic non-protein coding RNA 2760
104646	chr6	35561973	35562912	940	*	4.05	2.55	4.77	-2.22	1.39E-07	8.43E-06	4.35	6	5.42	4.71	9.4	5.26	16.12	13.3	35.35	6.81	54.66	37.87	TRUE	Distal Intergenic	6	35497874	35512896	15023	2	7287	-49077	ENSG00000112041	TULP1	TUB like protein 1
3571	chr1	51647936	51648372	437	*	2.92	1.05	3.71	-2.67	1.40E-07	8.46E-06	2.18	1.2	1.08	1.18	5.01	1.75	13.82	9.98	18.21	10.79	13.27	12.62	TRUE	Intron (ENST00000371714.5/114883, intron 4 of 25)	1	51561866	51594897	33032	2	441884	-53039	NA	CALR4P	calreticulin 4, pseudogene
123662	chr9	8221697	8222261	565	*	3.35	1.57	4.13	-2.55	1.40E-07	8.48E-06	4.35	1.2	4.34	1.18	5.01	1.75	16.12	14.41	25.71	4.54	13.27	30.65	TRUE	Distal Intergenic	9	7796500	7888380	91881	2	90871	-333317	ENSG00000137038	DMAC1	distal membrane arm assembly complex 1
108442	chr6	141401629	141402378	750	*	3.15	1.4	3.92	-2.53	1.40E-07	8.49E-06	3.26	1.2	6.51	1.18	1.88	1.75	14.4	1.11	32.14	5.68	24.99	12.62	TRUE	Distal Intergenic	6	142075608	142088799	13192	2	4829	686421	ENSG00000135577	NMBR	neuromedin B receptor
67048	chr2	128568034	128568588	555	*	2.87	1.04	3.66	-2.62	1.41E-07	8.49E-06	1.09	1.2	1.08	1.18	2.51	5.26	5.76	18.84	19.28	5.68	11.71	14.43	TRUE	Distal Intergenic	2	128236716	128318868	82153	2	9394	-249166	ENSG00000136720	HS6ST1	heparan sulfate 6-O-sulfotransferase 1
40193	chr15	44045562	44046048	487	*	3.12	1.53	3.85	-2.32	1.42E-07	8.53E-06	2.18	1.2	3.25	2.35	3.13	5.26	8.06	5.54	16.07	18.73	14.84	23.44	TRUE	Intron (ENST00000417257.6/84978, intron 1 of 13)	15	43870761	44195271	324511	2	84978	149223	ENSG00000171877	FRMD5	FERM domain containing 5
28419	chr12	70316656	70317028	373	*	2.67	0.63	3.49	-2.86	1.43E-07	8.58E-06	1.09	1.2	2.17	1.18	1.88	1.75	8.64	12.19	5.36	8.52	10.93	21.64	TRUE	Intron (ENST00000552231.5/4848, intron 3 of 9)	12	70366290	70434292	68003	1	27345	-49262	ENSG00000135643	KCNMB4	potassium calcium-activated channel subfamily M regulatory beta subunit 4
99064	chr5	112280719	112281303	585	*	3.42	1.96	4.13	-2.17	1.43E-07	8.59E-06	4.35	3.6	1.08	1.18	4.39	8.77	14.97	23.28	11.78	9.08	13.27	32.46	TRUE	Intron (ENST00000621003.4/64097, intron 2 of 22)	5	112228283	112257309	29027	1	101927023	52436	ENSG00000251076	LOC101927023	uncharacterized LOC101927023
82084	chr3	32835054	32835567	514	*	2.46	0.45	3.27	-2.83	1.44E-07	8.62E-06	1.09	1.2	1.08	1.18	1.88	1.75	6.33	9.98	6.43	15.33	16.4	3.61	TRUE	Intron (ENST00000383763.6/131405, intron 1 of 3)	3	32817997	32897824	79828	1	131405	17057	ENSG00000206557	TRIM71	tripartite motif containing 71
31703	chr13	22440377	22440804	428	*	2.7	0.72	3.5	-2.78	1.44E-07	8.63E-06	1.09	1.2	2.17	1.18	2.51	1.75	5.76	4.43	15	7.38	15.62	19.83	TRUE	Distal Intergenic	13	22040972	22276526	235555	1	100506622	399405	ENSG00000276476	LINC00540	long intergenic non-protein coding RNA 540
3559	chr1	51493954	51494394	441	*	2.81	0.89	3.6	-2.71	1.44E-07	8.66E-06	2.18	2.4	1.08	1.18	2.51	1.75	11.52	15.52	7.5	5.68	10.93	21.64	TRUE	Intron (ENST00000371730.6/2060, intron 1 of 22)	1	51354263	51519266	165004	2	2060	24872	ENSG00000085832	EPS15	epidermal growth factor receptor pathway substrate 15
73548	chr20	20484252	20484690	439	*	2.76	0.79	3.57	-2.78	1.45E-07	8.66E-06	3.26	1.2	1.08	1.18	1.88	1.75	11.52	9.98	7.5	2.84	19.52	19.83	TRUE	Intron (ENST00000202677.12/57186, intron 36 of 39)	20	20368104	20370949	2846	1	3642	116148	ENSG00000173404	INSM1	INSM transcriptional repressor 1
81885	chr3	29355797	29356200	404	*	2.65	0.6	3.46	-2.86	1.45E-07	8.70E-06	3.26	1.2	1.08	1.18	0.63	1.75	8.06	13.3	17.14	6.24	7.03	14.43	TRUE	Intron (ENST00000635992.1/152098, intron 8 of 13)	3	29054570	29290726	236157	2	100873979	-65071	NA	RBMS3-AS3	RBMS3 antisense RNA 3
39438	chr15	27605703	27606252	550	*	3.12	1.15	3.92	-2.77	1.46E-07	8.70E-06	1.09	1.2	4.34	1.18	3.76	1.75	12.67	5.54	15	12.49	10.93	34.26	TRUE	Distal Intergenic	15	27038978	27161319	122342	2	101928869	-444384	ENSG00000228740	GABRG3-AS1	GABRG3 antisense RNA 1
40597	chr15	53707790	53708073	284	*	2.7	0.7	3.5	-2.81	1.46E-07	8.70E-06	1.09	1.2	3.25	1.18	1.25	1.75	4.03	11.08	18.21	3.41	13.27	18.03	TRUE	Intron (ENST00000360509.10/256764, intron 9 of 19)	15	53513741	53762878	249138	2	256764	54805	ENSG00000166415	WDR72	WD repeat domain 72
4487	chr1	68805534	68806261	728	*	3.55	1.76	4.33	-2.57	1.46E-07	8.70E-06	4.35	2.4	4.34	1.18	6.27	1.75	10.37	8.87	26.78	17.03	17.96	39.67	TRUE	Intron (ENST00000643361.1/ENST00000643361.1, intron 2 of 6)	1	69055838	69229607	173770	1	105378785	-249577	ENSG00000223883	LINC01707	long intergenic non-protein coding RNA 1707
26224	chr12	18154291	18154686	396	*	2.46	0.45	3.27	-2.83	1.46E-07	8.71E-06	1.09	1.2	1.08	1.18	1.88	1.75	10.37	13.3	6.43	5.11	15.62	7.21	TRUE	Intron (ENST00000540148.5/79785, intron 1 of 4)	12	18247614	18648416	400803	1	5288	-92928	ENSG00000139144	PIK3C2G	phosphatidylinositol-4-phosphate 3-kinase catalytic subunit type 2 gamma
85077	chr3	110552669	110553300	632	*	2.86	0.96	3.65	-2.69	1.47E-07	8.74E-06	1.09	1.2	1.08	1.18	1.88	5.26	14.4	12.19	22.5	11.92	7.03	7.21	TRUE	Distal Intergenic	3	111070071	111275563	205493	1	25945	-516771	ENSG00000177707	NECTIN3	nectin cell adhesion molecule 3
93412	chr4	127781733	127783446	1714	*	6.4	7.08	5.06	2.02	1.47E-07	8.76E-06	106.65	202.7	155.1	141.19	82.08	122.73	45.49	24.38	12.85	40.87	43.73	32.46	TRUE	Promoter (<=1kb)	4	127781821	127840733	58913	1	22824	0	ENSG00000164070	HSPA4L	heat shock protein family A (Hsp70) member 4 like
1279	chr1	17892289	17892747	459	*	3.25	1.68	3.99	-2.31	1.47E-07	8.76E-06	1.09	3.6	1.08	3.53	8.14	1.75	12.09	19.95	9.64	13.06	24.21	16.23	TRUE	Distal Intergenic	1	17755333	17827063	71731	1	81569	136956	ENSG00000117148	ACTL8	actin like 8
8207	chr1	176265781	176266141	361	*	2.97	0.6	3.82	-3.22	1.48E-07	8.81E-06	3.26	1.2	1.08	1.18	0.63	1.75	4.61	2.22	25.71	7.95	17.18	27.05	TRUE	Intron (ENST00000654248.1/ENST00000654248.1, intron 4 of 5)	1	175944831	176207286	262456	2	64326	-58495	ENSG00000143207	COP1	COP1 E3 ubiquitin ligase
115883	chr7	138092360	138092903	544	*	3.16	1.2	3.97	-2.77	1.48E-07	8.81E-06	3.26	1.2	3.25	1.18	3.13	1.75	6.33	23.28	10.71	5.11	19.52	28.85	TRUE	Intron (ENST00000468877.2/6718, intron 3 of 9)	7	138123758	138123821	64	1	100616226	-30855	ENSG00000284028	MIR4468	microRNA 4468
27977	chr12	62002996	62003439	444	*	2.62	0.64	3.42	-2.79	1.50E-07	8.89E-06	1.09	3.6	1.08	1.18	0.63	1.75	11.52	11.08	6.43	4.54	16.4	14.43	TRUE	Intron (ENST00000416284.7/338811, intron 1 of 4)	12	61708259	62260170	551912	2	338811	256731	ENSG00000198673	TAFA2	TAFA chemokine like family member 2
45297	chr16	29877374	29877998	625	*	5.02	5.73	3.59	2.14	1.50E-07	8.89E-06	45.71	61.17	52.06	72.95	28.19	57.86	17.85	16.63	2.14	10.79	15.62	9.02	TRUE	Exon (ENST00000346932.9/26470, exon 9 of 16)	16	29863593	29868053	4461	1	440356	13781	ENSG00000214725	CDIPTOSP	CDIP transferase opposite strand, pseudogene
43202	chr15	94431970	94432476	507	*	3.08	1.32	3.85	-2.53	1.50E-07	8.89E-06	1.09	1.2	4.34	1.18	1.88	5.26	9.21	16.63	17.14	1.7	10.93	30.65	TRUE	Intron (ENST00000456504.5/55784, intron 18 of 23)	15	94231538	94483952	252415	1	55784	200432	ENSG00000140563	MCTP2	multiple C2 and transmembrane domain containing 2
38025	chr14	91281084	91281843	760	*	3.51	2.11	4.2	-2.1	1.50E-07	8.92E-06	2.18	7.2	3.25	1.18	5.01	7.01	11.52	18.84	25.71	8.52	17.18	28.85	TRUE	3' UTR	14	91232532	91253925	21394	2	8111	-27159	ENSG00000119714	GPR68	G protein-coupled receptor 68
6470	chr1	143239370	143239664	295	*	3.48	1.71	4.26	-2.55	1.51E-07	8.94E-06	1.09	1.2	3.25	1.18	0.63	12.27	0.58	16.63	11.78	5.68	18.74	61.31	TRUE	Distal Intergenic	1	143699456	143699619	164	2	101954269	459955	ENSG00000207349	RNVU1-17	RNA, variant U1 small nuclear 17
42203	chr15	78371866	78372227	362	*	2.56	0.21	3.42	-3.21	1.52E-07	8.96E-06	1.09	1.2	1.08	1.18	0.63	1.75	13.25	1.11	7.5	3.41	11.71	27.05	TRUE	Distal Intergenic	15	78340353	78348225	7873	1	1381	31513	ENSG00000166426	CRABP1	cellular retinoic acid binding protein 1
76900	chr21	33517283	33517683	401	*	2.47	0.21	3.31	-3.1	1.53E-07	9.05E-06	1.09	1.2	1.08	1.18	0.63	1.75	2.88	9.98	11.78	2.84	14.06	18.03	TRUE	3' UTR	21	33543038	33577514	34477	1	6651	-25355	ENSG00000159140	SON	SON DNA binding protein
130392	chrX	115616938	115617451	514	*	3.75	4.48	2.16	2.32	1.54E-07	9.07E-06	19.59	33.58	16.27	32.95	5.64	26.3	4.61	2.22	9.64	3.41	1.56	5.41	TRUE	Intron (ENST00000489283.5/5358, intron 3 of 5)	23	115518182	115562731	44550	2	101927352	-54207	ENSG00000271826	PLS3-AS1	PLS3 antisense RNA 1
83659	chr3	58938054	58938513	460	*	2.92	0.9	3.73	-2.83	1.54E-07	9.09E-06	1.09	1.2	1.08	1.18	3.13	3.51	13.25	11.08	16.07	3.41	8.59	27.05	TRUE	Intron (ENST00000493123.1/101929238, intron 1 of 1)	3	58717365	59050084	332720	2	200844	111571	ENSG00000163689	C3orf67	chromosome 3 open reading frame 67
41719	chr15	71364032	71364581	550	*	3.36	1.29	4.18	-2.89	1.58E-07	9.28E-06	7.62	2.4	1.08	1.18	0.63	1.75	14.4	29.93	17.14	1.7	14.84	30.65	TRUE	Intron (ENST00000355327.7/79875, intron 6 of 17)	15	71147650	71189064	41415	2	101929196	-174968	ENSG00000259964	THSD4-AS1	THSD4 antisense RNA 1
92033	chr4	83675288	83675595	308	*	2.4	0.21	3.23	-3.02	1.59E-07	9.33E-06	1.09	1.2	1.08	1.18	0.63	1.75	11.52	2.22	7.5	6.24	12.49	16.23	TRUE	Intron (ENST00000510169.1/ENST00000510169.1, intron 1 of 3)	4	83535914	83605875	69962	1	84803	139374	ENSG00000138678	GPAT3	glycerol-3-phosphate acyltransferase 3
28671	chr12	78439468	78440009	542	*	3.21	1.4	3.99	-2.59	1.59E-07	9.34E-06	3.26	1.2	1.08	1.18	5.64	3.51	13.82	17.73	24.64	11.35	13.27	14.43	TRUE	Intron (ENST00000552230.5/ENST00000552230.5, intron 1 of 2)	12	78326680	78359746	33067	2	105369860	-79722	ENSG00000258220	LINC02424	long intergenic non-protein coding RNA 2424
37753	chr14	85754081	85754543	463	*	3.13	1.51	3.88	-2.37	1.60E-07	9.36E-06	1.09	1.2	1.08	1.18	3.76	8.77	11.52	13.3	7.5	5.11	14.84	36.06	TRUE	Distal Intergenic	14	85911438	86161500	250063	1	101928767	-156895	ENSG00000258733	LINC02328	long intergenic non-protein coding RNA 2328
76404	chr21	15378363	15378842	480	*	3.02	1.03	3.83	-2.8	1.60E-07	9.37E-06	2.18	1.2	1.08	3.53	2.51	1.75	7.49	13.3	18.21	4.54	28.89	12.62	TRUE	Intron (ENST00000664748.1/ENST00000664748.1, intron 6 of 6)	21	14961235	15065936	104702	2	8204	-312427	ENSG00000180530	NRIP1	nuclear receptor interacting protein 1
14640	chr10	62184450	62184741	292	*	3.71	4.47	2.01	2.46	1.61E-07	9.41E-06	7.62	26.39	30.37	18.83	18.17	31.56	2.3	1.11	10.71	7.38	0.78	1.8	TRUE	Intron (ENST00000315289.6/219790, intron 8 of 8)	10	62183035	62268844	85810	2	219790	84103	ENSG00000182010	RTKN2	rhotekin 2
119876	chr8	64092613	64093298	686	*	3.17	1.26	3.97	-2.71	1.62E-07	9.47E-06	4.35	1.2	1.08	1.18	1.25	5.26	14.97	31.03	5.36	15.9	21.08	5.41	TRUE	Intron (ENST00000523191.5/102724623, intron 4 of 5)	8	63687179	64369176	681998	2	102724623	275878	ENSG00000253554	LINC01414	long intergenic non-protein coding RNA 1414
73985	chr20	31708228	31708458	231	*	2.99	1.04	3.79	-2.75	1.62E-07	9.48E-06	1.09	1.2	2.17	2.35	3.76	1.75	13.82	16.63	23.57	6.81	9.37	12.62	TRUE	Intron (ENST00000412972.1/ENST00000412972.1, intron 1 of 1)	20	31721507	31723409	1903	1	103021294	-13049	ENSG00000281376	ABALON	apoptotic BCL2L1-antisense long non-coding RNA
73276	chr20	14857037	14857349	313	*	2.92	0.81	3.74	-2.93	1.62E-07	9.49E-06	1.09	1.2	2.17	1.18	3.13	1.75	6.91	1.11	25.71	9.65	11.71	25.24	TRUE	Intron (ENST00000217246.8/140733, intron 5 of 16)	20	14884250	14929528	45279	2	100379174	72179	ENSG00000235914	MACROD2-AS1	MACROD2 antisense RNA 1
33672	chr13	76036136	76036663	528	*	3.16	1.3	3.94	-2.64	1.63E-07	9.54E-06	4.35	3.6	3.25	1.18	0.63	1.75	14.4	3.33	27.85	13.62	13.27	19.83	TRUE	Distal Intergenic	13	75932395	75935132	2738	2	100861545	-101004	ENSG00000261206	LINC00561	long intergenic non-protein coding RNA 561
12250	chr10	6239232	6239773	542	*	4.35	5.06	2.91	2.15	1.64E-07	9.55E-06	31.56	47.98	55.31	23.53	23.81	17.53	7.49	2.22	15	13.06	5.47	1.8	TRUE	Intron (ENST00000640683.1/5209, intron 14 of 14)	10	6271169	6353827	82659	1	399715	-31396	ENSG00000215244	LINC02649	long intergenic non-protein coding RNA 2649
87144	chr3	152736807	152737362	556	*	4.29	5.06	2.56	2.49	1.64E-07	9.56E-06	20.68	44.38	44.47	38.83	9.4	42.08	10.94	3.33	9.64	5.11	4.69	1.8	TRUE	Distal Intergenic	3	152835131	152841439	6309	1	5028	-97769	ENSG00000169860	P2RY1	purinergic receptor P2Y1
124825	chr9	69989736	69990559	824	*	3.56	1.91	4.31	-2.4	1.65E-07	9.60E-06	3.26	1.2	1.08	3.53	8.14	5.26	28.79	21.06	20.35	10.22	18.74	19.83	TRUE	Distal Intergenic	9	69820817	69906227	85411	1	138255	168919	ENSG00000204711	C9orf135	chromosome 9 open reading frame 135
126513	chr9	104130988	104131471	484	*	3.18	1.44	3.94	-2.51	1.65E-07	9.62E-06	1.09	6	4.34	1.18	1.88	1.75	11.52	12.19	21.42	5.11	13.27	28.85	TRUE	Intron (ENST00000286398.11/10592, intron 21 of 24)	9	104094260	104141419	47160	1	10592	36728	ENSG00000136824	SMC2	structural maintenance of chromosomes 2
80619	chr3	3510694	3511273	580	*	3.2	1.31	3.99	-2.68	1.66E-07	9.64E-06	1.09	2.4	1.08	1.18	5.64	3.51	4.03	9.98	35.35	12.49	21.08	12.62	TRUE	Intron (ENST00000420000.6/ENST00000420000.6, intron 2 of 4)	3	3799431	3849834	50404	1	57633	-288158	ENSG00000175928	LRRN1	leucine rich repeat neuronal 1
100644	chr5	147209719	147210338	620	*	2.66	0.75	3.45	-2.71	1.66E-07	9.65E-06	1.09	1.2	1.08	1.18	3.76	1.75	14.97	8.87	11.78	12.49	14.06	3.61	TRUE	Intron (ENST00000504297.1/105378217, intron 1 of 2)	5	147180204	147234859	54656	2	105378217	24521	NA	STK32A-AS1	STK32A antisense RNA 1
87180	chr3	153847441	153847974	534	*	2.89	1.13	3.66	-2.53	1.67E-07	9.67E-06	4.35	1.2	2.17	1.18	2.51	1.75	12.09	12.19	18.21	4.54	16.4	12.62	TRUE	Intron (ENST00000488210.1/105374165, intron 3 of 3)	3	153384934	153980186	595253	2	105374165	132212	NA	LINC02006	long intergenic non-protein coding RNA 2006
130166	chrX	97397979	97398651	673	*	5.06	5.75	3.68	2.07	1.67E-07	9.72E-06	50.06	92.35	74.84	41.18	23.81	40.32	11.52	19.95	9.64	15.9	16.4	3.61	TRUE	Intron (ENST00000355827.8/1730, intron 25 of 26)	23	97431286	97617259	185974	2	10824	218608	ENSG00000236256	DIAPH2-AS1	DIAPH2 antisense RNA 1
107531	chr6	120653059	120653480	422	*	3.11	1.31	3.88	-2.57	1.68E-07	9.75E-06	2.18	1.2	4.34	3.53	1.88	1.75	7.49	9.98	36.42	6.81	18.74	9.02	TRUE	Intron (ENST00000657887.1/ENST00000657887.1, intron 1 of 1)	6	120015179	120015257	79	1	100422951	637880	ENSG00000265725	MIR3144	microRNA 3144
16184	chr10	93266035	93266392	358	*	3.21	1.76	3.92	-2.16	1.69E-07	9.77E-06	1.09	3.6	3.25	2.35	1.25	8.77	8.64	17.73	11.78	9.08	14.84	28.85	TRUE	Distal Intergenic	10	93063646	93077885	14240	1	1592	202389	ENSG00000095596	CYP26A1	cytochrome P450 family 26 subfamily A member 1
115904	chr7	138729071	138729722	652	*	3.61	1.94	4.37	-2.43	1.69E-07	9.80E-06	4.35	2.4	1.08	1.18	8.77	5.26	17.28	15.52	15	7.95	19.52	48.68	TRUE	Intron (ENST00000310018.7/50617, intron 17 of 21)	7	138594285	138701352	107068	2	136306	-27719	ENSG00000157703	SVOPL	SVOP like
116538	chr7	150978965	150979539	575	*	5.08	5.77	3.71	2.06	1.69E-07	9.80E-06	37	87.55	54.23	77.66	22.56	49.09	8.64	11.08	11.78	24.41	17.18	5.41	TRUE	Promoter (<=1kb)	7	150944961	150978321	33361	2	3757	-644	ENSG00000055118	KCNH2	potassium voltage-gated channel subfamily H member 2
9614	chr1	206886664	206887448	785	*	3.27	1.59	4.03	-2.44	1.70E-07	9.80E-06	4.35	1.2	2.17	2.35	6.27	1.75	17.28	13.3	28.92	14.76	16.4	7.21	TRUE	Distal Intergenic	1	206897443	206904139	6697	1	11009	-9995	ENSG00000162892	IL24	interleukin 24
126856	chr9	110925354	110925903	550	*	3.07	1.54	3.8	-2.25	1.70E-07	9.81E-06	3.26	1.2	1.08	1.18	3.76	7.01	10.94	8.87	12.85	11.35	19.52	19.83	TRUE	Intron (ENST00000374431.7/1902, intron 4 of 4)	9	110873263	111038458	165196	2	1902	112555	ENSG00000198121	LPAR1	lysophosphatidic acid receptor 1
80671	chr3	4786501	4786858	358	*	2.8	0.97	3.58	-2.61	1.70E-07	9.84E-06	1.09	4.8	1.08	1.18	1.88	1.75	8.64	17.73	7.5	7.95	10.15	19.83	TRUE	Intron (ENST00000357086.10/3708, intron 48 of 58)	3	4749192	4751590	2399	2	100126791	-34911	ENSG00000235947	EGOT	eosinophil granule ontogeny transcript
16934	chr10	105157195	105157625	431	*	3.04	1.44	3.78	-2.34	1.71E-07	9.85E-06	2.18	3.6	2.17	1.18	1.88	5.26	9.21	18.84	22.5	4.54	14.84	12.62	TRUE	Exon (ENST00000369701.8/22986, exon 10 of 27)	10	104664608	104666200	1593	2	100505890	-490995	ENSG00000226387	SORCS3-AS1	SORCS3 antisense RNA 1
101852	chr5	173332022	173332304	283	*	4.07	4.77	2.64	2.13	1.72E-07	9.89E-06	26.12	29.98	28.2	27.06	12.53	40.32	10.37	9.98	1.07	8.52	3.9	3.61	TRUE	Promoter (2-3kb)	5	173314713	173329503	14791	2	8614	-2519	ENSG00000113739	STC2	stanniocalcin 2
114747	chr7	107919632	107920093	462	*	2.57	0.45	3.39	-2.95	1.72E-07	9.89E-06	1.09	1.2	1.08	1.18	1.88	1.75	10.94	16.63	12.85	0.57	20.3	1.8	TRUE	3' UTR	7	107891162	107931730	40569	1	1738	28470	ENSG00000091140	DLD	dihydrolipoamide dehydrogenase
111578	chr7	29591637	29592156	520	*	2.75	0.78	3.56	-2.78	1.72E-07	9.91E-06	1.09	2.4	3.25	1.18	0.63	1.75	4.03	14.41	10.71	5.68	19.52	16.23	TRUE	Distal Intergenic	7	29563835	29567293	3459	1	222171	27802	ENSG00000176532	PRR15	proline rich 15
26748	chr12	32822010	32822392	383	*	2.99	1.32	3.74	-2.42	1.73E-07	9.95E-06	1.09	1.2	4.34	1.18	1.88	5.26	9.21	4.43	26.78	13.06	8.59	18.03	TRUE	Intron (ENST00000340811.8/5318, intron 8 of 12)	12	32727490	32755897	28408	2	51067	-66113	ENSG00000139131	YARS2	tyrosyl-tRNA synthetase 2
72057	chr2	237725061	237725465	405	*	2.99	1.33	3.74	-2.41	1.74E-07	9.99E-06	2.18	3.6	3.25	1.18	3.13	1.75	14.4	22.17	8.57	7.95	23.43	3.61	TRUE	Intron (ENST00000308482.14/9208, intron 7 of 23)	2	237798389	237842808	44420	1	375316	-72924	ENSG00000177483	RBM44	RNA binding motif protein 44
26535	chr12	27224696	27225576	881	*	3.82	2.41	4.51	-2.11	1.74E-07	1.00E-05	4.35	3.6	5.42	11.77	3.13	3.51	20.73	19.95	28.92	18.17	18.74	30.65	TRUE	Distal Intergenic	12	27243968	27325959	81992	1	23012	-18392	ENSG00000211455	STK38L	serine/threonine kinase 38 like
125792	chr9	91071459	91072166	708	*	4.74	5.5	3.04	2.46	1.75E-07	1.00E-05	39.18	81.56	50.98	40	20.05	40.32	10.94	1.11	16.07	7.38	8.59	5.41	TRUE	Distal Intergenic	9	91118592	91182762	64171	1	100129347	-46426	ENSG00000229694	LINC00484	long intergenic non-protein coding RNA 484
115709	chr7	133801649	133802250	602	*	2.78	0.55	3.61	-3.06	1.75E-07	1.01E-05	1.09	1.2	1.08	1.18	2.51	1.75	11.52	7.76	32.14	2.84	10.15	9.02	TRUE	Intron (ENST00000253861.5/60412, intron 10 of 17)	7	134127299	134264591	137293	1	136332	-325049	ENSG00000155530	LRGUK	leucine rich repeats and guanylate kinase domain containing
15637	chr10	81668801	81669477	677	*	3.04	1.26	3.81	-2.55	1.77E-07	1.02E-05	1.09	1.2	3.25	4.71	0.63	3.51	14.4	12.19	29.99	9.65	5.47	12.62	TRUE	Distal Intergenic	10	81875194	82987179	1111986	1	10718	-205717	ENSG00000185737	NRG3	neuregulin 3
69032	chr2	176616352	176617170	819	*	3.31	1.59	4.07	-2.48	1.78E-07	1.02E-05	1.09	1.2	3.25	1.18	4.39	7.01	10.37	32.14	23.57	6.81	17.18	10.82	TRUE	Intron (ENST00000652995.1/102724224, intron 2 of 3)	2	176600980	176601052	73	2	100302142	-15300	ENSG00000283203	MIR1246	microRNA 1246
106048	chr6	76458956	76459567	612	*	3.16	1.07	3.98	-2.91	1.79E-07	1.02E-05	4.35	3.6	1.08	1.18	0.63	1.75	5.18	24.38	11.78	7.38	22.64	23.44	TRUE	Distal Intergenic	6	76521640	76593821	72182	2	105377860	134254	ENSG00000236635	LINC02540	long intergenic non-protein coding RNA 2540
94731	chr4	172750913	172751444	532	*	4.23	5.03	2.28	2.75	1.79E-07	1.02E-05	27.21	80.36	20.61	28.24	9.4	29.81	3.46	7.76	3.21	1.7	9.37	3.61	TRUE	Intron (ENST00000506823.6/442117, intron 5 of 12)	4	173168811	173323967	155157	1	51809	-417367	ENSG00000109586	GALNT7	polypeptide N-acetylgalactosaminyltransferase 7
18091	chr10	126748323	126748968	646	*	3.09	1.29	3.87	-2.58	1.79E-07	1.02E-05	2.18	1.2	1.08	1.18	3.76	5.26	5.76	12.19	7.5	8.52	15.62	37.87	TRUE	Intron (ENST00000657225.1/118611, intron 1 of 2)	10	126424997	126798708	373712	2	118611	49740	ENSG00000154493	C10orf90	chromosome 10 open reading frame 90
9872	chr1	210696454	210697378	925	*	5.36	6.05	3.98	2.07	1.80E-07	1.02E-05	71.83	97.15	78.09	87.07	38.22	24.55	20.73	6.65	24.64	15.33	23.43	3.61	TRUE	Intron (ENST00000367007.5/3756, intron 10 of 11)	1	211132588	211133374	787	2	100874296	435996	NA	KCNH1-IT1	KCNH1 intronic transcript 1
5183	chr1	90738750	90739215	466	*	2.71	0.42	3.55	-3.13	1.80E-07	1.02E-05	1.09	1.2	2.17	1.18	0.63	1.75	8.64	3.33	8.57	2.27	18.74	28.85	TRUE	Distal Intergenic	1	90711539	90717302	5764	2	343472	-21448	ENSG00000143032	BARHL2	BarH like homeobox 2
49968	chr17	37774537	37774933	397	*	3.87	4.58	2.41	2.17	1.80E-07	1.03E-05	18.5	35.98	30.37	9.41	17.54	31.56	10.94	7.76	3.21	2.27	2.34	5.41	TRUE	Distal Intergenic	17	37924415	37935365	10951	1	729873	-149482	ENSG00000274611	TBC1D3	TBC1 domain family member 3
67420	chr2	135767496	135768040	545	*	2.97	0.65	3.82	-3.16	1.82E-07	1.03E-05	1.09	1.2	1.08	1.18	3.13	1.75	5.76	24.38	18.21	3.97	7.03	25.24	TRUE	Intron (ENST00000272638.14/23190, intron 6 of 12)	2	135741734	135785056	43323	1	23190	25762	ENSG00000144224	UBXN4	UBX domain protein 4
47173	chr16	82039635	82040225	591	*	3.5	1.82	4.26	-2.44	1.85E-07	1.05E-05	2.18	2.4	2.17	7.06	5.64	1.75	5.18	19.95	17.14	16.46	21.86	34.26	TRUE	Intron (ENST00000563491.5/3294, intron 1 of 2)	16	82035004	82098534	63531	1	3294	4631	ENSG00000086696	HSD17B2	hydroxysteroid 17-beta dehydrogenase 2
120501	chr8	81651816	81652257	442	*	2.82	1.14	3.57	-2.42	1.87E-07	1.06E-05	2.18	2.4	3.25	1.18	2.51	1.75	13.25	14.41	16.07	5.68	16.4	5.41	TRUE	Distal Intergenic	8	81605569	81631134	25566	2	650747	-20682	NA	IMPA1P1	inositol monophosphatase 1 pseudogene 1
5905	chr1	110252960	110253375	416	*	3.02	1.22	3.8	-2.58	1.88E-07	1.06E-05	3.26	1.2	2.17	1.18	4.39	1.75	11.52	11.08	23.57	8.52	12.49	16.23	TRUE	Intron (ENST00000412512.2/3749, intron 1 of 2)	1	110211343	110283100	71758	1	3749	41617	ENSG00000116396	KCNC4	potassium voltage-gated channel subfamily C member 4
4513	chr1	70226601	70227026	426	*	3.08	0.89	3.91	-3.02	1.88E-07	1.06E-05	1.09	2.4	1.08	3.53	1.25	1.75	12.09	16.63	5.36	4.54	10.15	41.47	TRUE	Intron (ENST00000370951.5/9295, intron 2 of 12)	1	70205682	70253052	47371	1	9295	20919	ENSG00000116754	SRSF11	serine and arginine rich splicing factor 11
124190	chr9	27313897	27314663	767	*	3.57	2.21	4.26	-2.04	1.89E-07	1.07E-05	3.26	1.2	5.42	7.06	5.64	5.26	17.85	9.98	26.78	15.33	19.52	25.24	TRUE	Distal Intergenic	9	27284654	27297150	12497	2	54586	-16747	ENSG00000120160	EQTN	equatorin
78759	chr22	28907546	28907952	407	*	3.32	4.1	1.53	2.57	1.91E-07	1.07E-05	15.24	25.19	15.18	16.47	6.27	24.55	5.76	1.11	3.21	2.27	3.12	1.8	TRUE	Intron (ENST00000544604.7/84133, intron 1 of 8)	22	28883572	29057488	173917	1	84133	23974	ENSG00000183579	ZNRF3	zinc and ring finger 3
75754	chr20	58344553	58345222	670	*	3.41	1.62	4.18	-2.57	1.91E-07	1.07E-05	1.09	2.4	2.17	4.71	6.27	1.75	14.97	22.17	5.36	13.62	18.74	34.26	TRUE	Intron (ENST00000244040.4/57403, intron 3 of 6)	20	58309715	58367507	57793	1	57403	34838	ENSG00000124209	RAB22A	RAB22A, member RAS oncogene family
35638	chr14	33002788	33003079	292	*	2.57	0.53	3.38	-2.85	1.91E-07	1.07E-05	1.09	1.2	1.08	1.18	0.63	3.51	6.33	6.65	15	2.84	10.15	21.64	TRUE	Intron (ENST00000551634.5/64067, intron 1 of 10)	14	32934933	33804176	869244	1	64067	67855	ENSG00000151322	NPAS3	neuronal PAS domain protein 3
96884	chr5	53004773	53005333	561	*	4.52	5.21	3.15	2.06	1.93E-07	1.08E-05	23.94	34.78	65.08	38.83	15.66	43.83	13.25	5.54	9.64	9.65	7.81	7.21	TRUE	Intron (ENST00000503810.6/3673, intron 1 of 28)	5	52989340	53094779	105440	1	3673	15433	ENSG00000164171	ITGA2	integrin subunit alpha 2
8882	chr1	195610687	195611341	655	*	3.27	1.73	4	-2.27	1.93E-07	1.08E-05	2.18	3.6	2.17	2.35	4.39	5.26	7.49	22.17	12.85	6.81	17.96	28.85	TRUE	Distal Intergenic	1	196044883	196065235	20353	2	105371673	453894	NA	LINC01724	long intergenic non-protein coding RNA 1724
70698	chr2	216075888	216076359	472	*	3.27	1.8	3.98	-2.17	1.93E-07	1.08E-05	3.26	2.4	1.08	1.18	2.51	10.52	11.52	11.08	19.28	10.22	11.71	30.65	TRUE	Intron (ENST00000442122.5/55825, intron 1 of 7)	2	216081866	216102783	20918	1	92691	-5507	ENSG00000163449	TMEM169	transmembrane protein 169
94715	chr4	171639412	171639976	565	*	4.59	5.34	2.94	2.41	1.93E-07	1.08E-05	19.59	39.58	81.35	44.71	18.17	40.32	8.06	1.11	10.71	7.95	10.93	7.21	TRUE	Promoter (<=1kb)	4	171536034	171638763	102730	2	105377536	-649	ENSG00000249297	LINC02174	long intergenic non-protein coding RNA 2174
20471	chr11	36431821	36432213	393	*	4.13	4.9	2.4	2.49	1.94E-07	1.08E-05	17.41	61.17	30.37	29.42	10.65	29.81	1.15	8.87	4.28	6.24	9.37	1.8	TRUE	Exon (ENST00000529034.5/79899, exon 4 of 4)	11	36483769	36510272	26504	2	7189	78059	ENSG00000175104	TRAF6	TNF receptor associated factor 6
37465	chr14	75826165	75826437	273	*	2.46	0.21	3.3	-3.09	1.94E-07	1.08E-05	1.09	1.2	1.08	1.18	0.63	1.75	12.67	16.63	17.14	3.97	3.12	5.41	TRUE	Intron (ENST00000298832.14/23093, intron 28 of 31)	14	75902136	76084585	182450	1	112752	-75699	ENSG00000119650	IFT43	intraflagellar transport 43
83961	chr3	67083310	67083743	434	*	4.04	4.75	2.62	2.13	1.94E-07	1.09E-05	27.21	38.38	43.38	25.89	17.54	8.77	0.58	6.65	11.78	6.24	6.25	5.41	TRUE	Distal Intergenic	3	66998307	67011210	12904	1	84541	85003	ENSG00000163376	KBTBD8	kelch repeat and BTB domain containing 8
5448	chr1	96767508	96767798	291	*	2.46	0.21	3.3	-3.09	1.97E-07	1.10E-05	1.09	1.2	1.08	1.18	0.63	1.75	8.64	7.76	15	9.08	2.34	16.23	TRUE	Intron (ENST00000482253.5/58155, intron 2 of 12)	1	96721665	96823738	102074	1	58155	45843	ENSG00000117569	PTBP2	polypyrimidine tract binding protein 2
61959	chr2	14107681	14108210	530	*	3.24	1.73	3.97	-2.23	1.99E-07	1.10E-05	3.26	1.2	5.42	1.18	1.88	7.01	8.64	15.52	21.42	6.24	20.3	21.64	TRUE	Intron (ENST00000417751.5/100499171, intron 2 of 4)	2	13710531	14400963	690433	2	100499171	292753	ENSG00000230448	LINC00276	long intergenic non-protein coding RNA 276
86833	chr3	144112846	144113302	457	*	2.79	1.09	3.55	-2.46	1.99E-07	1.11E-05	1.09	1.2	2.17	1.18	1.88	5.26	10.94	8.87	8.57	6.24	14.06	21.64	TRUE	Distal Intergenic	3	143971798	144048719	76922	1	205428	141048	ENSG00000181744	DIPK2A	divergent protein kinase domain 2A
39126	chr14	105858022	105858562	541	*	4.73	5.46	3.18	2.28	2.00E-07	1.11E-05	20.68	38.38	65.08	62.36	29.45	47.34	8.64	1.11	8.57	3.97	8.59	23.44	TRUE	Promoter (<=1kb)	14	105858124	105858175	52	2	100616135	0	ENSG00000264024	MIR4507	microRNA 4507
5193	chr1	91064436	91064905	470	*	2.64	0.64	3.45	-2.8	2.02E-07	1.12E-05	1.09	2.4	1.08	1.18	1.88	1.75	12.09	16.63	15	3.97	7.03	10.82	TRUE	Distal Intergenic	1	90915298	91022272	106975	2	84146	-42164	ENSG00000122482	ZNF644	zinc finger protein 644
83785	chr3	61894926	61895493	568	*	5.14	5.9	3.43	2.47	2.02E-07	1.12E-05	60.94	88.75	78.09	72.95	21.93	35.07	10.94	2.22	25.71	5.11	11.71	9.02	TRUE	Intron (ENST00000474889.6/5793, intron 2 of 29)	3	61561569	62297609	736041	1	5793	333357	ENSG00000144724	PTPRG	protein tyrosine phosphatase receptor type G
51129	chr17	55344161	55344984	824	*	5.2	5.94	3.61	2.33	2.03E-07	1.12E-05	85.98	61.17	92.19	65.89	25.69	36.82	12.09	9.98	4.28	15.9	16.4	14.43	TRUE	Distal Intergenic	17	55392622	55421924	29303	2	23531	76940	ENSG00000108960	MMD	monocyte to macrophage differentiation associated
42679	chr15	86122097	86122943	847	*	3.9	2.38	4.62	-2.24	2.03E-07	1.12E-05	10.88	4.8	7.59	1.18	5.01	1.75	27.07	16.63	33.21	10.79	14.84	45.08	TRUE	Intron (ENST00000441037.7/123624, intron 1 of 24)	15	86078809	86116747	37939	2	101929701	-5350	ENSG00000260477	LINC01584	long intergenic non-protein coding RNA 1584
93202	chr4	120819785	120820360	576	*	4.05	4.73	2.73	2	2.04E-07	1.13E-05	21.77	34.78	33.62	29.42	16.92	22.79	2.88	6.65	7.5	5.68	11.71	5.41	TRUE	Intron (ENST00000264808.7/11107, intron 4 of 15)	4	120684919	120922870	237952	2	11107	102510	ENSG00000138738	PRDM5	PR/SET domain 5
64224	chr2	62917273	62917780	508	*	2.7	0.65	3.52	-2.86	2.06E-07	1.13E-05	1.09	1.2	1.08	1.18	3.13	1.75	4.03	8.87	3.21	9.08	21.86	21.64	TRUE	Intron (ENST00000405015.7/23301, intron 10 of 22)	2	62957326	63048640	91315	2	100132215	130860	ENSG00000231609	LOC100132215	uncharacterized LOC100132215
10052	chr1	213475073	213475323	251	*	2.63	0.65	3.44	-2.78	2.06E-07	1.14E-05	1.09	1.2	1.08	1.18	3.13	1.75	8.64	16.63	11.78	4.54	12.49	10.82	TRUE	Distal Intergenic	1	213051233	213274774	223542	1	26750	423840	ENSG00000136643	RPS6KC1	ribosomal protein S6 kinase C1
123926	chr9	18472884	18473391	508	*	3.13	1.07	3.94	-2.87	2.07E-07	1.14E-05	1.09	3.6	4.34	1.18	0.63	1.75	2.3	19.95	8.57	9.08	17.96	34.26	TRUE	Intron (ENST00000636209.1/92949, intron 2 of 3)	9	18573306	18573379	74	1	100422869	-99915	ENSG00000264638	MIR3152	microRNA 3152
5691	chr1	103621084	103621268	185	*	2.33	3.18	-0.02	3.2	2.07E-07	1.14E-05	9.79	8.4	3.25	12.94	0.63	19.29	0.58	1.11	1.07	0.57	0.78	1.8	TRUE	Intron (ENST00000622339.4/279, intron 6 of 10)	1	103616811	103625780	8970	1	279	4273	ENSG00000243480	AMY2A	amylase alpha 2A
61543	chr2	7728317	7729087	771	*	3.38	1.25	4.21	-2.95	2.07E-07	1.14E-05	1.09	1.2	1.08	3.53	5.64	1.75	4.03	23.28	21.42	6.24	17.96	37.87	TRUE	Intron (ENST00000417930.1/ENST00000417930.1, intron 1 of 1)	2	7886767	7899725	12959	2	101929551	170638	ENSG00000226506	LOC101929551	uncharacterized LOC101929551
102211	chr5	178618858	178619449	592	*	3	1.12	3.79	-2.67	2.09E-07	1.15E-05	2.18	1.2	4.34	2.35	1.25	1.75	4.61	16.63	17.14	5.68	15.62	23.44	TRUE	Intron (ENST00000316308.9/57396, intron 2 of 12)	5	178602664	178630615	27952	2	57396	11166	ENSG00000113240	CLK4	CDC like kinase 4
39421	chr15	26956394	26956946	553	*	2.56	0.6	3.36	-2.75	2.10E-07	1.15E-05	3.26	1.2	1.08	1.18	0.63	1.75	16.12	14.41	5.36	4.54	15.62	5.41	TRUE	Distal Intergenic	15	26971181	27541984	570804	1	2567	-14235	ENSG00000182256	GABRG3	gamma-aminobutyric acid type A receptor gamma3 subunit
11211	chr1	234989016	234989337	322	*	3.65	4.44	1.83	2.61	2.12E-07	1.16E-05	9.79	49.17	26.03	17.65	13.16	14.03	3.46	1.11	3.21	3.41	4.69	5.41	TRUE	Distal Intergenic	1	234957342	234970062	12721	2	101927851	-18954	ENSG00000238005	LOC101927851	uncharacterized LOC101927851
48574	chr17	8656754	8657402	649	*	3.23	1.61	3.97	-2.36	2.13E-07	1.16E-05	6.53	1.2	3.25	1.18	4.39	1.75	15.55	9.98	15	9.65	18.74	25.24	TRUE	Distal Intergenic	17	8474205	8630761	156557	2	4628	-25993	ENSG00000133026	MYH10	myosin heavy chain 10
65573	chr2	98438725	98439158	434	*	3.57	4.31	1.98	2.33	2.13E-07	1.16E-05	14.15	39.58	20.61	20	5.64	19.29	4.61	3.33	5.36	6.24	2.34	1.8	TRUE	Distal Intergenic	2	98444854	98594390	149537	1	3631	-5696	ENSG00000040933	INPP4A	inositol polyphosphate-4-phosphatase type I A
67520	chr2	137893375	137893793	419	*	2.35	0.21	3.17	-2.97	2.13E-07	1.17E-05	1.09	1.2	1.08	1.18	0.63	1.75	11.52	13.3	4.28	14.19	5.47	5.41	TRUE	Distal Intergenic	2	137964020	138016364	52345	1	3176	-70227	ENSG00000150540	HNMT	histamine N-methyltransferase
101941	chr5	174431581	174432102	522	*	3.46	1.88	4.2	-2.32	2.16E-07	1.18E-05	6.53	2.4	1.08	1.18	5.64	5.26	16.12	8.87	26.78	5.68	25.77	27.05	TRUE	Intron (ENST00000515513.5/101928176, intron 2 of 4)	5	174336295	174532457	196163	1	101928176	95286	ENSG00000249306	LINC01411	long intergenic non-protein coding RNA 1411
35990	chr14	50064967	50065335	369	*	4.82	5.6	2.95	2.65	2.17E-07	1.18E-05	26.12	65.97	65.08	48.24	25.06	61.36	17.28	7.76	2.14	15.9	1.56	1.8	TRUE	Intron (ENST00000635379.1/196913, intron 1 of 11)	14	49960544	50105043	144500	2	196913	39708	NA	LINC01599	long intergenic non-protein coding RNA 1599
75346	chr20	50844586	50845118	533	*	4.86	5.57	3.43	2.13	2.17E-07	1.18E-05	19.59	65.97	50.98	43.53	26.94	77.14	12.67	11.08	10.71	7.95	13.27	9.02	TRUE	Intron (ENST00000358791.9/55653, intron 4 of 5)	20	50794894	50882676	87783	1	55653	49692	ENSG00000124243	BCAS4	breast carcinoma amplified sequence 4
84592	chr3	98557218	98557758	541	*	4.44	5.14	3.04	2.1	2.19E-07	1.19E-05	25.03	46.78	41.21	34.12	8.14	56.1	2.88	1.11	19.28	8.52	3.12	14.43	TRUE	Intron (ENST00000512905.6/56650, intron 3 of 3)	3	98531978	98534681	2704	1	2838	25240	ENSG00000154165	GPR15	G protein-coupled receptor 15
28047	chr12	63288369	63288832	464	*	2.76	0.93	3.54	-2.61	2.19E-07	1.19E-05	2.18	1.2	3.25	1.18	1.88	1.75	12.09	1.11	17.14	7.95	18.74	12.62	TRUE	Distal Intergenic	12	63142759	63150942	8184	2	552	-137427	ENSG00000166148	AVPR1A	arginine vasopressin receptor 1A
20743	chr11	46107136	46107598	463	*	2.78	0.96	3.56	-2.6	2.20E-07	1.19E-05	1.09	1.2	1.08	1.18	1.88	5.26	6.91	16.63	8.57	2.27	14.84	21.64	TRUE	Intron (ENST00000323180.10/51317, intron 1 of 17)	11	45929323	46121178	191856	2	51317	13580	ENSG00000135365	PHF21A	PHD finger protein 21A
21840	chr11	68575024	68575453	430	*	2.73	0.82	3.52	-2.71	2.20E-07	1.19E-05	1.09	1.2	1.08	1.18	2.51	3.51	2.3	12.19	8.57	5.68	20.3	19.83	TRUE	Intron (ENST00000393800.6/55291, intron 13 of 23)	11	68684544	68691175	6632	1	51083	-109091	ENSG00000069482	GAL	galanin and GMAP prepropeptide
94232	chr4	153619710	153620382	673	*	3.6	1.64	4.4	-2.75	2.21E-07	1.20E-05	7.62	1.2	1.08	1.18	0.63	7.01	9.79	18.84	31.06	13.06	21.08	32.46	TRUE	Intron (ENST00000409663.7/23240, intron 26 of 34)	4	153640168	153681180	41013	1	100419170	-19786	ENSG00000250771	LOC100419170	toll like receptor 2 pseudogene
28497	chr12	71987980	71988735	756	*	3.3	1.46	4.09	-2.63	2.21E-07	1.20E-05	1.09	1.2	3.25	1.18	6.27	3.51	25.34	25.49	9.64	14.76	24.99	1.8	TRUE	Intron (ENST00000333850.4/121278, intron 7 of 10)	12	71938845	72186618	247774	1	121278	49135	ENSG00000139287	TPH2	tryptophan hydroxylase 2
29150	chr12	94046436	94046912	477	*	3.16	1.33	3.94	-2.61	2.22E-07	1.20E-05	2.18	1.2	2.17	1.18	3.13	5.26	12.09	29.93	5.36	5.11	12.49	27.05	TRUE	Distal Intergenic	12	94148577	94307675	159099	1	10154	-101665	ENSG00000136040	PLXNC1	plexin C1
77359	chr21	40415477	40416359	883	*	3.7	1.99	4.46	-2.46	2.22E-07	1.20E-05	7.62	1.2	5.42	3.53	4.39	1.75	13.82	42.12	23.57	14.76	24.99	12.62	TRUE	Intron (ENST00000400454.6/1826, intron 3 of 32)	21	40383083	40385358	2276	1	100506492	32394	ENSG00000235123	DSCAM-AS1	DSCAM antisense RNA 1
30655	chr12	120776339	120776752	414	*	2.45	0.21	3.29	-3.09	2.25E-07	1.21E-05	1.09	1.2	1.08	1.18	0.63	1.75	10.94	1.11	15	2.84	10.93	18.03	TRUE	Intron (ENST00000353487.7/121665, intron 6 of 10)	12	120725774	120740008	14235	1	35	50565	ENSG00000122971	ACADS	acyl-CoA dehydrogenase short chain
56561	chr19	382608	382893	286	*	3.42	4.17	1.76	2.41	2.26E-07	1.21E-05	18.5	6	22.78	25.89	6.89	28.05	3.46	1.11	1.07	4.54	4.69	5.41	TRUE	Exon (ENST00000662087.1/ENST00000662087.1, exon 1 of 4)	19	361747	376026	14280	2	51298	-6582	ENSG00000105549	THEG	theg spermatid protein
96142	chr5	16575570	16576024	455	*	2.86	1.08	3.63	-2.54	2.27E-07	1.22E-05	1.09	1.2	2.17	5.88	0.63	1.75	8.64	11.08	18.21	11.92	11.71	12.62	TRUE	Intron (ENST00000306320.9/54463, intron 1 of 8)	5	16615926	16681905	65980	1	101929524	-39902	ENSG00000246214	LOC101929524	uncharacterized LOC101929524
13666	chr10	33903718	33904745	1028	*	3.65	2.14	4.37	-2.23	2.28E-07	1.22E-05	7.62	1.2	3.25	4.71	4.39	5.26	16.12	21.06	33.21	20.44	13.27	19.83	TRUE	Distal Intergenic	10	33759713	33772702	12990	2	100505583	-131016	ENSG00000261683	LINC00838	long intergenic non-protein coding RNA 838
51272	chr17	57561181	57561508	328	*	3.19	1.49	3.95	-2.46	2.28E-07	1.22E-05	5.44	3.6	1.08	1.18	3.76	1.75	12.67	22.17	25.71	6.81	16.4	9.02	TRUE	Intron (ENST00000416426.6/124540, intron 7 of 13)	17	57522248	57523597	1350	2	101927557	-37584	ENSG00000266100	LOC101927557	uncharacterized LOC101927557
33729	chr13	77533036	77533392	357	*	2.77	0.95	3.54	-2.59	2.29E-07	1.22E-05	3.26	1.2	1.08	1.18	3.13	1.75	10.94	6.65	13.93	10.79	13.27	14.43	TRUE	Promoter (2-3kb)	13	77535674	77645263	109590	1	8796	-2282	ENSG00000136155	SCEL	sciellin
125177	chr9	78252879	78253670	792	*	3.26	1.71	3.99	-2.29	2.30E-07	1.23E-05	1.09	3.6	7.59	1.18	4.39	1.75	13.25	17.73	35.35	14.19	13.27	1.8	TRUE	3' UTR	9	78236062	78279690	43629	1	84131	16817	ENSG00000148019	CEP78	centrosomal protein 78
7499	chr1	161240102	161240404	303	*	2.61	0.45	3.44	-2.99	2.31E-07	1.24E-05	1.09	1.2	1.08	1.18	1.88	1.75	9.21	7.76	17.14	3.97	7.03	19.83	TRUE	Promoter (1-2kb)	1	161229666	161238302	8637	2	9970	-1800	ENSG00000143257	NR1I3	nuclear receptor subfamily 1 group I member 3
67582	chr2	142301481	142302200	720	*	3.12	1.29	3.9	-2.62	2.33E-07	1.24E-05	1.09	2.4	7.59	1.18	0.63	1.75	5.18	12.19	24.64	9.08	29.67	9.02	TRUE	Distal Intergenic	2	140231423	142131701	1900279	2	53353	-169780	ENSG00000168702	LRP1B	LDL receptor related protein 1B
85105	chr3	111323718	111324425	708	*	3.71	2.29	4.41	-2.11	2.33E-07	1.24E-05	3.26	1.2	11.93	5.88	1.88	5.26	18.43	32.14	31.06	17.03	14.06	14.43	TRUE	Intron (ENST00000460744.1/ENST00000460744.1, intron 1 of 4)	3	111542150	111665750	123601	1	10225	-217725	ENSG00000153283	CD96	CD96 molecule
26847	chr12	41363426	41363793	368	*	5.34	6.05	3.86	2.19	2.34E-07	1.25E-05	75.09	50.37	36.88	72.95	41.98	120.97	6.91	18.84	19.28	25.55	9.37	7.21	TRUE	Intron (ENST00000402685.7/29951, intron 3 of 9)	12	41188320	41574745	386426	1	29951	175106	ENSG00000165966	PDZRN4	PDZ domain containing ring finger 4
49255	chr17	20968641	20969162	522	*	3.22	1.53	3.98	-2.45	2.36E-07	1.26E-05	1.09	1.2	5.42	1.18	3.13	5.26	10.94	17.73	18.21	7.38	7.81	32.46	TRUE	Intron (ENST00000439794.6/339260, intron 2 of 3)	17	20836447	20896140	59694	2	339184	-72501	ENSG00000205212	CCDC144NL	coiled-coil domain containing 144 family, N-terminal like
108087	chr6	135114312	135114784	473	*	4.18	4.97	2.26	2.72	2.36E-07	1.26E-05	15.24	58.77	20.61	29.42	18.8	45.58	5.18	2.22	10.71	7.95	0.78	1.8	TRUE	Distal Intergenic	6	134960378	135103056	142679	2	10767	-11256	ENSG00000112339	HBS1L	HBS1 like translational GTPase
99145	chr5	113709686	113710134	449	*	3.03	1.44	3.77	-2.33	2.37E-07	1.26E-05	2.18	1.2	3.25	3.53	4.39	1.75	8.64	15.52	12.85	14.19	17.96	12.62	TRUE	Distal Intergenic	5	113513694	113595285	81592	1	64848	195992	ENSG00000047188	YTHDC2	YTH domain containing 2
86189	chr3	132997018	132997640	623	*	3.42	1.28	4.25	-2.97	2.37E-07	1.26E-05	8.71	1.2	1.08	1.18	0.63	1.75	11.52	18.84	24.64	7.38	15.62	36.06	TRUE	Distal Intergenic	3	133038391	133397792	359402	1	66000	-40751	ENSG00000144868	TMEM108	transmembrane protein 108
20191	chr11	31779650	31780293	644	*	3.43	1.98	4.14	-2.16	2.37E-07	1.26E-05	2.18	6	1.08	3.53	5.64	5.26	14.97	18.84	18.21	7.38	21.08	25.24	TRUE	Exon (ENST00000640059.1/26610, exon 1 of 2)	11	31812307	32002405	190099	1	440034	-32014	ENSG00000281880	PAX6-AS1	PAX6 antisense RNA 1
43280	chr15	97408626	97408929	304	*	2.6	0.42	3.43	-3.01	2.38E-07	1.27E-05	2.18	1.2	1.08	1.18	0.63	1.75	5.18	13.3	16.07	5.68	4.69	19.83	TRUE	Intron (ENST00000559321.2/ENST00000559321.2, intron 3 of 5)	15	97339693	97523442	183750	2	101927286	114513	ENSG00000259664	LINC02254	long intergenic non-protein coding RNA 2254
41205	chr15	64589753	64590189	437	*	2.68	0.45	3.51	-3.07	2.41E-07	1.28E-05	1.09	1.2	1.08	1.18	1.88	1.75	9.79	22.17	7.5	2.27	7.03	19.83	TRUE	Intron (ENST00000326648.4/23060, intron 1 of 8)	15	64499292	64686068	186777	1	23060	90461	ENSG00000180357	ZNF609	zinc finger protein 609
68339	chr2	161985856	161986511	656	*	2.64	0.55	3.45	-2.9	2.42E-07	1.28E-05	1.09	1.2	1.08	1.18	2.51	1.75	16.7	5.54	13.93	3.97	9.37	16.23	TRUE	Distal Intergenic	2	161992245	162074215	81971	2	1803	87704	ENSG00000197635	DPP4	dipeptidyl peptidase 4
36291	chr14	55365275	55366110	836	*	3.85	1.95	4.64	-2.69	2.43E-07	1.28E-05	1.09	2.4	4.34	3.53	10.02	1.75	12.09	17.73	28.92	11.92	19.52	59.5	TRUE	Downstream (<1kb)	14	55366392	55411858	45467	2	22863	45748	ENSG00000126775	ATG14	autophagy related 14
114011	chr7	95454234	95454548	315	*	2.42	0.21	3.25	-3.04	2.43E-07	1.28E-05	1.09	1.2	1.08	1.18	0.63	1.75	4.61	9.98	12.85	1.7	11.71	16.23	TRUE	Distal Intergenic	7	95404862	95435329	30468	2	5445	-18905	ENSG00000105854	PON2	paraoxonase 2
85549	chr3	122533875	122534359	485	*	5.42	6.22	3.45	2.77	2.44E-07	1.29E-05	59.86	134.33	98.7	78.83	13.16	63.12	2.88	7.76	18.21	7.38	13.27	16.23	TRUE	3' UTR	3	122421902	122514945	93044	2	3836	-18930	ENSG00000114030	KPNA1	karyopherin subunit alpha 1
48154	chr17	3763312	3763643	332	*	3.63	4.46	1.48	2.97	2.46E-07	1.29E-05	14.15	34.78	14.1	18.83	11.28	38.57	0.58	1.11	1.07	2.84	9.37	1.8	TRUE	Intron (ENST00000263087.9/3682, intron 3 of 30)	17	3714628	3801188	86561	2	3682	37545	ENSG00000083457	ITGAE	integrin subunit alpha E
26859	chr12	42013314	42013954	641	*	3.41	1.86	4.14	-2.28	2.46E-07	1.30E-05	3.26	1.2	6.51	1.18	4.39	5.26	22.46	9.98	31.06	7.95	32.8	1.8	TRUE	Intron (ENST00000666044.1/ENST00000666044.1, intron 1 of 4)	12	42081845	42144874	63030	2	283464	130920	ENSG00000151233	GXYLT1	glucoside xylosyltransferase 1
112688	chr7	50594990	50595764	775	*	4.53	5.21	3.18	2.03	2.46E-07	1.30E-05	41.36	38.38	58.57	35.3	18.8	29.81	4.61	18.84	10.71	3.97	10.93	5.41	TRUE	3' UTR	7	50458436	50565405	106970	2	1644	-29585	ENSG00000132437	DDC	dopa decarboxylase
130791	chrX	136626252	136626574	323	*	3.08	3.86	1.21	2.65	2.47E-07	1.30E-05	7.62	22.79	24.95	4.71	4.39	22.79	0.58	1.11	3.21	2.84	0.78	5.41	TRUE	Distal Intergenic	23	136639539	136642429	2891	1	100128420	-12965	ENSG00000233093	LINC00892	long intergenic non-protein coding RNA 892
10384	chr1	222653286	222653921	636	*	4.87	5.55	3.55	2	2.47E-07	1.30E-05	45.71	59.97	58.57	45.89	10.65	59.61	10.37	12.19	6.43	10.22	9.37	21.64	TRUE	Exon (ENST00000344922.10/375056, exon 15 of 28)	1	222618097	222668007	49911	1	375056	35189	ENSG00000154305	MIA3	MIA SH3 domain ER export factor 3
121120	chr8	100924377	100924801	425	*	3.2	1.31	3.99	-2.68	2.49E-07	1.30E-05	1.09	3.6	1.08	2.35	5.01	1.75	5.76	16.63	22.5	7.38	14.06	28.85	TRUE	Intron (ENST00000395958.6/7534, intron 3 of 5)	8	100916523	100953388	36866	2	7534	28587	ENSG00000164924	YWHAZ	tyrosine 3-monooxygenase/tryptophan 5-monooxygenase activation protein zeta
91294	chr4	61908068	61908406	339	*	2.51	0.21	3.36	-3.15	2.49E-07	1.31E-05	1.09	1.2	1.08	1.18	0.63	1.75	4.61	14.41	11.78	0.57	8.59	21.64	TRUE	Intron (ENST00000512091.6/23284, intron 10 of 25)	4	62071752	62165554	93803	2	101927186	257148	NA	ADGRL3-AS1	adhesion G protein-coupled receptor L3 antisense RNA 1
122013	chr8	124895796	124896199	404	*	2.65	0.74	3.45	-2.71	2.51E-07	1.31E-05	1.09	2.4	1.08	1.18	2.51	1.75	11.52	5.54	7.5	13.06	11.71	16.23	TRUE	Intron (ENST00000657463.1/157381, intron 1 of 4)	8	124823702	124962531	138830	1	157381	72094	ENSG00000249816	LINC00964	long intergenic non-protein coding RNA 964
87639	chr3	169227841	169228436	596	*	4.2	4.91	2.74	2.17	2.51E-07	1.31E-05	40.27	38.38	34.71	28.24	14.41	24.55	5.18	11.08	5.36	0.57	7.03	10.82	TRUE	Intron (ENST00000651503.2/2122, intron 2 of 16)	3	169447867	169477052	29186	1	105374205	-219431	ENSG00000241479	MECOM-AS1	MECOM antisense RNA 1
101676	chr5	171209471	171210401	931	*	3.96	2.49	4.67	-2.18	2.51E-07	1.31E-05	7.62	6	3.25	4.71	6.89	5.26	20.16	37.68	32.14	14.19	14.06	34.26	TRUE	Intron (ENST00000389118.8/64901, intron 21 of 29)	5	171309248	171312139	2892	1	30012	-98847	ENSG00000164438	TLX3	T cell leukemia homeobox 3
125279	chr9	81569462	81569845	384	*	2.96	1.15	3.73	-2.58	2.52E-07	1.31E-05	3.26	2.4	1.08	2.35	2.51	1.75	6.33	17.73	13.93	7.95	14.06	19.83	TRUE	Distal Intergenic	9	81583683	81689547	105865	2	7088	119702	ENSG00000196781	TLE1	TLE family member 1, transcriptional corepressor
39219	chr14	106663768	106664419	652	*	3.97	4.74	2.25	2.49	2.52E-07	1.31E-05	11.97	45.58	30.37	35.3	15.66	21.04	2.3	1.11	1.07	7.95	7.03	9.02	TRUE	Distal Intergenic	14	106482435	106521073	38639	1	338005	181333	ENSG00000270816	LINC00221	long intergenic non-protein coding RNA 221
7885	chr1	169138891	169139250	360	*	3.71	4.4	2.34	2.06	2.53E-07	1.32E-05	19.59	25.19	23.86	22.36	11.28	24.55	9.21	1.11	6.43	5.11	3.12	5.41	TRUE	Intron (ENST00000530739.5/29922, intron 1 of 1)	1	169105697	169132722	27026	1	481	33194	ENSG00000143153	ATP1B1	ATPase Na+/K+ transporting subunit beta 1
80618	chr3	3461391	3461975	585	*	3.32	1.72	4.07	-2.34	2.54E-07	1.32E-05	2.18	1.2	4.34	4.71	5.64	1.75	14.4	12.19	20.35	14.19	14.06	25.24	TRUE	Intron (ENST00000420000.6/ENST00000420000.6, intron 2 of 4)	3	3144628	3179727	35100	2	51185	-281664	ENSG00000113851	CRBN	cereblon
39157	chr14	106170268	106170538	271	*	3.21	3.95	1.59	2.36	2.55E-07	1.32E-05	21.77	6	14.1	17.65	8.77	24.55	5.18	3.33	4.28	1.14	2.34	1.8	TRUE	Distal Intergenic	14	106287674	106288828	1155	1	338004	-117136	NA	LINC00226	long intergenic non-protein coding RNA 226
108687	chr6	146883192	146883556	365	*	2.7	0.8	3.49	-2.69	2.55E-07	1.32E-05	1.09	1.2	1.08	1.18	0.63	5.26	10.37	7.76	17.14	0.57	11.71	19.83	TRUE	Intron (ENST00000662679.1/729178, intron 5 of 10)	6	146802359	146803824	1466	2	729176	-79368	NA	KATNBL1P6	katanin regulatory subunit B1 like 1 pseudogene 6
42316	chr15	80115186	80115717	532	*	2.83	0.54	3.68	-3.14	2.56E-07	1.33E-05	1.09	1.2	1.08	2.35	1.25	1.75	7.49	5.54	17.14	11.92	2.34	32.46	TRUE	Intron (ENST00000613266.4/54469, intron 2 of 6)	15	80152490	80186946	34457	1	2184	-36773	ENSG00000103876	FAH	fumarylacetoacetate hydrolase
72769	chr20	3420176	3420834	659	*	4.89	5.57	3.57	2.01	2.58E-07	1.34E-05	14.15	87.55	66.16	48.24	25.69	43.83	8.64	14.41	13.93	6.24	11.71	16.23	TRUE	Distal Intergenic	20	3249305	3407625	158321	2	25943	-12551	ENSG00000088854	C20orf194	chromosome 20 open reading frame 194
84127	chr3	71142821	71143146	326	*	2.63	0.44	3.46	-3.03	2.59E-07	1.34E-05	1.09	2.4	1.08	1.18	0.63	1.75	12.09	6.65	4.28	2.84	13.27	27.05	TRUE	Intron (ENST00000318789.9/27086, intron 6 of 20)	3	71289769	71305853	16085	1	104502416	-146623	ENSG00000244203	FOXP1-AS1	FOXP1 antisense RNA 1
67658	chr2	143909917	143910358	442	*	3.35	1.34	4.16	-2.82	2.59E-07	1.34E-05	3.26	1.2	1.08	3.53	4.39	1.75	8.64	13.3	20.35	6.24	17.18	41.47	TRUE	Distal Intergenic	2	143937073	143964156	27084	1	101928386	-26715	ENSG00000232377	LOC101928386	uncharacterized LOC101928386
92964	chr4	112119138	112119961	824	*	4.83	5.54	3.39	2.15	2.61E-07	1.35E-05	27.21	65.97	47.72	60.01	21.3	56.1	8.06	18.84	9.64	9.65	14.84	1.8	TRUE	Distal Intergenic	4	112145454	112195256	49803	1	132720	-25493	ENSG00000174749	FAM241A	family with sequence similarity 241 member A
75722	chr20	57857777	57858398	622	*	3.31	1.6	4.07	-2.47	2.61E-07	1.35E-05	5.44	2.4	3.25	1.18	0.63	5.26	10.94	23.28	10.71	5.68	15.62	34.26	TRUE	Distal Intergenic	20	58003904	58004648	745	1	105376992	-145506	ENSG00000275852	LINC01742	long intergenic non-protein coding RNA 1742
13419	chr10	29727769	29728175	407	*	2.72	0.6	3.54	-2.94	2.64E-07	1.36E-05	3.26	1.2	1.08	1.18	0.63	1.75	8.64	14.41	18.21	1.7	7.03	19.83	TRUE	Intron (ENST00000375400.7/6840, intron 1 of 35)	10	29457338	29736781	279444	2	6840	8606	ENSG00000197321	SVIL	supervillin
42566	chr15	84712093	84712461	369	*	3.79	4.5	2.32	2.18	2.65E-07	1.37E-05	4.35	25.19	27.12	32.95	13.16	33.31	4.03	7.76	3.21	6.24	1.56	7.21	TRUE	Intron (ENST00000559729.5/23478, intron 1 of 4)	15	84669538	84716460	46923	2	23478	3999	ENSG00000140612	SEC11A	SEC11 homolog A, signal peptidase complex subunit
70917	chr2	218757779	218758136	358	*	2.63	0.74	3.43	-2.69	2.66E-07	1.37E-05	1.09	2.4	1.08	1.18	2.51	1.75	6.91	11.08	7.5	8.52	12.49	18.03	TRUE	Distal Intergenic	2	218781749	218815293	33545	1	1593	-23613	ENSG00000135929	CYP27A1	cytochrome P450 family 27 subfamily A member 1
23372	chr11	104620672	104620957	286	*	2.49	0.45	3.3	-2.86	2.66E-07	1.37E-05	1.09	1.2	1.08	1.18	1.88	1.75	5.76	12.19	6.43	8.52	10.15	16.23	TRUE	Distal Intergenic	11	104445868	104609498	163631	2	102723895	-11174	ENSG00000256422	LINC02552	long intergenic non-protein coding RNA 2552
10183	chr1	217013903	217014523	621	*	3.05	1.22	3.83	-2.61	2.67E-07	1.37E-05	3.26	3.6	1.08	1.18	3.13	1.75	7.49	17.73	22.5	6.24	11.71	19.83	TRUE	Intron (ENST00000361525.7/2104, intron 1 of 8)	1	216503246	217137755	634510	2	2104	123232	ENSG00000196482	ESRRG	estrogen related receptor gamma
26253	chr12	19431762	19432445	684	*	5.15	5.9	3.49	2.4	2.67E-07	1.37E-05	62.03	117.54	62.91	52.95	16.92	45.58	5.76	15.52	6.43	3.97	12.49	23.44	TRUE	Intron (ENST00000538425.5/121536, intron 1 of 3)	12	19404045	19720801	316757	1	121536	27717	ENSG00000139154	AEBP2	AE binding protein 2
97849	chr5	75892827	75893316	490	*	2.78	0.8	3.59	-2.79	2.67E-07	1.37E-05	2.18	3.6	1.08	1.18	0.63	1.75	12.09	16.63	17.14	3.41	3.12	19.83	TRUE	Distal Intergenic	5	75674124	75717448	43325	2	134359	-175379	ENSG00000152359	POC5	POC5 centriolar protein
130904	chrX	149504077	149504547	471	*	4.49	5.25	2.8	2.44	2.68E-07	1.37E-05	16.32	58.77	35.79	41.18	19.42	56.1	9.21	5.54	10.71	6.81	7.81	1.8	TRUE	Exon (ENST00000340855.11/3423, exon 2 of 9)	23	149540355	149550510	10156	1	91966	-35808	ENSG00000197620	CXorf40A	chromosome X open reading frame 40A
126716	chr9	108917560	108918059	500	*	2.87	0.6	3.71	-3.11	2.68E-07	1.37E-05	3.26	1.2	1.08	1.18	0.63	1.75	4.03	12.19	31.06	3.97	14.84	12.62	TRUE	5' UTR	9	108867517	108934124	66608	2	8518	16065	ENSG00000070061	ELP1	elongator complex protein 1
68990	chr2	175855489	175856136	648	*	3.25	1.73	3.98	-2.24	2.70E-07	1.38E-05	4.35	6	1.08	2.35	4.39	1.75	10.37	16.63	8.57	20.44	25.77	12.62	TRUE	Distal Intergenic	2	175923882	176002839	78958	2	80856	146703	ENSG00000144320	LNPK	lunapark, ER junction formation factor
96109	chr5	15731802	15732192	391	*	2.7	0.21	3.57	-3.36	2.71E-07	1.38E-05	1.09	1.2	1.08	1.18	0.63	1.75	2.88	4.43	23.57	9.08	2.34	28.85	TRUE	Intron (ENST00000504595.2/23194, intron 2 of 3)	5	15602189	15619109	16921	2	101929472	-112693	NA	CTD-2350J17.1	uncharacterized LOC101929472
99514	chr5	126186615	126187123	509	*	3.07	1.54	3.8	-2.26	2.71E-07	1.39E-05	1.09	3.6	2.17	1.18	0.63	8.77	12.67	8.87	13.93	6.24	14.84	27.05	TRUE	Intron (ENST00000667560.1/102546228, intron 2 of 3)	5	126179565	126193858	14294	1	102546228	7050	ENSG00000248107	LINC02039	long intergenic non-protein coding RNA 2039
83964	chr3	67123164	67123581	418	*	3.26	1.3	4.06	-2.76	2.74E-07	1.39E-05	5.44	1.2	1.08	1.18	0.63	5.26	6.91	16.63	25.71	7.38	9.37	34.26	TRUE	Distal Intergenic	3	67225464	67225527	64	1	100422941	-101883	ENSG00000283298	MIR4272	microRNA 4272
98291	chr5	87241815	87242306	492	*	2.93	1.15	3.7	-2.55	2.75E-07	1.40E-05	2.18	4.8	2.17	1.18	1.25	1.75	7.49	18.84	7.5	7.95	10.93	25.24	TRUE	Promoter (1-2kb)	5	87205408	87240145	34738	2	55338	-1670	NA	LINC01949	long intergenic non-protein coding RNA 1949
105336	chr6	45001611	45002054	444	*	3.92	4.61	2.54	2.07	2.76E-07	1.40E-05	17.41	29.98	36.88	23.53	10.65	28.05	4.61	2.22	7.5	4.54	7.03	9.02	TRUE	Intron (ENST00000475057.5/8464, intron 6 of 11)	6	45197674	45197770	97	2	693171	195716	ENSG00000207769	MIR586	microRNA 586
39300	chr15	22796559	22797238	680	*	4.6	5.29	3.21	2.08	2.77E-07	1.41E-05	20.68	65.97	36.88	45.89	20.05	45.58	7.49	9.98	7.5	2.27	8.59	19.83	TRUE	Intron (ENST00000437912.6/123606, intron 1 of 4)	15	22773063	22829789	56727	1	123606	23496	ENSG00000170113	NIPA1	NIPA magnesium transporter 1
4299	chr1	65361208	65361875	668	*	3.4	2.05	4.09	-2.04	2.78E-07	1.41E-05	4.35	2.4	5.42	4.71	6.27	1.75	12.67	15.52	18.21	17.03	24.21	14.43	TRUE	Intron (ENST00000463018.5/9829, intron 2 of 4)	1	65420587	65436007	15421	1	54741	-58712	ENSG00000213625	LEPROT	leptin receptor overlapping transcript
98605	chr5	96648595	96648990	396	*	2.48	0.21	3.33	-3.12	2.81E-07	1.42E-05	1.09	1.2	1.08	1.18	0.63	1.75	5.76	1.11	3.21	13.06	17.18	19.83	TRUE	Intron (ENST00000505143.5/831, intron 1 of 11)	5	96529821	96779595	249775	1	831	118774	ENSG00000153113	CAST	calpastatin
84472	chr3	87825117	87825430	314	*	2.42	0.33	3.23	-2.9	2.81E-07	1.42E-05	1.09	1.2	1.08	1.18	1.25	1.75	11.52	3.33	13.93	2.84	14.06	10.82	TRUE	Distal Intergenic	3	88059255	88144664	85410	1	55279	-233825	ENSG00000175105	ZNF654	zinc finger protein 654
54737	chr18	40839262	40839703	442	*	3.05	1.43	3.79	-2.37	2.82E-07	1.43E-05	1.09	1.2	3.25	1.18	0.63	8.77	5.18	14.41	18.21	2.84	10.15	32.46	TRUE	Distal Intergenic	18	40066286	40099233	32948	1	101927900	772976	ENSG00000261715	LINC01477	long intergenic non-protein coding RNA 1477
59191	chr19	35710830	35711671	842	*	5.12	5.84	3.62	2.22	2.84E-07	1.44E-05	38.09	103.15	42.3	71.77	26.31	63.12	4.03	12.19	29.99	7.95	12.49	7.21	TRUE	Intron (ENST00000392197.7/27033, intron 1 of 6)	19	35704558	35717038	12481	1	27033	6272	ENSG00000011590	ZBTB32	zinc finger and BTB domain containing 32
111022	chr7	20238778	20239169	392	*	4.23	4.95	2.76	2.19	2.85E-07	1.44E-05	40.27	29.98	44.47	30.59	8.14	31.56	5.18	11.08	1.07	2.84	2.34	18.03	TRUE	Distal Intergenic	7	20217577	20221700	4124	1	100506098	21201	ENSG00000233834	LOC100506098	uncharacterized LOC100506098
32771	chr13	44117763	44118436	674	*	3.64	2.24	4.34	-2.1	2.88E-07	1.45E-05	3.26	10.79	5.42	2.35	1.25	5.26	14.4	19.95	29.99	8.52	14.06	34.26	TRUE	Intron (ENST00000618753.4/101929212, intron 1 of 3)	13	44110451	44240517	130067	1	101929212	7312	ENSG00000227258	SMIM2-AS1	SMIM2 antisense RNA 1
92846	chr4	109089327	109089860	534	*	3.16	1.53	3.9	-2.38	2.90E-07	1.46E-05	1.09	1.2	3.25	2.35	0.63	8.77	7.49	1.11	22.5	9.08	17.18	32.46	TRUE	Intron (ENST00000399132.6/84570, intron 3 of 37)	4	108808725	109302752	494028	2	84570	212892	ENSG00000188517	COL25A1	collagen type XXV alpha 1 chain
28280	chr12	67670004	67670363	360	*	2.92	1.34	3.66	-2.32	2.91E-07	1.46E-05	1.09	3.6	3.25	2.35	3.13	1.75	7.49	14.41	11.78	11.35	17.96	12.62	TRUE	Intron (ENST00000425371.2/ENST00000425371.2, intron 1 of 2)	12	67648338	67665406	17069	1	8445	21666	ENSG00000127334	DYRK2	dual specificity tyrosine phosphorylation regulated kinase 2
11538	chr1	243629924	243630663	740	*	3.6	2.24	4.29	-2.05	2.91E-07	1.46E-05	3.26	1.2	10.85	1.18	3.13	8.77	14.4	11.08	31.06	10.22	9.37	41.47	TRUE	Intron (ENST00000336199.9/10000, intron 5 of 13)	1	243346176	243346255	80	1	100616343	283748	ENSG00000265201	MIR4677	microRNA 4677
122743	chr8	139190402	139190754	353	*	2.92	1.16	3.69	-2.53	2.94E-07	1.47E-05	2.18	1.2	2.17	2.35	3.76	1.75	6.91	5.54	16.07	11.92	15.62	21.64	TRUE	Distal Intergenic	8	138588235	138914041	325807	2	169044	-276361	ENSG00000169436	COL22A1	collagen type XXII alpha 1 chain
24188	chr11	119959573	119960221	649	*	2.94	1.2	3.7	-2.5	2.96E-07	1.48E-05	1.09	1.2	5.42	1.18	3.13	1.75	14.4	4.43	12.85	7.95	25.77	12.62	TRUE	Distal Intergenic	11	120111286	120138114	26829	2	23650	177893	ENSG00000137699	TRIM29	tripartite motif containing 29
28422	chr12	70379500	70380286	787	*	4.28	4.96	2.95	2.01	2.97E-07	1.48E-05	17.41	38.38	39.05	38.83	23.18	29.81	6.33	8.87	2.14	7.38	12.49	9.02	TRUE	Intron (ENST00000258111.5/27345, intron 1 of 2)	12	70366290	70434292	68003	1	27345	13210	ENSG00000135643	KCNMB4	potassium calcium-activated channel subfamily M regulatory beta subunit 4
7585	chr1	162899073	162899624	552	*	3.49	2.08	4.19	-2.11	2.98E-07	1.49E-05	6.53	1.2	3.25	5.88	5.01	3.51	18.43	15.52	27.85	18.73	14.84	14.43	TRUE	Distal Intergenic	1	162824458	162868815	44358	2	339512	-30258	ENSG00000185860	CCDC190	coiled-coil domain containing 190
33692	chr13	76774456	76775128	673	*	3.63	2.08	4.36	-2.28	2.99E-07	1.49E-05	9.79	4.8	2.17	1.18	5.64	1.75	23.61	27.71	31.06	10.22	14.06	16.23	TRUE	Intron (ENST00000648060.1/ENST00000648060.1, intron 2 of 4)	13	76880175	76886405	6231	2	115207	111277	ENSG00000178695	KCTD12	potassium channel tetramerization domain containing 12
124283	chr9	32004182	32004808	627	*	2.93	1.33	3.67	-2.34	2.99E-07	1.49E-05	3.26	7.2	1.08	1.18	0.63	1.75	10.94	27.71	11.78	10.79	11.71	3.61	TRUE	Distal Intergenic	9	32384603	32454769	70167	1	48	-379795	ENSG00000122729	ACO1	aconitase 1
124153	chr9	22966769	22967125	357	*	2.57	0.55	3.38	-2.84	2.99E-07	1.49E-05	1.09	2.4	1.08	1.18	1.25	1.75	5.18	13.3	4.28	5.11	14.84	19.83	TRUE	Intron (ENST00000640003.1/ENST00000640003.1, intron 3 of 9)	9	22646200	22824213	178014	1	441389	320569	ENSG00000234840	LINC01239	long intergenic non-protein coding RNA 1239
89003	chr3	197279138	197279620	483	*	2.97	1.31	3.72	-2.41	3.01E-07	1.50E-05	1.09	4.8	1.08	2.35	3.76	1.75	12.67	21.06	5.36	7.95	15.62	16.23	TRUE	Intron (ENST00000346964.6/1739, intron 4 of 25)	3	197293878	197293948	71	2	100616216	14328	ENSG00000265850	MIR4797	microRNA 4797
22777	chr11	86286933	86287650	718	*	5.11	5.88	3.39	2.48	3.01E-07	1.50E-05	44.62	86.36	70.5	62.36	25.69	63.12	8.64	1.11	9.64	8.52	17.18	18.03	TRUE	Distal Intergenic	11	86278333	86278398	66	1	102465452	8600	ENSG00000283744	MIR6755	microRNA 6755
37993	chr14	90987656	90988038	383	*	2.77	0.92	3.55	-2.64	3.01E-07	1.50E-05	1.09	1.2	1.08	1.18	5.01	1.75	10.37	16.63	8.57	5.11	17.18	12.62	TRUE	Intron (ENST00000614987.5/9252, intron 2 of 16)	14	91060333	91225632	165300	1	80017	-72295	ENSG00000133943	DGLUCY	D-glutamate cyclase
107916	chr6	131658670	131659431	762	*	3.18	1.66	3.91	-2.25	3.01E-07	1.50E-05	2.18	6	5.42	2.35	1.25	1.75	18.43	24.38	16.07	5.11	13.27	12.62	TRUE	Intron (ENST00000427707.5/5169, intron 8 of 11)	6	131628442	131747418	118977	1	5169	30228	ENSG00000154269	ENPP3	ectonucleotide pyrophosphatase/phosphodiesterase 3
91351	chr4	67560158	67560384	227	*	2.64	0.7	3.44	-2.74	3.01E-07	1.50E-05	2.18	1.2	1.08	1.18	0.63	3.51	12.09	8.87	7.5	11.92	3.12	21.64	TRUE	Promoter (1-2kb)	4	67558727	67607337	48611	1	26228	1431	ENSG00000035720	STAP1	signal transducing adaptor family member 1
68140	chr2	158374374	158374777	404	*	2.93	1.33	3.66	-2.33	3.02E-07	1.50E-05	3.26	1.2	1.08	1.18	3.13	5.26	9.79	7.76	8.57	14.76	17.18	18.03	TRUE	Intron (ENST00000283233.10/130940, intron 1 of 13)	2	158171073	158456753	285681	2	130940	81976	ENSG00000153237	CCDC148	coiled-coil domain containing 148
111799	chr7	34725203	34725670	468	*	3.31	1.68	4.06	-2.38	3.03E-07	1.50E-05	2.18	1.2	5.42	1.18	7.52	1.75	17.28	6.65	29.99	15.33	16.4	14.43	TRUE	Intron (ENST00000360581.6/387129, intron 2 of 8)	7	34658218	34878332	220115	1	387129	66985	ENSG00000187258	NPSR1	neuropeptide S receptor 1
64832	chr2	73890330	73890859	530	*	3.36	1.61	4.13	-2.52	3.03E-07	1.50E-05	3.26	4.8	1.08	2.35	5.01	1.75	8.64	18.84	31.06	6.81	17.96	21.64	TRUE	Promoter (1-2kb)	2	73892314	73919865	27552	1	72	-1455	ENSG00000163017	ACTG2	actin gamma 2, smooth muscle
119585	chr8	57166462	57166716	255	*	2.64	0.8	3.42	-2.62	3.04E-07	1.51E-05	1.09	1.2	1.08	1.18	0.63	5.26	4.03	9.98	10.71	5.11	10.93	23.44	TRUE	Intron (ENST00000669200.1/100507651, intron 3 of 6)	8	56957931	56993867	35937	2	54928	-172595	ENSG00000104331	IMPAD1	inositol monophosphatase domain containing 1
121794	chr8	120755593	120756279	687	*	3.45	1.87	4.19	-2.32	3.05E-07	1.51E-05	3.26	7.2	1.08	2.35	6.27	1.75	10.94	33.25	22.5	9.08	15.62	18.03	TRUE	Intron (ENST00000395601.7/6641, intron 2 of 7)	8	120761253	120776832	15580	1	101927543	-4974	ENSG00000248318	LOC101927543	uncharacterized LOC101927543
36931	chr14	68450692	68451398	707	*	3.57	2.02	4.29	-2.27	3.05E-07	1.51E-05	1.09	1.2	8.68	1.18	8.77	3.51	15.55	17.73	20.35	10.79	22.64	30.65	TRUE	Intron (ENST00000479335.5/5890, intron 10 of 11)	14	68627166	68628445	1280	2	100996664	177047	NA	LOC100996664	uncharacterized LOC100996664
108700	chr6	147284382	147284871	490	*	3.16	1.56	3.9	-2.33	3.07E-07	1.51E-05	1.09	4.8	1.08	5.88	3.13	1.75	10.37	18.84	16.07	11.92	14.06	18.03	TRUE	Intron (ENST00000546097.5/134957, intron 8 of 9)	6	146824539	147204614	380076	2	729178	-79768	ENSG00000233452	STXBP5-AS1	STXBP5 antisense RNA 1
29671	chr12	105024299	105024866	568	*	3.19	1.79	3.89	-2.1	3.07E-07	1.52E-05	1.09	1.2	6.51	3.53	3.13	5.26	12.09	12.19	18.21	18.17	15.62	12.62	TRUE	3' UTR	12	104986316	105074197	87882	1	121053	37983	ENSG00000151131	C12orf45	chromosome 12 open reading frame 45
74302	chr20	35824737	35825144	408	*	2.77	1.04	3.54	-2.5	3.08E-07	1.52E-05	1.09	3.6	1.08	3.53	1.25	1.75	7.49	14.41	15	8.52	11.71	12.62	TRUE	Intron (ENST00000461122.5/51230, intron 1 of 5)	20	35771974	35950370	178397	1	51230	52763	ENSG00000025293	PHF20	PHD finger protein 20
124160	chr9	24231473	24232074	602	*	2.9	1.11	3.67	-2.56	3.09E-07	1.52E-05	1.09	1.2	6.51	1.18	1.25	1.75	4.61	18.84	21.42	3.97	18.74	9.02	TRUE	Distal Intergenic	9	24542952	24545946	2995	2	100129669	313872	ENSG00000205442	IZUMO3	IZUMO family member 3
10187	chr1	217218479	217218876	398	*	2.87	0.81	3.69	-2.88	3.10E-07	1.53E-05	1.09	1.2	2.17	1.18	3.13	1.75	8.64	23.28	16.07	0.57	10.93	18.03	TRUE	Distal Intergenic	1	216503246	217137755	634510	2	2104	-80724	ENSG00000196482	ESRRG	estrogen related receptor gamma
55489	chr18	57858636	57859155	520	*	2.79	1.01	3.57	-2.56	3.10E-07	1.53E-05	3.26	1.2	1.08	3.53	1.25	1.75	10.37	12.19	16.07	9.08	17.96	5.41	TRUE	Distal Intergenic	18	57646426	57803315	156890	2	5205	-55321	ENSG00000081923	ATP8B1	ATPase phospholipid transporting 8B1
16994	chr10	108971146	108971567	422	*	2.94	0.99	3.74	-2.75	3.11E-07	1.53E-05	1.09	1.2	5.42	1.18	1.25	1.75	2.88	8.87	22.5	2.84	14.06	28.85	TRUE	Distal Intergenic	10	107694973	108197849	502877	2	103695365	-773297	ENSG00000229981	LINC01435	long intergenic non-protein coding RNA 1435
93745	chr4	141272971	141273578	608	*	3.13	1.53	3.87	-2.34	3.11E-07	1.53E-05	1.09	3.6	4.34	1.18	1.88	5.26	5.18	7.76	15	11.35	17.96	30.65	TRUE	Intron (ENST00000514347.1/ENST00000514347.1, intron 2 of 2)	4	141220887	141234697	13811	1	27309	52084	ENSG00000109445	ZNF330	zinc finger protein 330
22635	chr11	82167576	82168060	485	*	2.77	0.89	3.56	-2.67	3.11E-07	1.53E-05	1.09	1.2	2.17	1.18	3.76	1.75	12.67	22.17	9.64	11.35	13.27	1.8	TRUE	Intron (ENST00000659248.1/101928989, intron 3 of 5)	11	81890741	81890836	96	2	100422823	-276740	ENSG00000264110	MIR4300	microRNA 4300
35913	chr14	45204741	45205200	460	*	2.92	1.04	3.71	-2.67	3.12E-07	1.53E-05	6.53	1.2	1.08	1.18	0.63	1.75	12.09	13.3	22.5	8.52	13.27	9.02	TRUE	Intron (ENST00000310806.9/55320, intron 15 of 16)	14	45203190	45253540	50351	2	55320	48340	ENSG00000129534	MIS18BP1	MIS18 binding protein 1
65916	chr2	104037986	104038463	478	*	2.79	0.9	3.58	-2.68	3.12E-07	1.53E-05	1.09	3.6	1.08	1.18	2.51	1.75	10.94	7.76	22.5	3.41	16.4	10.82	TRUE	Intron (ENST00000537492.5/ENST00000537492.5, intron 1 of 3)	2	104412146	104414195	2050	2	101927331	375732	ENSG00000225765	LINC01831	long intergenic non-protein coding RNA 1831
88051	chr3	179380284	179380872	589	*	2.7	0.63	3.52	-2.9	3.13E-07	1.54E-05	1.09	1.2	2.17	1.18	1.88	1.75	1.15	25.49	9.64	11.35	19.52	1.8	TRUE	Intron (ENST00000471841.6/55669, intron 14 of 17)	3	179347709	179394936	47228	1	55669	32575	ENSG00000171109	MFN1	mitofusin 1
54900	chr18	46079551	46079930	380	*	2.84	1.14	3.6	-2.46	3.14E-07	1.54E-05	3.26	1.2	1.08	3.53	0.63	3.51	13.25	3.33	15	11.92	14.84	14.43	TRUE	Downstream (<1kb)	18	45983536	46072272	88737	2	9050	-7279	ENSG00000152229	PSTPIP2	proline-serine-threonine phosphatase interacting protein 2
102598	chr6	2236047	2236466	420	*	2.57	0.6	3.37	-2.77	3.14E-07	1.54E-05	1.09	1.2	3.25	1.18	0.63	1.75	7.49	16.63	20.35	11.92	3.9	1.8	TRUE	Intron (ENST00000380815.5/2762, intron 1 of 10)	6	1623806	2245605	621800	2	2762	9139	ENSG00000112699	GMDS	GDP-mannose 4,6-dehydratase
22710	chr11	83697761	83698244	484	*	2.76	0.94	3.53	-2.6	3.16E-07	1.55E-05	1.09	3.6	3.25	1.18	0.63	1.75	13.25	21.06	12.85	3.41	17.18	1.8	TRUE	Intron (ENST00000533669.5/ENST00000533669.5, intron 6 of 7)	11	83259097	83286407	27311	2	60492	-411354	ENSG00000137500	CCDC90B	coiled-coil domain containing 90B
104732	chr6	36604443	36605055	613	*	3.56	2.14	4.26	-2.12	3.16E-07	1.55E-05	7.62	1.2	3.25	7.06	5.64	1.75	21.31	15.52	26.78	15.9	19.52	16.23	TRUE	3' UTR	6	36594353	36605600	11248	1	6428	10090	ENSG00000112081	SRSF3	serine and arginine rich splicing factor 3
45483	chr16	34583529	34583757	229	*	4.89	3.05	5.67	-2.62	3.17E-07	1.55E-05	3.26	1.2	3.25	2.35	13.16	26.3	29.95	77.58	86.77	8.52	35.92	66.72	TRUE	Distal Intergenic	16	35169692	35170241	550	2	606551	586484	NA	UBE2MP1	ubiquitin conjugating enzyme E2 M pseudogene 1
99360	chr5	122039282	122039889	608	*	3.53	2.1	4.24	-2.14	3.18E-07	1.56E-05	4.35	1.2	7.59	3.53	3.76	5.26	9.21	18.84	20.35	14.19	17.96	32.46	TRUE	Intron (ENST00000504881.1/153443, intron 2 of 2)	5	122063195	122078360	15166	2	4015	38471	ENSG00000113083	LOX	lysyl oxidase
17093	chr10	110504144	110504670	527	*	4.58	5.28	3.16	2.11	3.19E-07	1.56E-05	26.12	37.18	55.31	37.65	23.81	52.6	8.64	2.22	7.5	10.79	15.62	9.02	TRUE	Intron (ENST00000369583.4/1847, intron 2 of 3)	10	110497907	110511533	13627	1	1847	6237	ENSG00000138166	DUSP5	dual specificity phosphatase 5
49861	chr17	35602868	35603426	559	*	2.96	1.04	3.75	-2.71	3.20E-07	1.56E-05	6.53	1.2	1.08	1.18	0.63	1.75	13.82	17.73	3.21	12.49	10.15	23.44	TRUE	Intron (ENST00000589774.5/163, intron 3 of 4)	17	35574795	35578863	4069	2	5193	-24005	ENSG00000108733	PEX12	peroxisomal biogenesis factor 12
45025	chr16	24958505	24959233	729	*	3.19	1.55	3.94	-2.39	3.21E-07	1.57E-05	3.26	1.2	1.08	1.18	5.64	5.26	7.49	23.28	6.43	6.81	26.55	21.64	TRUE	Intron (ENST00000289968.11/55114, intron 9 of 19)	16	24919389	25015666	96278	2	55114	56433	ENSG00000140750	ARHGAP17	Rho GTPase activating protein 17
40047	chr15	41447554	41447933	380	*	2.71	0.89	3.49	-2.6	3.25E-07	1.58E-05	1.09	1.2	2.17	1.18	3.76	1.75	14.4	2.22	17.14	10.22	16.4	7.21	TRUE	Intron (ENST00000558298.5/23168, intron 2 of 2)	15	41408408	41483563	75156	1	23168	39146	ENSG00000137815	RTF1	RTF1 homolog, Paf1/RNA polymerase II complex component
68870	chr2	173658215	173658886	672	*	3.89	2.51	4.58	-2.07	3.28E-07	1.59E-05	5.44	7.2	3.25	2.35	10.65	5.26	13.25	19.95	11.78	22.14	31.23	45.08	TRUE	Distal Intergenic	2	173354820	173368997	14178	1	83879	303395	ENSG00000144354	CDCA7	cell division cycle associated 7
10046	chr1	213347852	213348603	752	*	3.74	2.29	4.45	-2.16	3.28E-07	1.59E-05	4.35	8.4	3.25	1.18	6.89	5.26	5.76	34.36	21.42	15.9	21.08	32.46	TRUE	Distal Intergenic	1	213051233	213274774	223542	1	26750	296619	ENSG00000136643	RPS6KC1	ribosomal protein S6 kinase C1
91965	chr4	82684436	82684933	498	*	3.18	1.41	3.95	-2.55	3.30E-07	1.60E-05	1.09	3.6	1.08	5.88	2.51	1.75	17.85	15.52	11.78	8.52	14.06	25.24	TRUE	Intron (ENST00000319540.9/79966, intron 2 of 4)	4	82610974	82621610	10637	2	439934	-62826	ENSG00000231782	LINC00575	long intergenic non-protein coding RNA 575
24679	chr11	127654788	127655260	473	*	2.83	0.95	3.62	-2.67	3.30E-07	1.60E-05	3.26	1.2	1.08	1.18	3.13	1.75	12.67	7.76	1.07	10.22	20.3	21.64	TRUE	Distal Intergenic	11	127271029	127337033	66005	1	101929497	383759	ENSG00000273409	LINC02712	long intergenic non-protein coding RNA 2712
101091	chr5	155649321	155649745	425	*	2.75	0.94	3.53	-2.59	3.33E-07	1.61E-05	1.09	3.6	3.25	1.18	0.63	1.75	10.37	5.54	19.28	8.52	16.4	9.02	TRUE	Distal Intergenic	5	155870344	156767788	897445	1	6444	-220599	ENSG00000170624	SGCD	sarcoglycan delta
85094	chr3	111085203	111085663	461	*	2.76	0.95	3.54	-2.59	3.37E-07	1.63E-05	2.18	2.4	2.17	1.18	1.88	1.75	16.7	12.19	6.43	4.54	11.71	18.03	TRUE	Intron (ENST00000491525.5/25945, intron 1 of 2)	3	110888384	111071553	183170	2	100506555	-13650	NA	NECTIN3-AS1	NECTIN3 antisense RNA 1
92262	chr4	89424869	89425330	462	*	2.92	1.27	3.67	-2.4	3.39E-07	1.64E-05	1.09	1.2	3.25	1.18	2.51	5.26	14.4	19.95	12.85	5.68	16.4	7.21	TRUE	Intron (ENST00000659878.1/ENST00000659878.1, intron 1 of 2)	4	89236383	89307800	71418	2	285513	-117069	ENSG00000185477	GPRIN3	GPRIN family member 3
86092	chr3	130026431	130026935	505	*	2.89	3.62	1.35	2.26	3.40E-07	1.64E-05	15.24	20.39	14.1	10.59	8.14	5.26	3.46	3.33	2.14	2.27	2.34	1.8	TRUE	Distal Intergenic	3	129974688	129977935	3248	1	7200	51743	ENSG00000170893	TRH	thyrotropin releasing hormone
113805	chr7	90094583	90095223	641	*	3.2	1.55	3.95	-2.4	3.42E-07	1.65E-05	1.09	1.2	1.08	10.59	1.88	1.75	14.97	14.41	12.85	18.17	12.49	19.83	TRUE	Intron (ENST00000478318.6/100874100, intron 2 of 2)	7	90119400	90125600	6201	1	442523	-24177	ENSG00000235436	DPY19L2P4	DPY19L2 pseudogene 4
30804	chr12	122536904	122537336	433	*	2.47	0.42	3.28	-2.86	3.44E-07	1.66E-05	1.09	1.2	2.17	1.18	0.63	1.75	3.46	7.76	7.5	8.52	14.84	16.23	TRUE	Intron (ENST00000450485.6/9735, intron 3 of 38)	12	122527246	122626396	99151	1	9735	9658	ENSG00000184445	KNTC1	kinetochore associated 1
13721	chr10	34721285	34721964	680	*	3.66	1.76	4.45	-2.7	3.44E-07	1.66E-05	2.18	1.2	1.08	1.18	9.4	5.26	22.46	29.93	21.42	10.22	13.27	34.26	TRUE	Intron (ENST00000545260.5/56288, intron 1 of 22)	10	34109560	34815325	705766	2	56288	93361	ENSG00000148498	PARD3	par-3 family cell polarity regulator
112454	chr7	46746972	46747475	504	*	3.37	2.03	4.05	-2.02	3.46E-07	1.66E-05	3.26	1.2	1.08	3.53	3.13	12.27	16.7	7.76	12.85	9.08	17.18	36.06	TRUE	Intron (ENST00000487094.1/ENST00000487094.1, intron 1 of 4)	7	46687879	46759844	71966	2	730338	12369	ENSG00000233539	LOC730338	uncharacterized LOC730338
99249	chr5	117018584	117019175	592	*	3.32	1.1	4.16	-3.06	3.48E-07	1.67E-05	1.09	1.2	1.08	5.88	1.88	1.75	11.52	6.65	3.21	10.79	21.08	54.09	TRUE	Distal Intergenic	5	116742991	116762209	19219	2	102467223	-256375	NA	LINC02214	long intergenic non-protein coding RNA 2214
17709	chr10	121262780	121263370	591	*	3.5	1.83	4.26	-2.43	3.49E-07	1.68E-05	4.35	1.2	3.25	8.24	2.51	1.75	11.52	18.84	29.99	13.06	17.96	23.44	TRUE	Distal Intergenic	10	121478334	121598458	120125	2	2263	335088	ENSG00000066468	FGFR2	fibroblast growth factor receptor 2
7219	chr1	157357268	157357646	379	*	2.73	0.87	3.52	-2.64	3.49E-07	1.68E-05	3.26	1.2	1.08	1.18	2.51	1.75	6.33	13.3	15	7.38	14.06	12.62	TRUE	Distal Intergenic	1	157513377	157552515	39139	2	83416	194869	ENSG00000143297	FCRL5	Fc receptor like 5
125214	chr9	79500555	79501213	659	*	3.39	1.86	4.12	-2.25	3.50E-07	1.68E-05	3.26	6	6.51	1.18	3.13	1.75	7.49	14.41	27.85	8.52	18.74	27.05	TRUE	Distal Intergenic	9	79571773	79726882	155110	1	7091	-70560	ENSG00000106829	TLE4	TLE family member 4, transcriptional corepressor
87435	chr3	159948480	159949198	719	*	3.86	2.25	4.6	-2.35	3.51E-07	1.68E-05	10.88	8.4	3.25	1.18	1.25	3.51	19.58	19.95	42.85	12.49	16.4	34.26	TRUE	Intron (ENST00000666425.1/101928376, intron 6 of 6)	3	159988835	159996019	7185	1	3592	-39637	ENSG00000168811	IL12A	interleukin 12A
124848	chr9	70476265	70476643	379	*	2.63	0.55	3.45	-2.9	3.51E-07	1.68E-05	1.09	2.4	1.08	1.18	1.25	1.75	2.88	9.98	15	9.65	6.25	21.64	TRUE	Distal Intergenic	9	70384597	70414624	30028	2	687	-61641	ENSG00000119138	KLF9	Kruppel like factor 9
50720	chr17	47721180	47721598	419	*	4.67	5.35	3.35	2	3.52E-07	1.68E-05	17.41	63.57	22.78	56.48	28.82	56.1	11.52	7.76	9.64	15.9	3.9	12.62	TRUE	Distal Intergenic	17	47733236	47746122	12887	1	30009	-11638	ENSG00000073861	TBX21	T-box transcription factor 21
53545	chr18	8097604	8098244	641	*	3.52	1.86	4.27	-2.41	3.52E-07	1.69E-05	1.09	3.6	1.08	1.18	4.39	10.52	19.58	36.58	11.78	17.03	21.86	9.02	TRUE	Intron (ENST00000580170.5/5797, intron 11 of 32)	18	8360820	8367034	6215	2	100192426	268790	ENSG00000266149	LOC100192426	uncharacterized LOC100192426
58688	chr19	28692321	28692644	324	*	2.92	1.3	3.67	-2.37	3.56E-07	1.70E-05	1.09	4.8	1.08	1.18	3.13	3.51	5.76	23.28	12.85	5.11	14.84	14.43	TRUE	Intron (ENST00000592347.5/100420587, intron 5 of 9)	19	28435388	28727777	292390	2	100420587	35133	ENSG00000283403	LOC100420587	SHC binding and spindle associated 1 pseudogene
26977	chr12	45553425	45553978	554	*	3.42	1.71	4.18	-2.47	3.56E-07	1.70E-05	4.35	3.6	3.25	3.53	3.13	1.75	6.33	25.49	11.78	14.19	16.4	34.26	TRUE	Intron (ENST00000551229.3/ENST00000551229.3, intron 2 of 5)	12	45718046	45727775	9730	2	400027	173797	NA	LINC00938	long intergenic non-protein coding RNA 938
64282	chr2	64314590	64314998	409	*	3.19	1.55	3.93	-2.38	3.61E-07	1.72E-05	1.09	2.4	3.25	1.18	4.39	5.26	14.97	15.52	7.5	3.97	17.18	32.46	TRUE	Distal Intergenic	2	64340759	64340839	81	1	100616265	-25761	ENSG00000283222	MIR4433A	microRNA 4433a
32074	chr13	29238899	29239567	669	*	3.68	2.27	4.38	-2.11	3.62E-07	1.72E-05	1.09	13.19	1.08	1.18	1.88	10.52	13.25	21.06	19.28	18.17	13.27	39.67	TRUE	Exon (ENST00000434779.5/ENST00000434779.5, exon 2 of 2)	13	29476515	29490105	13591	2	100874107	250538	NA	MTUS2-AS1	MTUS2 antisense RNA 1
68680	chr2	170732342	170732748	407	*	2.62	0.45	3.45	-3.01	3.63E-07	1.73E-05	1.09	1.2	1.08	1.18	1.88	1.75	6.33	1.11	18.21	2.84	15.62	21.64	TRUE	Intron (ENST00000662274.1/101926913, intron 1 of 5)	2	170715337	170718078	2742	1	389058	17005	ENSG00000204335	SP5	Sp5 transcription factor
79801	chr22	42031056	42031675	620	*	4.11	4.85	2.55	2.3	3.65E-07	1.74E-05	18.5	44.38	36.88	31.77	21.93	19.29	2.88	1.11	9.64	5.68	14.06	1.8	TRUE	3' UTR	22	41998725	42058456	59732	1	164684	32331	ENSG00000183066	WBP2NL	WBP2 N-terminal like
87096	chr3	152184215	152184600	386	*	3.42	1.88	4.15	-2.27	3.66E-07	1.74E-05	4.35	6	1.08	1.18	2.51	7.01	7.49	23.28	10.71	8.52	13.27	43.28	TRUE	Distal Intergenic	3	152243828	152465780	221953	1	4154	-59228	ENSG00000152601	MBNL1	muscleblind like splicing regulator 1
1319	chr1	18624580	18625063	484	*	3.42	2.06	4.11	-2.04	3.66E-07	1.74E-05	5.44	3.6	2.17	1.18	5.64	7.01	11.52	14.41	18.21	12.49	24.99	21.64	TRUE	Distal Intergenic	1	18630846	18748866	118021	1	5081	-5783	ENSG00000009709	PAX7	paired box 7
68653	chr2	170305818	170306129	312	*	2.81	1.07	3.58	-2.51	3.66E-07	1.74E-05	3.26	1.2	1.08	1.18	0.63	5.26	6.91	13.3	8.57	7.38	15.62	19.83	TRUE	Intron (ENST00000409940.6/140469, intron 7 of 29)	2	170332085	170408564	76480	2	101929753	102435	ENSG00000231898	MYO3B-AS1	MYO3B antisense RNA 1
68408	chr2	164570437	164570883	447	*	3.11	1.64	3.83	-2.18	3.67E-07	1.74E-05	1.09	3.6	3.25	1.18	4.39	5.26	14.97	12.19	16.07	9.08	14.84	18.03	TRUE	Intron (ENST00000263915.8/2888, intron 2 of 13)	2	164492417	164621482	129066	2	2888	50599	ENSG00000115290	GRB14	growth factor receptor bound protein 14
25757	chr12	7263498	7264022	525	*	3.27	1.69	4	-2.31	3.68E-07	1.74E-05	3.26	1.2	7.59	1.18	4.39	1.75	5.76	21.06	31.06	9.65	19.52	9.02	TRUE	Distal Intergenic	12	7304284	7328724	24441	1	341392	-40262	ENSG00000215009	ACSM4	acyl-CoA synthetase medium chain family member 4
94427	chr4	159145581	159145820	240	*	2.63	0.64	3.44	-2.8	3.68E-07	1.74E-05	1.09	1.2	1.08	2.35	1.88	1.75	4.61	16.63	8.57	6.24	10.93	18.03	TRUE	Intron (ENST00000644474.1/9693, intron 1 of 29)	4	159128802	159128894	93	2	100500881	-16687	ENSG00000264105	MIR3688-1	microRNA 3688-1
36056	chr14	51195571	51196007	437	*	3.03	1.32	3.79	-2.47	3.70E-07	1.75E-05	5.44	3.6	1.08	1.18	1.88	1.75	13.25	12.19	11.78	13.62	8.59	23.44	TRUE	Distal Intergenic	14	51240162	51257655	17494	1	81542	-44155	ENSG00000139921	TMX1	thioredoxin related transmembrane protein 1
18125	chr10	127320691	127321322	632	*	3.34	1.77	4.07	-2.3	3.70E-07	1.75E-05	4.35	1.2	6.51	3.53	3.13	1.75	17.85	19.95	20.35	9.08	10.15	23.44	TRUE	Intron (ENST00000280333.9/1793, intron 29 of 51)	10	127135426	127196591	61166	2	642938	-124100	ENSG00000188916	INSYN2A	inhibitory synaptic factor 2A
37464	chr14	75780959	75781446	488	*	2.94	0.93	3.75	-2.82	3.72E-07	1.76E-05	1.09	1.2	3.25	3.53	0.63	1.75	5.18	15.52	9.64	6.24	17.18	27.05	TRUE	Intron (ENST00000298832.14/23093, intron 24 of 31)	14	75649791	75660876	11086	2	11161	-120083	ENSG00000133935	ERG28	ergosterol biosynthesis 28 homolog
48673	chr17	9948027	9948308	282	*	2.65	0.73	3.45	-2.72	3.74E-07	1.76E-05	1.09	1.2	1.08	1.18	1.88	3.51	6.91	11.08	18.21	0.57	17.96	10.82	TRUE	Intron (ENST00000437099.6/8522, intron 5 of 13)	17	9896320	9905271	8952	2	5957	-42756	ENSG00000109047	RCVRN	recoverin
67879	chr2	150133575	150134000	426	*	4.02	4.76	2.43	2.32	3.75E-07	1.77E-05	20.68	63.57	14.1	20	10.65	33.31	1.15	9.98	3.21	2.27	8.59	7.21	TRUE	Distal Intergenic	2	150234892	150257007	22116	2	105373683	123007	ENSG00000231420	LINC01817	long intergenic non-protein coding RNA 1817
5734	chr1	107622602	107623612	1011	*	4.86	5.55	3.47	2.09	3.78E-07	1.78E-05	41.36	52.77	65.08	58.83	21.3	42.08	12.09	5.54	15	8.52	17.96	7.21	TRUE	Intron (ENST00000370056.9/10451, intron 20 of 26)	1	107897223	107897304	82	1	102465839	-273611	ENSG00000275455	MIR7852	microRNA 7852
10102	chr1	214308542	214309432	891	*	3.93	2.52	4.63	-2.11	3.79E-07	1.78E-05	4.35	1.2	8.68	1.18	3.13	15.78	16.12	41.01	33.21	12.49	20.3	25.24	TRUE	Intron (ENST00000491455.5/56950, intron 2 of 10)	1	214281102	214337131	56030	1	56950	27440	ENSG00000143499	SMYD2	SET and MYND domain containing 2
100325	chr5	140221605	140221876	272	*	3.17	3.93	1.45	2.48	3.81E-07	1.79E-05	10.88	28.79	8.68	15.3	5.01	22.79	0.58	4.43	2.14	1.7	3.9	3.61	TRUE	Intron (ENST00000509589.5/84418, intron 2 of 3)	5	140175156	140282052	106897	1	84418	46449	ENSG00000120306	CYSTM1	cysteine rich transmembrane module containing 1
29431	chr12	99999531	100000005	475	*	2.63	0.42	3.47	-3.05	3.81E-07	1.79E-05	1.09	1.2	2.17	1.18	0.63	1.75	3.46	3.33	17.14	2.27	14.84	25.24	TRUE	Distal Intergenic	12	98726457	99984654	1258198	2	56899	-14877	ENSG00000185046	ANKS1B	ankyrin repeat and sterile alpha motif domain containing 1B
108456	chr6	142013166	142013735	570	*	4.46	5.25	2.53	2.72	3.82E-07	1.79E-05	45.71	62.37	37.96	21.18	14.41	47.34	1.73	3.33	2.14	3.41	13.27	10.82	TRUE	Distal Intergenic	6	142075608	142088799	13192	2	4829	75064	ENSG00000135577	NMBR	neuromedin B receptor
25233	chr12	743905	744319	415	*	3.67	4.48	1.64	2.84	3.83E-07	1.79E-05	19.59	35.98	15.18	31.77	8.77	22.79	1.73	4.43	1.07	1.14	8.59	1.8	TRUE	Distal Intergenic	12	752579	911452	158874	1	65125	-8260	ENSG00000060237	WNK1	WNK lysine deficient protein kinase 1
91658	chr4	76116314	76116669	356	*	2.42	0.44	3.22	-2.79	3.85E-07	1.80E-05	1.09	2.4	1.08	1.18	0.63	1.75	5.76	9.98	7.5	11.35	7.03	14.43	TRUE	Intron (ENST00000508604.5/53371, intron 3 of 3)	4	76114659	76148444	33786	2	53371	31775	ENSG00000138750	NUP54	nucleoporin 54
105236	chr6	43670040	43670380	341	*	4.13	4.83	2.72	2.11	3.86E-07	1.81E-05	26.12	49.17	11.93	24.71	26.94	31.56	9.21	1.11	3.21	4.54	7.03	14.43	TRUE	Intron (ENST00000372163.5/221421, intron 4 of 4)	6	43671303	43687791	16489	2	55168	17411	ENSG00000096080	MRPS18A	mitochondrial ribosomal protein S18A
87197	chr3	154275950	154276366	417	*	2.69	0.81	3.48	-2.67	3.89E-07	1.82E-05	1.09	3.6	1.08	2.35	0.63	1.75	5.76	8.87	6.43	10.79	17.18	18.03	TRUE	3' UTR	3	154334943	154430190	95248	2	344758	153824	ENSG00000174948	GPR149	G protein-coupled receptor 149
54394	chr18	31536739	31537095	357	*	2.69	0.72	3.49	-2.77	3.89E-07	1.82E-05	1.09	1.2	2.17	1.18	2.51	1.75	10.37	23.28	8.57	2.84	11.71	10.82	TRUE	Intron (ENST00000261590.13/1829, intron 11 of 14)	18	31542146	31556948	14803	2	100652770	19853	ENSG00000264859	DSG2-AS1	DSG2 antisense RNA 1
51280	chr17	57620263	57620751	489	*	3.26	1.39	4.05	-2.67	3.90E-07	1.82E-05	4.35	4.8	1.08	1.18	2.51	1.75	8.06	16.63	11.78	10.79	10.93	41.47	TRUE	Intron (ENST00000416426.6/124540, intron 9 of 13)	17	57600856	57608412	7557	2	101927539	-11851	ENSG00000263499	LOC101927539	uncharacterized LOC101927539
112322	chr7	44623859	44624181	323	*	3.38	4.11	1.8	2.32	3.90E-07	1.82E-05	5.44	16.79	20.61	23.53	16.29	21.04	1.73	3.33	5.36	0.57	6.25	3.61	TRUE	Intron (ENST00000439616.6/4967, intron 1 of 19)	7	44606572	44709066	102495	1	4967	17287	ENSG00000105953	OGDH	oxoglutarate dehydrogenase
57754	chr19	11876546	11877245	700	*	3.14	1.37	3.91	-2.54	3.91E-07	1.82E-05	1.09	2.4	1.08	3.53	5.64	1.75	6.91	16.63	5.36	6.24	28.11	27.05	TRUE	Intron (ENST00000592534.1/90594, intron 1 of 1)	19	11887782	11914329	26548	1	7620	-10537	ENSG00000198429	ZNF69	zinc finger protein 69
19411	chr11	10508093	10508415	323	*	3.18	3.96	1.36	2.59	3.91E-07	1.82E-05	9.79	23.99	7.59	20	12.53	19.29	5.76	1.11	2.14	2.27	2.34	1.8	TRUE	Promoter (<=1kb)	11	10508270	10508326	57	2	100616263	0	ENSG00000283813	MIR4485	microRNA 4485
5541	chr1	99712923	99713286	364	*	2.66	0.63	3.47	-2.84	3.92E-07	1.82E-05	2.18	1.2	1.08	1.18	1.88	1.75	8.64	11.08	18.21	6.81	5.47	16.23	TRUE	Intron (ENST00000646001.1/391059, intron 12 of 16)	1	99708632	99766631	58000	2	391059	53345	ENSG00000156869	FRRS1	ferric chelate reductase 1
23567	chr11	110453748	110454012	265	*	3.57	4.26	2.24	2.02	3.95E-07	1.83E-05	15.24	23.99	17.35	25.89	9.4	22.79	1.73	13.3	3.21	5.11	3.12	1.8	TRUE	Intron (ENST00000260270.3/2230, intron 2 of 3)	11	110429948	110464884	34937	1	2230	23800	ENSG00000137714	FDX1	ferredoxin 1
95836	chr5	9255404	9255784	381	*	2.73	0.75	3.53	-2.79	3.96E-07	1.84E-05	1.09	1.2	1.08	1.18	3.76	1.75	7.49	19.95	19.28	3.97	13.27	5.41	TRUE	Intron (ENST00000382496.10/9037, intron 5 of 22)	5	9053816	9053895	80	2	100616326	-201509	ENSG00000266415	MIR4636	microRNA 4636
28456	chr12	71220536	71220913	378	*	2.45	0.44	3.26	-2.83	3.97E-07	1.84E-05	1.09	2.4	1.08	1.18	0.63	1.75	3.46	5.54	17.14	10.22	14.06	7.21	TRUE	Intron (ENST00000393330.6/7103, intron 4 of 11)	12	71439798	71586310	146513	1	8549	-218885	ENSG00000139292	LGR5	leucine rich repeat containing G protein-coupled receptor 5
15235	chr10	74433394	74434004	611	*	2.68	0.21	3.55	-3.34	3.98E-07	1.84E-05	1.09	1.2	1.08	1.18	0.63	1.75	2.88	4.43	1.07	9.65	30.45	21.64	TRUE	Intron (ENST00000672429.1/132, intron 6 of 9)	10	74506081	74530553	24473	2	102723439	96549	NA	LOC102723439	uncharacterized LOC102723439
53290	chr18	2668993	2669471	479	*	3.1	1.25	3.89	-2.64	4.01E-07	1.85E-05	1.09	1.2	5.42	1.18	1.88	3.51	6.91	14.41	11.78	10.79	7.03	37.87	TRUE	Intron (ENST00000320876.10/23347, intron 3 of 47)	18	2655738	2805017	149280	1	23347	13255	ENSG00000101596	SMCHD1	structural maintenance of chromosomes flexible hinge domain containing 1
24365	chr11	122856538	122857043	506	*	4.53	5.26	2.98	2.29	4.01E-07	1.85E-05	28.3	61.17	31.45	44.71	24.43	40.32	9.79	3.33	16.07	2.84	0.78	14.43	TRUE	Intron (ENST00000227348.9/56253, intron 5 of 9)	11	122838500	122872643	34144	1	56253	18038	ENSG00000109943	CRTAM	cytotoxic and regulatory T cell molecule
52009	chr17	69737934	69738659	726	*	3.92	4.6	2.6	2	4.04E-07	1.86E-05	19.59	41.98	33.62	15.3	12.53	22.79	2.88	9.98	1.07	2.27	3.9	16.23	TRUE	Intron (ENST00000591334.5/101928122, intron 3 of 5)	17	69577251	69903000	325750	1	101928122	160683	ENSG00000227517	LINC01483	long intergenic non-protein coding RNA 1483
26628	chr12	29660500	29660998	499	*	3.07	1.6	3.78	-2.19	4.04E-07	1.86E-05	1.09	3.6	3.25	1.18	3.76	5.26	14.4	19.95	16.07	8.52	16.4	7.21	TRUE	Exon (ENST00000551659.5/83857, exon 6 of 20)	12	29500840	29784759	283920	2	83857	123761	ENSG00000133687	TMTC1	transmembrane O-mannosyltransferase targeting cadherins 1
96498	chr5	36449554	36450030	477	*	3.12	1.4	3.88	-2.48	4.04E-07	1.86E-05	3.26	2.4	1.08	2.35	5.01	1.75	8.64	14.41	6.43	13.06	17.18	28.85	TRUE	Distal Intergenic	5	36248434	36302114	53681	2	202151	-147440	ENSG00000164188	RANBP3L	RAN binding protein 3 like
79191	chr22	35795139	35795927	789	*	3.54	1.86	4.29	-2.43	4.05E-07	1.86E-05	2.18	6	1.08	1.18	4.39	7.01	16.7	12.19	34.28	10.22	11.71	32.46	TRUE	Intron (ENST00000405409.6/23543, intron 2 of 11)	22	35648446	35668404	19959	1	80830	146693	ENSG00000221963	APOL6	apolipoprotein L6
20896	chr11	48157162	48157806	645	*	2.85	0.81	3.67	-2.86	4.06E-07	1.87E-05	1.09	1.2	2.17	1.18	3.13	1.75	1.15	26.6	22.5	5.68	14.84	5.41	TRUE	Intron (ENST00000613246.4/5795, intron 21 of 24)	11	48216810	48217739	930	1	119765	-59004	ENSG00000175619	OR4B1	olfactory receptor family 4 subfamily B member 1
12272	chr10	6447399	6447989	591	*	3.58	2.11	4.29	-2.18	4.08E-07	1.87E-05	2.18	9.6	2.17	2.35	2.51	7.01	15.55	15.52	23.57	6.81	17.96	37.87	TRUE	Intron (ENST00000610727.1/5588, intron 14 of 16)	10	6350316	6352762	2447	1	399716	97083	NA	LINC02656	long intergenic non-protein coding RNA 2656
31873	chr13	25806324	25807016	693	*	4.1	4.91	2.07	2.84	4.08E-07	1.87E-05	22.85	50.37	42.3	24.71	14.41	26.3	4.03	1.11	2.14	2.84	13.27	1.8	TRUE	Intron (ENST00000381655.7/51761, intron 27 of 36)	13	26044597	26051031	6435	2	387914	244015	ENSG00000180730	SHISA2	shisa family member 2
88712	chr3	192675779	192676665	887	*	4.85	5.54	3.45	2.09	4.08E-07	1.87E-05	29.38	83.96	21.69	57.65	11.28	75.39	10.94	16.63	9.64	7.95	7.81	12.62	TRUE	Intron (ENST00000445105.6/2257, intron 2 of 5)	3	192139395	192767764	628370	2	2257	91099	ENSG00000114279	FGF12	fibroblast growth factor 12
122056	chr8	125514555	125515188	634	*	5.75	6.46	4.3	2.16	4.09E-07	1.88E-05	58.77	124.74	100.87	104.72	59.52	78.9	21.88	3.33	12.85	23.84	14.84	41.47	TRUE	Intron (ENST00000522815.1/ENST00000522815.1, intron 2 of 3)	8	125430358	125438403	8046	1	10221	84197	ENSG00000173334	TRIB1	tribbles pseudokinase 1
115687	chr7	132941865	132942304	440	*	2.83	1.14	3.59	-2.45	4.09E-07	1.88E-05	1.09	3.6	4.34	1.18	1.25	1.75	13.25	13.3	16.07	6.24	7.03	16.23	TRUE	Intron (ENST00000262570.10/54927, intron 4 of 7)	7	133034607	133035920	1314	2	100500804	93616	ENSG00000284135	MIR3654	microRNA 3654
54716	chr18	39411624	39412183	560	*	2.78	0.87	3.58	-2.71	4.09E-07	1.88E-05	1.09	1.2	3.25	1.18	2.51	1.75	13.82	4.43	22.5	10.22	6.25	14.43	TRUE	Intron (ENST00000669399.1/647946, intron 2 of 3)	18	39622123	39622175	53	2	100126323	209992	ENSG00000283615	MIR924	microRNA 924
73315	chr20	15760241	15760740	500	*	3.29	1.62	4.04	-2.43	4.10E-07	1.88E-05	1.09	4.8	1.08	1.18	5.01	5.26	12.09	13.3	28.92	7.95	13.27	23.44	TRUE	Intron (ENST00000217246.8/140733, intron 8 of 16)	20	15892355	15985876	93522	2	613266	225136	ENSG00000286546	LOC613266	uncharacterized LOC613266
46960	chr16	78618415	78618703	289	*	2.59	0.8	3.36	-2.57	4.11E-07	1.88E-05	1.09	1.2	1.08	1.18	0.63	5.26	5.18	14.41	12.85	3.97	10.93	14.43	TRUE	Intron (ENST00000569332.5/51741, intron 7 of 7)	16	78099430	79212667	1113238	1	51741	518985	ENSG00000186153	WWOX	WW domain containing oxidoreductase
51068	chr17	51710342	51710734	393	*	3.04	1.25	3.82	-2.56	4.12E-07	1.88E-05	1.09	1.2	1.08	3.53	5.64	1.75	13.25	9.98	4.28	9.65	20.3	27.05	TRUE	Intron (ENST00000570565.5/56934, intron 4 of 8)	17	51336737	51445802	109066	1	105371828	373605	ENSG00000267452	LINC02073	long intergenic non-protein coding RNA 2073
124044	chr9	20557327	20557818	492	*	3.11	1.4	3.87	-2.47	4.12E-07	1.88E-05	1.09	3.6	3.25	1.18	5.01	1.75	19	12.19	18.21	13.06	10.93	14.43	TRUE	Intron (ENST00000380338.9/4300, intron 2 of 10)	9	20502265	20502342	78	2	100616441	-54985	ENSG00000264941	MIR4474	microRNA 4474
99374	chr5	122317969	122318501	533	*	3.07	1.32	3.84	-2.53	4.14E-07	1.89E-05	2.18	1.2	3.25	1.18	1.88	5.26	11.52	25.49	18.21	2.84	22.64	5.41	TRUE	Intron (ENST00000514467.5/9627, intron 1 of 3)	5	122311354	122464219	152866	1	9627	6615	ENSG00000064692	SNCAIP	synuclein alpha interacting protein
98644	chr5	97204604	97205197	594	*	3.23	1.53	3.99	-2.46	4.14E-07	1.89E-05	5.44	1.2	1.08	1.18	3.13	5.26	11.52	18.84	21.42	5.68	10.93	27.05	TRUE	Intron (ENST00000504578.2/ENST00000504578.2, intron 5 of 6)	5	97160867	97183247	22381	2	55781	-21357	ENSG00000058729	RIOK2	RIO kinase 2
68641	chr2	169910492	169910733	242	*	2.44	0.21	3.27	-3.07	4.18E-07	1.90E-05	1.09	1.2	1.08	1.18	0.63	1.75	4.03	6.65	19.28	7.95	3.9	16.23	TRUE	Intron (ENST00000272793.9/130507, intron 10 of 38)	2	169827458	170084131	256674	1	130507	83034	ENSG00000144357	UBR3	ubiquitin protein ligase E3 component n-recognin 3
86430	chr3	136893772	136894371	600	*	3.58	1.69	4.37	-2.68	4.19E-07	1.91E-05	8.71	3.6	1.08	2.35	1.88	1.75	10.94	21.06	36.42	14.19	17.96	23.44	TRUE	Intron (ENST00000288986.6/4690, intron 1 of 3)	3	136835345	136862618	27274	2	101927597	-31154	NA	NCK1-DT	NCK1 divergent transcript
31688	chr13	22094722	22095172	451	*	2.79	0.92	3.58	-2.66	4.19E-07	1.91E-05	1.09	1.2	1.08	1.18	5.01	1.75	12.67	3.33	15	3.41	21.08	16.23	TRUE	Intron (ENST00000657205.1/100506622, intron 1 of 3)	13	22040972	22276526	235555	1	100506622	53750	ENSG00000276476	LINC00540	long intergenic non-protein coding RNA 540
111154	chr7	22977571	22978332	762	*	3.3	0.94	4.15	-3.21	4.21E-07	1.91E-05	3.26	3.6	1.08	1.18	0.63	1.75	2.3	16.63	34.28	3.97	14.84	34.26	TRUE	3' UTR	7	22934211	23014130	79920	2	84668	35798	ENSG00000122591	FAM126A	family with sequence similarity 126 member A
61418	chr2	5235041	5235474	434	*	3.04	1.18	3.82	-2.64	4.24E-07	1.92E-05	1.09	2.4	2.17	1.18	5.01	1.75	6.91	12.19	12.85	12.49	11.71	28.85	TRUE	Distal Intergenic	2	5618327	5691118	72792	2	102723818	455644	NA	LINC01248	long intergenic non-protein coding RNA 1248
99877	chr5	133472698	133473012	315	*	2.67	0.76	3.46	-2.7	4.24E-07	1.92E-05	3.26	1.2	2.17	1.18	0.63	1.75	8.64	5.54	16.07	4.54	13.27	18.03	TRUE	Intron (ENST00000265342.12/23105, intron 3 of 15)	5	133427596	133427706	111	2	100302134	-44992	ENSG00000221287	MIR1289-2	microRNA 1289-2
108432	chr6	141152394	141152855	462	*	3.08	1.58	3.8	-2.22	4.25E-07	1.92E-05	1.09	1.2	5.42	1.18	3.76	5.26	6.91	15.52	26.78	5.68	17.96	10.82	TRUE	Distal Intergenic	6	140683814	140683883	70	1	100616180	468580	ENSG00000264390	MIR4465	microRNA 4465
80236	chr22	47025619	47025955	337	*	2.89	1.07	3.67	-2.6	4.25E-07	1.92E-05	1.09	2.4	4.34	1.18	1.88	1.75	7.49	15.52	18.21	5.68	6.25	23.44	TRUE	Intron (ENST00000380995.5/25771, intron 11 of 13)	22	46914092	46916042	1951	2	642757	-109577	ENSG00000280080	TBC1D22A-AS1	TBC1D22A antisense RNA 1
28896	chr12	89454326	89454821	496	*	3.32	1.71	4.06	-2.35	4.29E-07	1.94E-05	1.09	3.6	1.08	4.71	5.64	3.51	10.94	9.98	21.42	9.08	21.86	27.05	TRUE	Intron (ENST00000393179.8/282809, intron 8 of 9)	12	89524594	89548005	23412	1	109729146	-69773	NA	POC1B-AS1	POC1B antisense RNA 1
102204	chr5	178520701	178521210	510	*	3.16	1.63	3.88	-2.25	4.29E-07	1.94E-05	3.26	1.2	3.25	1.18	4.39	5.26	14.97	6.65	13.93	5.11	17.18	30.65	TRUE	Intron (ENST00000390654.8/91522, intron 2 of 28)	5	178237618	178590393	352776	2	91522	69183	ENSG00000050767	COL23A1	collagen type XXIII alpha 1 chain
96969	chr5	54988165	54988674	510	*	3.14	0.92	3.97	-3.06	4.32E-07	1.94E-05	1.09	1.2	1.08	1.18	5.01	1.75	9.21	5.54	17.14	3.97	13.27	45.08	TRUE	Intron (ENST00000598310.5/11082, intron 2 of 2)	5	54977867	55022671	44805	2	11082	33997	ENSG00000164283	ESM1	endothelial cell specific molecule 1
64271	chr2	64220484	64221108	625	*	3.45	2.03	4.15	-2.13	4.34E-07	1.95E-05	9.79	1.2	3.25	1.18	3.76	5.26	20.16	17.73	26.78	7.95	17.96	16.23	TRUE	Intron (ENST00000438115.6/100507006, intron 4 of 5)	2	64185078	64205485	20408	2	150992	-14999	ENSG00000230923	LINC00309	long intergenic non-protein coding RNA 309
44446	chr16	12539211	12539508	298	*	3.7	4.4	2.29	2.11	4.34E-07	1.95E-05	18.5	26.39	29.28	14.12	8.14	29.81	4.61	8.87	3.21	1.7	5.47	5.41	TRUE	Intron (ENST00000566228.6/92017, intron 20 of 20)	16	12720321	12720371	51	1	100616195	-180813	ENSG00000264733	MIR4718	microRNA 4718
11354	chr1	237209151	237209648	498	*	2.92	1.01	3.72	-2.7	4.35E-07	1.96E-05	3.26	1.2	1.08	1.18	1.88	3.51	4.03	6.65	17.14	13.06	10.93	27.05	TRUE	Intron (ENST00000366574.7/6262, intron 1 of 104)	1	237042184	237833988	791805	1	6262	166967	ENSG00000198626	RYR2	ryanodine receptor 2
63263	chr2	39584395	39584879	485	*	3	1.34	3.76	-2.42	4.36E-07	1.96E-05	2.18	3.6	1.08	1.18	1.88	5.26	6.33	18.84	19.28	6.81	22.64	7.21	TRUE	Exon (ENST00000671403.1/728730, exon 6 of 8)	2	39664982	39717963	52982	1	130733	-80103	ENSG00000152154	TMEM178A	transmembrane protein 178A
23332	chr11	103027925	103028716	792	*	4.74	5.42	3.42	2	4.37E-07	1.96E-05	34.83	61.17	37.96	67.07	26.31	29.81	5.76	7.76	4.28	9.65	11.71	25.24	TRUE	Distal Intergenic	11	103050686	103092194	41509	2	84259	63478	ENSG00000137692	DCUN1D5	defective in cullin neddylation 1 domain containing 5
106233	chr6	84776863	84777475	613	*	3.23	1.53	3.98	-2.46	4.40E-07	1.97E-05	1.09	3.6	1.08	2.35	5.64	3.51	4.61	5.54	18.21	10.22	25.77	30.65	TRUE	Distal Intergenic	6	84687373	84764598	77226	2	9096	-12265	ENSG00000112837	TBX18	T-box transcription factor 18
101438	chr5	164434211	164434767	557	*	2.78	0.44	3.63	-3.2	4.40E-07	1.97E-05	1.09	2.4	1.08	1.18	0.63	1.75	1.73	4.43	18.21	3.41	12.49	34.26	TRUE	Intron (ENST00000517508.5/102546299, intron 2 of 5)	5	164448161	164467879	19719	2	101927835	33112	NA	LINC02143	long intergenic non-protein coding RNA 2143
108446	chr6	141484792	141485053	262	*	3.73	4.43	2.31	2.12	4.42E-07	1.98E-05	15.24	41.98	14.1	20	15.04	22.79	5.18	2.22	6.43	4.54	2.34	9.02	TRUE	Distal Intergenic	6	142075608	142088799	13192	2	4829	603746	ENSG00000135577	NMBR	neuromedin B receptor
87977	chr3	177433716	177434623	908	*	3.58	2.01	4.31	-2.3	4.42E-07	1.98E-05	7.62	3.6	3.25	1.18	5.01	3.51	10.37	35.47	19.28	12.49	23.43	18.03	TRUE	Distal Intergenic	3	177441910	177767379	325470	1	100505566	-7287	ENSG00000228221	LINC00578	long intergenic non-protein coding RNA 578
23383	chr11	104916318	104916780	463	*	3.19	1.76	3.89	-2.13	4.43E-07	1.99E-05	2.18	8.4	4.34	1.18	2.51	1.75	14.97	17.73	23.57	8.52	17.18	7.21	TRUE	Promoter (2-3kb)	11	104901549	104919073	17525	2	643733	2293	ENSG00000235505	CASP17P	caspase 17, pseudogene
26858	chr12	42010302	42010762	461	*	3.57	1.99	4.31	-2.32	4.44E-07	1.99E-05	3.26	3.6	6.51	1.18	7.52	1.75	22.46	19.95	31.06	6.81	13.27	25.24	TRUE	Intron (ENST00000666044.1/ENST00000666044.1, intron 1 of 4)	12	42081845	42144874	63030	2	283464	134112	ENSG00000151233	GXYLT1	glucoside xylosyltransferase 1
105166	chr6	42866851	42867122	272	*	2.69	0.73	3.49	-2.76	4.52E-07	2.02E-05	1.09	3.6	1.08	1.18	1.25	1.75	8.06	14.41	12.85	1.14	9.37	21.64	TRUE	3' UTR	6	42879616	42889925	10310	1	285855	-12494	ENSG00000146223	RPL7L1	ribosomal protein L7 like 1
33429	chr13	66953321	66954168	848	*	3.47	1.92	4.2	-2.28	4.52E-07	2.02E-05	10.88	1.2	3.25	1.18	4.39	1.75	16.7	17.73	20.35	15.33	27.33	12.62	TRUE	Intron (ENST00000377865.7/5101, intron 2 of 4)	13	66977432	66985776	8345	1	100874086	-23264	ENSG00000225263	PCDH9-AS3	PCDH9 antisense RNA 3
39530	chr15	29199166	29199625	460	*	2.83	0.99	3.61	-2.62	4.52E-07	2.02E-05	1.09	1.2	1.08	1.18	5.64	1.75	5.18	14.41	17.14	11.92	15.62	9.02	TRUE	Intron (ENST00000261275.4/23359, intron 3 of 10)	15	22770523	28848675	6078153	2	728310	-350491	ENSG00000261649	GOLGA6L7	golgin A6 family like 7
40982	chr15	60901710	60901974	265	*	2.89	3.66	1.09	2.58	4.53E-07	2.02E-05	14.15	20.39	5.42	18.83	5.01	12.27	1.73	1.11	4.28	2.27	1.56	1.8	TRUE	Intron (ENST00000335670.11/6095, intron 1 of 10)	15	60681564	60687248	5685	1	100996876	220146	ENSG00000259482	RORA-AS2	RORA antisense RNA 2
82211	chr3	35430972	35431415	444	*	2.86	1.11	3.63	-2.52	4.54E-07	2.02E-05	1.09	6	1.08	1.18	1.88	1.75	12.09	15.52	11.78	7.95	7.03	19.83	TRUE	Distal Intergenic	3	35638945	35794496	155552	1	10777	-207530	ENSG00000172995	ARPP21	cAMP regulated phosphoprotein 21
68418	chr2	164710928	164711585	658	*	3.01	1.26	3.78	-2.52	4.54E-07	2.02E-05	1.09	1.2	4.34	3.53	2.51	1.75	16.7	21.06	9.64	11.35	9.37	14.43	TRUE	Intron (ENST00000392717.6/22837, intron 7 of 14)	2	164687643	164687777	135	2	100337591	-23151	ENSG00000206869	SNORA70F	small nucleolar RNA, H/ACA box 70F
44245	chr16	9749084	9749446	363	*	2.97	1.05	3.77	-2.72	4.54E-07	2.02E-05	1.09	1.2	1.08	3.53	3.76	1.75	5.76	21.06	8.57	5.11	17.96	23.44	TRUE	Distal Intergenic	16	9446010	9455505	9496	2	104266959	-293579	ENSG00000261075	LINC01195	long intergenic non-protein coding RNA 1195
51477	chr17	61148005	61148400	396	*	2.84	1.14	3.6	-2.46	4.55E-07	2.02E-05	1.09	3.6	4.34	1.18	1.25	1.75	10.94	11.08	11.78	5.68	18.74	14.43	TRUE	Intron (ENST00000589222.5/54828, intron 22 of 25)	17	61399843	61409466	9624	1	6909	-251443	ENSG00000121068	TBX2	T-box transcription factor 2
75066	chr20	47457470	47457842	373	*	3.68	4.4	2.14	2.27	4.55E-07	2.02E-05	11.97	26.39	16.27	35.3	12.53	24.55	2.3	5.54	9.64	1.14	2.34	5.41	TRUE	Distal Intergenic	20	47501887	47656877	154991	1	8202	-44045	ENSG00000124151	NCOA3	nuclear receptor coactivator 3
86022	chr3	129069850	129070566	717	*	3.7	2.3	4.4	-2.1	4.56E-07	2.03E-05	4.35	1.2	6.51	5.88	6.27	5.26	16.12	18.84	21.42	11.92	18.74	39.67	TRUE	Distal Intergenic	3	129060767	129062406	1640	1	2815	9083	ENSG00000169704	GP9	glycoprotein IX platelet
36131	chr14	52325037	52325528	492	*	4.2	4.93	2.69	2.23	4.58E-07	2.03E-05	21.77	40.78	27.12	32.95	12.53	47.34	7.49	3.33	1.07	5.68	8.59	12.62	TRUE	Intron (ENST00000557436.1/5732, intron 2 of 2)	14	52314305	52328598	14294	1	5732	10732	ENSG00000125384	PTGER2	prostaglandin E receptor 2
51475	chr17	61106206	61106635	430	*	2.62	0.81	3.4	-2.58	4.61E-07	2.05E-05	2.18	1.2	1.08	1.18	3.13	1.75	9.21	7.76	16.07	6.24	14.84	9.02	TRUE	Intron (ENST00000589222.5/54828, intron 22 of 25)	17	61399843	61409466	9624	1	6909	-293208	ENSG00000121068	TBX2	T-box transcription factor 2
77355	chr21	40234728	40235166	439	*	2.82	0.6	3.65	-3.05	4.62E-07	2.05E-05	3.26	1.2	1.08	1.18	0.63	1.75	2.3	15.52	16.07	6.24	10.15	25.24	TRUE	Intron (ENST00000400454.6/1826, intron 11 of 32)	21	40212352	40212431	80	2	100616148	-22297	ENSG00000263973	MIR4760	microRNA 4760
37663	chr14	80847841	80848345	505	*	3.11	1.26	3.89	-2.63	4.62E-07	2.05E-05	1.09	2.4	1.08	1.18	6.89	1.75	16.12	9.98	25.71	7.38	15.62	14.43	TRUE	Intron (ENST00000281129.7/145508, intron 8 of 23)	14	80955043	81146302	191260	1	7253	-106698	ENSG00000165409	TSHR	thyroid stimulating hormone receptor
115178	chr7	121994620	121994868	249	*	3.25	3.95	1.82	2.13	4.66E-07	2.06E-05	11.97	28.79	26.03	9.41	11.28	5.26	1.73	5.54	4.28	3.41	0.78	5.41	TRUE	Intron (ENST00000651065.1/5803, intron 8 of 30)	7	121873089	122062036	188948	1	5803	121531	ENSG00000106278	PTPRZ1	protein tyrosine phosphatase receptor type Z1
80838	chr3	9420890	9421306	417	*	2.73	0.95	3.5	-2.55	4.70E-07	2.07E-05	1.09	1.2	2.17	3.53	1.88	1.75	5.76	5.54	22.5	9.65	15.62	9.02	TRUE	Intron (ENST00000431285.5/55209, intron 1 of 9)	3	9349689	9398579	48891	2	440944	-22311	ENSG00000206573	THUMPD3-AS1	THUMPD3 antisense RNA 1
83352	chr3	53109057	53109706	650	*	5.12	5.81	3.75	2.06	4.70E-07	2.08E-05	38.09	83.96	63.99	65.89	28.19	56.1	21.31	5.54	17.14	21	10.15	5.41	TRUE	Intron (ENST00000296292.8/91869, intron 7 of 12)	3	52903572	53099453	195882	2	51460	-9604	ENSG00000163935	SFMBT1	Scm like with four mbt domains 1
24654	chr11	126881915	126882409	495	*	3.16	1.52	3.9	-2.38	4.70E-07	2.08E-05	1.09	1.2	1.08	1.18	5.64	7.01	13.25	5.54	18.21	12.49	13.27	27.05	TRUE	Intron (ENST00000525144.7/84623, intron 1 of 16)	11	126940746	126945090	4345	1	100874251	-58337	ENSG00000254960	KIRREL3-AS2	KIRREL3 antisense RNA 2
115686	chr7	132890231	132890777	547	*	3.06	1.29	3.83	-2.54	4.71E-07	2.08E-05	1.09	3.6	1.08	1.18	2.51	5.26	10.37	31.03	19.28	11.92	10.93	1.8	TRUE	Intron (ENST00000262570.10/54927, intron 4 of 7)	7	132758970	132760632	1663	1	100506937	131261	ENSG00000225881	LOC100506937	uncharacterized LOC100506937
4609	chr1	74745682	74746117	436	*	2.47	0.44	3.28	-2.85	4.71E-07	2.08E-05	1.09	2.4	1.08	1.18	0.63	1.75	8.64	18.84	19.28	2.84	7.03	1.8	TRUE	Intron (ENST00000457880.6/127253, intron 2 of 4)	1	74705482	74733408	27927	2	1429	-12274	ENSG00000116791	CRYZ	crystallin zeta
93432	chr4	128623021	128623836	816	*	4.02	2.6	4.72	-2.12	4.72E-07	2.08E-05	3.26	2.4	6.51	1.18	10.65	12.27	29.37	21.06	23.57	8.52	17.96	57.7	TRUE	Distal Intergenic	4	128809700	128875224	65525	1	79960	-185864	ENSG00000077684	JADE1	jade family PHD finger 1
65989	chr2	105536802	105537194	393	*	2.92	0.95	3.72	-2.77	4.73E-07	2.08E-05	1.09	1.2	3.25	1.18	3.13	1.75	6.33	14.41	15	11.92	6.25	25.24	TRUE	Distal Intergenic	2	105600703	105610487	9785	2	285000	73293	NA	LOC285000	uncharacterized LOC285000
56015	chr18	72650638	72651005	368	*	2.65	0.96	3.41	-2.45	4.74E-07	2.09E-05	1.09	1.2	1.08	1.18	1.88	5.26	9.79	4.43	10.71	12.49	10.15	16.23	TRUE	Distal Intergenic	18	72536680	72638517	101838	2	147381	-12121	ENSG00000141668	CBLN2	cerebellin 2 precursor
18541	chr10	132381281	132381748	468	*	3	1.16	3.79	-2.62	4.77E-07	2.10E-05	1.09	1.2	2.17	4.71	2.51	1.75	5.76	5.54	13.93	9.65	17.18	30.65	TRUE	3' UTR	10	132397168	132417859	20692	1	170394	-15420	ENSG00000171813	PWWP2B	PWWP domain containing 2B
80582	chr3	2623458	2623893	436	*	2.96	1.02	3.76	-2.74	4.77E-07	2.10E-05	3.26	1.2	1.08	2.35	2.51	1.75	4.03	15.52	6.43	10.22	17.96	27.05	TRUE	Intron (ENST00000422330.5/152330, intron 3 of 4)	3	3039033	3069242	30210	2	100873975	445349	NA	CNTN4-AS1	CNTN4 antisense RNA 1
33033	chr13	48892313	48892717	405	*	4.22	5.02	2.3	2.72	4.78E-07	2.10E-05	22.85	37.18	35.79	36.47	11.28	50.84	6.33	5.54	1.07	2.84	10.15	3.61	TRUE	Distal Intergenic	13	48975912	49209779	233868	1	22862	-83195	ENSG00000102531	FNDC3A	fibronectin type III domain containing 3A
99814	chr5	132639664	132640091	428	*	4.62	5.31	3.26	2.05	4.78E-07	2.10E-05	22.85	76.76	56.4	35.3	14.41	31.56	8.06	12.19	7.5	6.81	10.15	12.62	TRUE	Intron (ENST00000638452.2/10111, intron 25 of 26)	5	132656263	132661110	4848	1	3596	-16172	ENSG00000169194	IL13	interleukin 13
122318	chr8	130147663	130148364	702	*	3.23	1.86	3.92	-2.07	4.80E-07	2.10E-05	3.26	1.2	2.17	1.18	6.89	7.01	12.67	7.76	10.71	10.79	25.77	23.44	TRUE	Intron (ENST00000524124.5/50807, intron 7 of 23)	8	130082738	130084768	2031	2	100507117	-62895	ENSG00000280543	ASAP1-IT2	ASAP1 intronic transcript 2
107671	chr6	125742081	125742676	596	*	3.15	1.6	3.88	-2.28	4.82E-07	2.11E-05	1.09	4.8	3.25	3.53	3.76	1.75	6.91	18.84	21.42	5.68	22.64	12.62	TRUE	Intron (ENST00000656901.1/ENST00000656901.1, intron 1 of 3)	6	125747664	125761269	13606	1	23493	-4988	ENSG00000135547	HEY2	hes related family bHLH transcription factor with YRPW motif 2
5949	chr1	110814762	110815232	471	*	2.83	0.65	3.66	-3.01	4.83E-07	2.11E-05	1.09	1.2	1.08	1.18	3.13	1.75	9.21	13.3	22.5	5.68	5.47	19.83	TRUE	Distal Intergenic	1	110871188	110899922	28735	1	963	-55956	ENSG00000143119	CD53	CD53 molecule
9087	chr1	200353338	200353844	507	*	3.26	1.57	4.02	-2.45	4.84E-07	2.12E-05	1.09	6	1.08	4.71	3.13	1.75	16.12	24.38	13.93	9.08	8.59	25.24	TRUE	Intron (ENST00000637430.1/ENST00000637430.1, intron 1 of 5)	1	200253419	200400705	147287	2	554279	46861	ENSG00000203721	LINC00862	long intergenic non-protein coding RNA 862
99332	chr5	120251788	120252168	381	*	2.68	0.64	3.49	-2.85	4.85E-07	2.12E-05	1.09	1.2	1.08	2.35	1.88	1.75	9.21	14.41	1.07	6.81	12.49	23.44	TRUE	Intron (ENST00000514240.1/ENST00000514240.1, intron 1 of 1)	5	120464300	120687332	223033	1	51334	-212132	ENSG00000184838	PRR16	proline rich 16
82736	chr3	44471402	44472097	696	*	3.22	1.57	3.96	-2.39	4.85E-07	2.12E-05	7.62	1.2	1.08	1.18	5.01	1.75	18.43	18.84	8.57	7.95	16.4	23.44	TRUE	Intron (ENST00000396077.8/353274, intron 1 of 7)	3	44431705	44477670	45966	2	353274	5573	ENSG00000185219	ZNF445	zinc finger protein 445
99565	chr5	126995526	126995858	333	*	2.45	0.33	3.27	-2.94	4.85E-07	2.12E-05	1.09	1.2	1.08	1.18	1.25	1.75	12.09	3.33	12.85	4.54	7.03	18.03	TRUE	Intron (ENST00000308660.6/115123, intron 1 of 4)	5	126867714	127030558	162845	2	115123	34700	ENSG00000173926	MARCHF3	membrane associated ring-CH-type finger 3
25001	chr11	132686583	132687056	474	*	3.25	1.45	4.03	-2.57	4.86E-07	2.12E-05	3.26	6	1.08	1.18	3.13	1.75	12.67	17.73	32.14	6.81	8.59	19.83	TRUE	Intron (ENST00000331898.11/4978, intron 1 of 6)	11	132284302	132285081	780	1	100874281	402281	NA	NTM-IT	NTM intronic transcript
118386	chr8	26045316	26045706	391	*	4.25	4.98	2.67	2.31	4.87E-07	2.12E-05	9.79	40.78	43.38	34.12	19.42	42.08	8.64	2.22	10.71	7.38	3.9	5.41	TRUE	Promoter (<=1kb)	8	25841725	26045413	203689	2	64641	0	ENSG00000221818	EBF2	EBF transcription factor 2
117957	chr8	19037118	19037483	366	*	2.61	0.81	3.39	-2.58	4.89E-07	2.13E-05	1.09	4.8	1.08	1.18	0.63	1.75	8.64	12.19	12.85	8.52	6.25	14.43	TRUE	Intron (ENST00000521475.1/23362, intron 1 of 1)	8	18527303	19084730	557428	2	23362	47247	ENSG00000156011	PSD3	pleckstrin and Sec7 domain containing 3
114499	chr7	103097625	103098000	376	*	2.6	0.43	3.43	-2.99	4.92E-07	2.15E-05	1.09	1.2	1.08	2.35	0.63	1.75	11.52	21.06	21.42	3.97	4.69	1.8	TRUE	Intron (ENST00000425331.5/83787, intron 4 of 4)	7	102813230	103074843	261614	2	222235	-22782	ENSG00000161040	FBXL13	F-box and leucine rich repeat protein 13
89550	chr4	6467140	6467497	358	*	3.18	1.56	3.92	-2.36	4.93E-07	2.15E-05	1.09	4.8	1.08	3.53	1.88	5.26	13.82	16.63	7.5	4.54	19.52	28.85	TRUE	Intron (ENST00000382599.9/5522, intron 1 of 8)	4	6320578	6563600	243023	2	5522	96103	ENSG00000074211	PPP2R2C	protein phosphatase 2 regulatory subunit Bgamma
62746	chr2	28902460	28903316	857	*	3.48	1.57	4.28	-2.71	4.96E-07	2.16E-05	6.53	6	1.08	1.18	1.25	1.75	18.43	12.19	23.57	6.24	39.82	16.23	TRUE	Intron (ENST00000407426.8/23160, intron 2 of 17)	2	28894667	28948219	53553	1	23160	7793	ENSG00000163811	WDR43	WD repeat domain 43
32740	chr13	43488020	43488422	403	*	3.09	1.51	3.82	-2.31	4.97E-07	2.16E-05	1.09	1.2	1.08	5.88	4.39	3.51	7.49	12.19	10.71	13.06	17.96	23.44	TRUE	Intron (ENST00000261488.10/55068, intron 2 of 16)	13	43458465	43459484	1020	1	100874130	29555	NA	ENOX1-AS2	ENOX1 antisense RNA 2
34421	chr13	100308328	100308920	593	*	2.69	0.44	3.52	-3.09	4.97E-07	2.16E-05	1.09	2.4	1.08	1.18	0.63	1.75	1.73	13.3	13.93	3.97	5.47	30.65	TRUE	Intron (ENST00000376279.7/5095, intron 15 of 22)	13	100464440	100481205	16766	2	100885777	172285	NA	PCCA-AS1	PCCA antisense RNA 1
51179	chr17	56180111	56180517	407	*	2.83	1.06	3.6	-2.53	5.00E-07	2.17E-05	1.09	1.2	4.34	3.53	0.63	1.75	19.58	12.19	9.64	9.65	12.49	9.02	TRUE	Intron (ENST00000635860.1/162282, intron 4 of 12)	17	55882301	56511659	629359	1	162282	297810	ENSG00000153930	ANKFN1	ankyrin repeat and fibronectin type III domain containing 1
64818	chr2	73418252	73419183	932	*	3.03	1.37	3.79	-2.41	5.01E-07	2.17E-05	3.26	1.2	3.25	1.18	3.13	3.51	20.16	1.11	20.35	6.81	28.89	5.41	TRUE	Exon (ENST00000484298.5/7840, exon 2 of 22)	2	73385758	73625166	239409	1	7840	32494	ENSG00000116127	ALMS1	ALMS1 centrosome and basal body associated protein
63799	chr2	49556983	49557527	545	*	2.84	1.09	3.61	-2.52	5.04E-07	2.18E-05	1.09	3.6	3.25	1.18	1.88	1.75	12.67	13.3	26.78	4.54	7.03	9.02	TRUE	Distal Intergenic	2	48962157	49154537	192381	2	2492	-402446	ENSG00000170820	FSHR	follicle stimulating hormone receptor
128841	chrX	4240167	4241243	1077	*	4.46	5.18	2.94	2.24	5.04E-07	2.18E-05	14.15	73.16	54.23	37.65	12.53	26.3	1.73	5.54	19.28	9.08	8.59	1.8	TRUE	Distal Intergenic	23	3852734	3931573	78840	2	729162	-308594	NA	FAM239B	zinc finger protein 839 pseudogene
64406	chr2	65940709	65941460	752	*	3.71	2.3	4.41	-2.12	5.05E-07	2.18E-05	8.71	3.6	3.25	5.88	6.27	1.75	23.04	28.82	22.5	21	12.49	19.83	TRUE	Intron (ENST00000606978.5/ENST00000606978.5, intron 7 of 9)	2	66358249	66358328	80	2	100616464	416868	ENSG00000264525	MIR4778	microRNA 4778
106297	chr6	87316206	87316574	369	*	2.97	1.27	3.72	-2.45	5.06E-07	2.19E-05	1.09	3.6	3.25	1.18	1.88	3.51	8.64	6.65	17.14	6.24	11.71	28.85	TRUE	Intron (ENST00000525899.6/375519, intron 2 of 2)	6	87322583	87342329	19747	1	57150	-6009	ENSG00000111850	SMIM8	small integral membrane protein 8
22665	chr11	82805862	82806553	692	*	3.66	2.16	4.38	-2.22	5.07E-07	2.19E-05	3.26	10.79	5.42	1.18	4.39	1.75	13.25	24.38	16.07	6.24	23.43	41.47	TRUE	Exon (ENST00000528645.1/ENST00000528645.1, exon 1 of 1)	11	82729940	82733864	3925	2	220382	-71998	ENSG00000182103	FAM181B	family with sequence similarity 181 member B
119646	chr8	58507106	58507457	352	*	2.56	0.42	3.38	-2.96	5.07E-07	2.19E-05	1.09	1.2	2.17	1.18	0.63	1.75	13.25	1.11	6.43	7.95	8.59	25.24	TRUE	Distal Intergenic	8	58490178	58500163	9986	2	1581	-6943	ENSG00000167910	CYP7A1	cytochrome P450 family 7 subfamily A member 1
46894	chr16	76900687	76901854	1168	*	3.43	1.85	4.16	-2.31	5.07E-07	2.19E-05	8.71	3.6	3.25	1.18	3.13	1.75	19.58	42.12	16.07	7.38	13.27	9.02	TRUE	Intron (ENST00000567777.1/ENST00000567777.1, intron 1 of 2)	16	76868936	76869019	84	1	100616172	31751	ENSG00000266426	MIR4719	microRNA 4719
9828	chr1	209953148	209953768	621	*	3.65	2.27	4.34	-2.06	5.11E-07	2.20E-05	3.26	3.6	8.68	1.18	8.77	3.51	11.52	9.98	24.64	8.52	30.45	36.06	TRUE	5' UTR	1	209900923	210171389	270467	1	255928	52225	ENSG00000143469	SYT14	synaptotagmin 14
81896	chr3	29746552	29747128	577	*	3.07	1.51	3.8	-2.28	5.12E-07	2.21E-05	1.09	2.4	1.08	3.53	3.76	5.26	9.21	6.65	19.28	10.22	16.4	21.64	TRUE	Intron (ENST00000635992.1/152098, intron 12 of 13)	3	29926811	29934156	7346	2	100873977	187028	ENSG00000235593	RBMS3-AS1	RBMS3 antisense RNA 1
32736	chr13	43353664	43354026	363	*	2.93	1.28	3.68	-2.39	5.14E-07	2.21E-05	3.26	4.8	1.08	1.18	2.51	1.75	6.91	16.63	9.64	9.08	16.4	18.03	TRUE	Intron (ENST00000261488.10/55068, intron 8 of 16)	13	43458465	43459484	1020	1	100874130	-104439	NA	ENOX1-AS2	ENOX1 antisense RNA 2
28720	chr12	80658465	80659075	611	*	3	0.93	3.82	-2.89	5.15E-07	2.22E-05	4.35	1.2	1.08	1.18	1.88	1.75	9.21	16.63	20.35	6.81	4.69	27.05	TRUE	Intron (ENST00000616559.4/374462, intron 39 of 44)	12	80707634	80709474	1841	1	4618	-48559	ENSG00000111046	MYF6	myogenic factor 6
26865	chr12	42090296	42090635	340	*	2.5	0.42	3.31	-2.9	5.16E-07	2.22E-05	1.09	1.2	2.17	1.18	0.63	1.75	4.61	3.33	11.78	4.54	15.62	19.83	TRUE	Intron (ENST00000398675.8/283464, intron 7 of 7)	12	42081845	42144874	63030	2	283464	54239	ENSG00000151233	GXYLT1	glucoside xylosyltransferase 1
33213	chr13	51886975	51887582	608	*	3.31	1.48	4.09	-2.6	5.19E-07	2.23E-05	1.09	3.6	1.08	2.35	6.89	1.75	17.85	8.87	9.64	7.38	20.3	37.87	TRUE	Distal Intergenic	13	51861981	51866232	4252	1	83446	24994	ENSG00000123171	CCDC70	coiled-coil domain containing 70
130867	chrX	142031442	142032273	832	*	3.55	2.05	4.27	-2.22	5.20E-07	2.24E-05	1.09	4.8	9.76	1.18	6.27	1.75	9.21	25.49	40.71	18.17	11.71	10.82	TRUE	Intron (ENST00000664519.1/ENST00000664519.1, intron 1 of 9)	23	141903894	141909374	5481	1	9947	127548	ENSG00000155495	MAGEC1	MAGE family member C1
120347	chr8	79443727	79444270	544	*	3.7	4.4	2.24	2.16	5.21E-07	2.24E-05	21.77	25.19	16.27	30.59	6.89	26.3	2.88	1.11	11.78	5.68	1.56	5.41	TRUE	Distal Intergenic	8	79610814	79666175	55362	1	11075	-166544	ENSG00000104435	STMN2	stathmin 2
67892	chr2	150932039	150932496	458	*	2.94	1.35	3.68	-2.32	5.28E-07	2.26E-05	1.09	6	1.08	3.53	1.88	1.75	8.64	16.63	12.85	8.52	15.62	14.43	TRUE	Distal Intergenic	2	150612381	150635818	23438	1	101929282	319658	ENSG00000224048	LINC02612	long intergenic non-protein coding RNA 2612
60850	chr19	54518884	54519153	270	*	4.03	4.82	2.14	2.68	5.30E-07	2.27E-05	16.32	31.18	42.3	29.42	11.9	38.57	2.88	1.11	1.07	14.19	5.47	1.8	TRUE	Distal Intergenic	19	54645309	54645383	75	1	102466251	-126156	ENSG00000277636	MIR8061	microRNA 8061
114986	chr7	115424627	115425003	377	*	2.62	0.63	3.42	-2.79	5.32E-07	2.27E-05	1.09	1.2	1.08	3.53	0.63	1.75	4.61	18.84	8.57	10.22	20.3	1.8	TRUE	Distal Intergenic	7	115581315	115581442	128	2	109623459	156439	ENSG00000202377	SNORA25B	small nucleolar RNA, H/ACA box 25B
27927	chr12	58724385	58724943	559	*	2.81	0.6	3.65	-3.04	5.33E-07	2.28E-05	3.26	1.2	1.08	1.18	0.63	1.75	2.3	12.19	24.64	7.95	17.18	10.82	TRUE	Intron (ENST00000546977.5/100506869, intron 1 of 7)	12	58565959	58781747	215789	2	101927653	56804	ENSG00000257259	LINC02388	long intergenic non-protein coding RNA 2388
22634	chr11	82126628	82127158	531	*	3.07	1.22	3.86	-2.63	5.35E-07	2.28E-05	3.26	1.2	1.08	1.18	3.76	3.51	5.18	14.41	17.14	6.24	13.27	30.65	TRUE	Intron (ENST00000659248.1/101928989, intron 3 of 5)	11	81890741	81890836	96	2	100422823	-235792	ENSG00000264110	MIR4300	microRNA 4300
69137	chr2	178530617	178531033	417	*	3.15	3.92	1.45	2.47	5.36E-07	2.28E-05	15.24	27.59	8.68	22.36	4.39	12.27	5.76	1.11	2.14	3.97	1.56	1.8	TRUE	Exon (ENST00000589355.1/ENST00000589355.1, exon 1 of 2)	2	178523221	178779963	256743	1	101927055	7396	ENSG00000237298	LOC101927055	uncharacterized LOC101927055
23397	chr11	105151557	105152155	599	*	3.17	1.62	3.9	-2.28	5.41E-07	2.30E-05	2.18	1.2	4.34	1.18	2.51	7.01	8.64	12.19	11.78	7.95	10.93	37.87	TRUE	Intron (ENST00000649856.1/59082, intron 6 of 7)	11	105092469	105101431	8963	2	440068	-50126	ENSG00000255221	CARD17	caspase recruitment domain family member 17
105779	chr6	63676217	63676568	352	*	2.98	1.2	3.76	-2.55	5.43E-07	2.31E-05	4.35	1.2	1.08	1.18	2.51	3.51	11.52	8.87	15	3.41	11.71	30.65	TRUE	Intron (ENST00000506783.5/23469, intron 1 of 11)	6	63635820	63779208	143389	1	23469	40397	ENSG00000118482	PHF3	PHD finger protein 3
[truncated: 4,184 more rows]
