# Supplementary material for: Mapping the landscape of chromatin dynamics during naïve CD4+ T-cell activation
Source: Sci Rep. 2021 Jul 8;11:14101. doi: 10.1038/s41598-021-93509-w (PMC8266878; doi:10.1038/s41598-021-93509-w)
Supplement: Supplementary file 7 — Supplementary Table S2. [file 41598_2021_93509_MOESM7_ESM.csv]

Table S2 - 3268 coregulated gene promoters associated with nCD4T activation
	Gene	lFC.RNAseq	P.RNAseq	lFC.ATAC	P.ATAC	region	ensembl	Z.score
59	LAS1L	0.499480497	1.79E-10	1.27	0.000162	Promoter	ENSG00000001497	0.353053442
61	SEMA3F	1.905495893	0.00023974	0.77	0.00478	Promoter	ENSG00000001617	0.816614215
75	BAD	0.471542012	7.74E-06	0.92	0.0171	Promoter	ENSG00000002330	0.241449557
80	LAP3	2.327016438	4.84E-21	1.15	0.00471	Promoter	ENSG00000002549	1.489414181
186	LASP1	0.437883602	5.29E-10	1.06	5.64E-05	Promoter	ENSG00000002834	0.258334697
194	M6PR	0.13356136	0.006916352	0.8	0.0121	Promoter	ENSG00000003056	0.059468778
220	ALS2	0.465962483	2.52E-07	0.63	0.01	Promoter	ENSG00000003393	0.163384064
245	TFPI	-1.1955251	1.28E-10	-2.42	0.000142	Promoter	ENSG00000003436	1.610246106
260	ARF5	0.430592791	6.93E-09	1.18	0.00124	Promoter	ENSG00000004059	0.282791893
263	POLDIP2	1.013645743	8.75E-16	1.33	3.94E-05	Promoter	ENSG00000004142	0.750336434
287	CD38	1.514549846	4.32E-12	0.75	0.00955	Promoter	ENSG00000004468	0.632212426
327	FKBP4	1.379178893	2.60E-19	0.7	0.0145	Promoter	ENSG00000004478	0.537324737
328	KDM1A	0.346507035	4.18E-06	0.58	0.0438	Promoter	ENSG00000004487	0.111855732
335	RECQL	0.928799617	1.05E-13	0.85	0.00968	Promoter	ENSG00000004700	0.439399083
340	HSPB6	2.815393482	9.10E-08	1.03	0.00167	Promoter	ENSG00000004776	1.613966509
343	NDUFAB1	1.691052385	2.74E-20	1.44	0.00785	Promoter	ENSG00000004779	1.355307203
378	SLC25A13	1.237135595	9.63E-13	1.57	6.57E-07	Promoter	ENSG00000004864	1.081023532
394	ST7	2.476391573	9.60E-14	0.75	0.00347	Promoter	ENSG00000004866	1.033710134
419	CDC27	1.045616045	3.58E-16	0.76	0.0274	Promoter	ENSG00000004897	0.442286847
424	SLC4A1	-1.508356056	5.30E-05	-1.35	0.00438	Promoter	ENSG00000004939	1.133328559
428	HCCS	0.860966292	3.41E-15	1.24	0.000521	Promoter	ENSG00000004961	0.594190941
443	SLC25A5	1.992107509	2.74E-26	1.35	7.03E-05	Promoter	ENSG00000005022	1.496803307
460	DHX33	1.05095935	2.39E-11	0.69	0.0418	Promoter	ENSG00000005100	0.4036019
478	RPAP3	0.446883137	1.17E-08	0.65	0.0452	Promoter	ENSG00000005175	0.16166854
498	CIAPIN1	0.229826427	0.001916564	1.17	0.000621	Promoter	ENSG00000005194	0.149659407
628	ASB4	-1.762599365	7.83E-10	-1.22	0.000423	Promoter	ENSG00000005981	1.196827703
643	YBX2	2.078533168	0.000134264	1.04	0.021	Promoter	ENSG00000006047	1.20311874
651	AP2B1	0.339339227	4.92E-07	0.67	0.0422	Promoter	ENSG00000006125	0.126539776
675	MAP3K9	0.404279526	0.000200694	1.44	2.63E-06	Promoter	ENSG00000006432	0.324012998
679	MAP3K9	0.404279526	0.000200694	0.88	0.0154	Promoter	ENSG00000006432	0.198007943
687	BAIAP2L1	0.767100205	0.000181389	1.06	0.000162	Promoter	ENSG00000006453	0.452559991
708	FARP2	0.67239985	1.69E-08	1.43	0.000245	Promoter	ENSG00000006607	0.535157774
712	FARP2	0.67239985	1.69E-08	0.75	0.0246	Promoter	ENSG00000006607	0.280677154
721	DBF4	1.592724788	6.44E-20	1.47	2.54E-05	Promoter	ENSG00000006634	1.303095566
739	COX10	0.979895016	7.04E-14	0.97	0.00822	Promoter	ENSG00000006695	0.529016814
788	ELAC2	0.478070735	1.68E-07	0.86	0.0078	Promoter	ENSG00000006744	0.22882781
797	PNPLA4	0.233325279	0.038447402	1.54	1.77E-06	Promoter	ENSG00000006757	0.199986513
862	CCDC124	1.29063352	1.50E-17	0.85	0.00881	Promoter	ENSG00000007080	0.610576463
894	GAS7	0.85169748	0.000292749	1.13	0.000452	Promoter	ENSG00000007237	0.535651097
964	TSR3	0.216445361	0.021194524	1.08	0.000908	Promoter	ENSG00000007520	0.130103875
977	DNAJC11	0.38330024	0.000131826	1.2	4.31E-06	Promoter	ENSG00000007923	0.255999154
1113	SYPL1	0.139790634	0.036171098	0.91	0.00143	Promoter	ENSG00000008282	0.070800718
1124	SPAG9	0.409507829	1.64E-06	0.74	0.0102	Promoter	ENSG00000008294	0.16866001
1125	CELSR3	1.165653592	7.51E-08	2.94	1.58E-06	Promoter	ENSG00000008300	1.907370362
1138	SS18L2	0.408418649	1.22E-08	1.04	8.42E-05	Promoter	ENSG00000008324	0.236405239
1157	PGLYRP1	-1.623633606	0.010856302	-1.2	0.0194	Promoter	ENSG00000008438	1.084394911
1221	UBE3C	0.350923152	6.03E-05	1.17	6.38E-05	Promoter	ENSG00000009335	0.228515717
1274	VTA1	0.714429537	8.09E-13	1	0.00198	Promoter	ENSG00000009844	0.397628582
1281	BAZ1B	0.508449726	9.31E-11	1.1	0.00231	Promoter	ENSG00000009954	0.311285504
1291	RANBP9	0.814173492	8.72E-15	1.1	0.000801	Promoter	ENSG00000010017	0.498457158
1309	EEF1AKNMT	0.70498251	3.98E-13	1.44	5.39E-05	Promoter	ENSG00000010165	0.565013764
1313	UQCRC1	1.541387635	1.88E-23	0.87	0.00128	Promoter	ENSG00000010256	0.746361651
1316	STARD3NL	1.198162759	1.15E-16	0.98	0.000639	Promoter	ENSG00000010270	0.653521809
1383	SCMH1	0.696916753	1.56E-09	0.72	0.0102	Promoter	ENSG00000010803	0.2792747
1464	MRC2	2.313482434	1.47E-11	1.3	0.000304	Promoter	ENSG00000011028	1.673893226
1519	PTBP1	0.498921593	8.39E-11	1.03	0.00508	Promoter	ENSG00000011304	0.286014281
1522	DPF1	1.157103115	8.00E-06	1.3	0.00055	Promoter	ENSG00000011332	0.83720846
1532	LARS2	1.08099994	1.65E-16	0.83	0.00224	Promoter	ENSG00000011376	0.499369433
1541	ANLN	5.57051072	1.92E-28	0.7	0.0287	Promoter	ENSG00000011426	2.170257409
1568	PPP5C	1.033144284	7.98E-18	1.05	0.000712	Promoter	ENSG00000011485	0.603765745
1595	BRCA1	4.6781469	2.40E-32	0.79	0.0204	Promoter	ENSG00000012048	2.056928234
1714	POLR3B	0.30744091	0.001854735	0.91	0.0102	Promoter	ENSG00000013503	0.155711698
1780	MDH1	1.969178067	2.39E-27	1.26	5.70E-05	Promoter	ENSG00000014641	1.380936562
1781	SLC30A9	0.981498704	1.93E-15	0.88	0.0139	Promoter	ENSG00000014824	0.480718234
1784	COX15	0.682158583	2.26E-15	0.73	0.00676	Promoter	ENSG00000014919	0.27715735
1836	MATR3	0.198619102	0.000235533	0.83	0.0107	Promoter	ENSG00000015479	0.091752372
1867	ATP2C1	0.723938926	1.00E-13	1.85	1.26E-05	Promoter	ENSG00000017260	0.745404226
1884	SLC38A5	2.05656112	1.57E-15	0.95	0.0175	Promoter	ENSG00000017483	1.087385204
1921	TTC27	1.161411051	1.42E-16	1.09	0.00021	Promoter	ENSG00000018699	0.704580542
1950	CD74	1.436577184	2.63E-18	1.39	2.16E-05	Promoter	ENSG00000019582	1.111378416
1998	SAMD4A	1.262164143	6.47E-11	1.43	0.000205	Promoter	ENSG00000020577	1.004546555
2007	SAMD4A	1.262164143	6.47E-11	0.97	0.00447	Promoter	ENSG00000020577	0.681405705
2012	RUNX3	1.21999703	3.27E-17	1.87	2.34E-08	Promoter	ENSG00000020633	1.269751028
2033	SERPINB1	0.343429539	0.000400283	0.85	7.91E-05	Promoter	ENSG00000021355	0.162470593
2065	AQR	0.148256516	0.010997857	1.09	0.000464	Promoter	ENSG00000021776	0.089941159
2080	FHL1	0.58055202	0.009855983	0.57	0.0312	Promoter	ENSG00000022267	0.184176489
2083	RTF2	0.250974292	4.28E-05	0.61	0.0267	Promoter	ENSG00000022277	0.085207391
2134	GRAMD1B	2.25197268	3.29E-19	1.63	2.38E-06	Promoter	ENSG00000023171	2.043002579
2171	ERP44	0.299820422	1.13E-06	1.2	3.82E-05	Promoter	ENSG00000023318	0.200244525
2176	BIRC3	0.808335993	2.77E-10	1.13	0.00195	Promoter	ENSG00000023445	0.508380114
2189	GLRX2	1.1114904	4.21E-09	0.47	0.0425	Promoter	ENSG00000023572	0.290751368
2193	DERA	1.05844956	2.15E-16	0.94	0.00411	Promoter	ENSG00000023697	0.553753155
2208	GCLM	0.649646191	3.40E-07	0.72	0.0151	Promoter	ENSG00000023909	0.260332019
2228	RRAGD	2.389627939	1.34E-21	1.13	7.05E-05	Promoter	ENSG00000025039	1.502889063
2274	SEC63	0.233159827	1.93E-06	0.71	0.0291	Promoter	ENSG00000025796	0.092136194
2276	KPNA6	0.352604076	1.25E-07	0.97	0.00218	Promoter	ENSG00000025800	0.190360683
2279	VIM	0.602996153	4.22E-07	0.89	0.00951	Promoter	ENSG00000026025	0.298691416
2282	FAS	2.917174529	2.21E-23	0.78	0.0126	Promoter	ENSG00000026103	1.266412559
2438	SH2D2A	4.738830286	4.66E-27	1.16	5.94E-05	Promoter	ENSG00000027869	3.059478022
2496	ARNTL2	5.613304287	5.63E-22	0.88	0.0231	Promoter	ENSG00000029153	2.749283024
2506	SLC39A9	0.636651932	2.33E-12	0.81	0.00827	Promoter	ENSG00000029364	0.287015448
2541	TFB1M	1.520132805	8.94E-20	1.36	6.36E-07	Promoter	ENSG00000029639	1.150637788
2562	NUP160	0.809963892	3.29E-16	0.63	0.0314	Promoter	ENSG00000030066	0.284003964
2569	BAK1	1.021437647	6.79E-10	0.78	0.0222	Promoter	ENSG00000030110	0.443429576
2590	ARHGAP31	1.860160144	3.78E-14	0.68	0.0016	Promoter	ENSG00000031081	0.704007751
2596	SARS1	0.552312108	1.62E-11	0.55	0.0483	Promoter	ENSG00000031698	0.169069569
2607	EIPR1	1.175801384	3.92E-22	1.26	3.57E-05	Promoter	ENSG00000032389	0.82456084
2671	UBA6	0.79013321	2.81E-15	0.93	0.00195	Promoter	ENSG00000033178	0.408979423
2714	MAP2K3	1.565429299	8.76E-20	0.71	0.0204	Promoter	ENSG00000034152	0.61860012
2734	TMSB10	1.025812387	1.73E-13	0.65	0.0277	Promoter	ENSG00000034510	0.371107293
2751	FAM136A	0.974720983	6.61E-13	0.65	0.00679	Promoter	ENSG00000035141	0.352623998
2772	DEPDC1B	6.037449189	1.80E-18	0.91	0.0021	Promoter	ENSG00000035499	3.057828148
2812	ADSS2	0.224357346	7.73E-05	1.32	1.89E-06	Promoter	ENSG00000035687	0.164828542
2874	USP2	2.263059577	1.25E-08	0.89	0.00212	Promoter	ENSG00000036672	1.120996321
2877	RPL26L1	2.692163645	7.50E-23	0.83	0.0209	Promoter	ENSG00000037241	1.243648758
2880	FLT4	0.286508647	0.035434538	1.21	0.00232	Promoter	ENSG00000037280	0.192948451
2885	NSUN2	0.543965326	1.81E-10	1.11	0.000287	Promoter	ENSG00000037474	0.336056569
2889	FBXO42	0.116520666	0.03504257	0.72	0.027	Promoter	ENSG00000037637	0.046693201
2902	METTL1	1.508715067	5.20E-17	1.47	4.58E-06	Promoter	ENSG00000037897	1.234362602
2952	TRIO	1.015613418	2.13E-09	0.78	0.0164	Promoter	ENSG00000038382	0.440901144
2957	TRIO	1.015613418	2.13E-09	1.31	1.23E-08	Promoter	ENSG00000038382	0.740487819
3107	SPDL1	1.801746344	6.36E-21	0.93	0.00272	Promoter	ENSG00000040275	0.932598668
3117	STAU2	1.111049123	1.17E-18	0.93	0.000665	Promoter	ENSG00000040341	0.575088129
3244	TDP1	1.105426183	1.30E-18	1.38	0.000328	Promoter	ENSG00000042088	0.849037801
3258	SPATA7	0.906698635	1.12E-06	1.36	0.000311	Promoter	ENSG00000042317	0.686309583
3266	CAPG	2.063216504	1.58E-09	1.17	8.40E-05	Promoter	ENSG00000042493	1.343534608
3271	AP2S1	1.146370857	1.78E-18	0.96	0.00416	Promoter	ENSG00000042753	0.612511946
3348	LCP2	0.20020151	0.000379193	0.73	0.0288	Promoter	ENSG00000043462	0.081340793
3387	CNTLN	2.493367696	1.54E-16	1.26	0.000977	Promoter	ENSG00000044459	1.748537966
3406	HSPA5	0.966981927	6.97E-16	0.76	0.0146	Promoter	ENSG00000044574	0.409025273
3410	DSG2	2.742325831	2.75E-20	1.5	2.84E-08	Promoter	ENSG00000046604	2.289435995
3449	CTPS2	0.319218387	3.61E-05	0.94	0.0221	Promoter	ENSG00000047230	0.167006719
3454	ATP6V1H	0.493054937	1.51E-08	1.68	0.00152	Promoter	ENSG00000047249	0.461023206
3455	ATP6V1H	0.493054937	1.51E-08	1.02	0.000586	Promoter	ENSG00000047249	0.279906947
3528	C12orf4	0.823710687	4.38E-12	0.79	0.00396	Promoter	ENSG00000047621	0.362176264
3553	MAP4	1.495112778	4.45E-20	0.98	0.00298	Promoter	ENSG00000047849	0.815489216
3577	USP28	1.011905361	7.62E-15	0.89	0.00576	Promoter	ENSG00000048028	0.501242741
3631	RRM2B	1.177057288	1.10E-15	1.96	3.04E-07	Promoter	ENSG00000048392	1.284020227
3685	MRPS10	0.472046668	1.45E-10	0.94	0.00276	Promoter	ENSG00000048544	0.246962483
3766	FAM120A	0.912506193	3.85E-18	1.18	0.000215	Promoter	ENSG00000048828	0.599288606
3801	ERCC8	0.732234714	2.05E-10	0.7	0.0204	Promoter	ENSG00000049167	0.285276861
3843	LTBP1	2.339521682	3.84E-07	0.96	0.00245	Promoter	ENSG00000049323	1.250018673
3876	RFC2	2.58750806	8.01E-29	1.1	0.000242	Promoter	ENSG00000049541	1.584136459
3933	NEDD4L	0.86684543	0.000251194	0.7	0.0204	Promoter	ENSG00000049759	0.337720868
3965	PTCD2	0.576610377	9.68E-09	1.12	0.0023	Promoter	ENSG00000049883	0.359433597
3980	NFE2L3	1.332095429	1.02E-12	0.99	0.000652	Promoter	ENSG00000050344	0.733987605
3984	MCUR1	0.834503079	4.98E-13	0.84	0.00157	Promoter	ENSG00000050393	0.39014444
3991	LIMA1	2.436190214	8.40E-23	0.68	0.0278	Promoter	ENSG00000050405	0.922015666
3993	LETMD1	0.25917908	0.000535725	1.06	0.00317	Promoter	ENSG00000050426	0.152905815
4021	TNIP3	2.045841276	3.92E-14	1.44	0.0105	Promoter	ENSG00000050730	1.639655544
4036	MAPK9	0.283697975	1.10E-05	0.9	0.00581	Promoter	ENSG00000050748	0.14210748
4087	HERPUD1	0.524943365	4.39E-05	0.77	0.0104	Promoter	ENSG00000051108	0.224968322
4098	RAD51	5.385800881	1.54E-22	1.12	5.30E-05	Promoter	ENSG00000051180	3.357271848
4103	POLQ	5.159657931	1.77E-21	0.92	0.00276	Promoter	ENSG00000051341	2.641964214
4153	FNIP2	0.762231071	1.49E-09	0.76	0.049	Promoter	ENSG00000052795	0.322417372
4164	MSMO1	1.692428506	8.13E-21	1.23	0.00198	Promoter	ENSG00000052802	1.158600299
4283	AKR7A2	0.493090471	1.21E-06	0.75	0.0162	Promoter	ENSG00000053371	0.205828764
4355	THRAP3	0.340829931	3.61E-08	1.21	1.67E-05	Promoter	ENSG00000054118	0.229530969
4363	PHPT1	1.447268555	1.50E-12	1.52	0.00271	Promoter	ENSG00000054148	1.224365003
4387	PTPRN	4.871131432	1.51E-15	0.93	0.022	Promoter	ENSG00000054356	2.521337536
4406	TBC1D22A	0.142774973	0.016545106	0.8	0.0042	Promoter	ENSG00000054611	0.063571179
4460	PLEKHH1	1.287913319	3.97E-12	0.77	0.0165	Promoter	ENSG00000054690	0.551944682
4468	ATP9A	3.669469544	5.30E-11	0.82	0.00485	Promoter	ENSG00000054793	1.674693493
4501	RELT	1.003814309	1.29E-11	1.37	3.54E-06	Promoter	ENSG00000054967	0.765406494
4502	RELT	1.003814309	1.29E-11	1.08	0.00601	Promoter	ENSG00000054967	0.603386141
4511	NOP58	0.962241543	9.56E-18	0.82	0.013	Promoter	ENSG00000055044	0.439153298
4529	CUL1	0.259019916	0.000298191	0.79	0.00218	Promoter	ENSG00000055130	0.113888125
4576	EIF2AK2	0.989314522	3.40E-08	0.82	0.000109	Promoter	ENSG00000055332	0.451509019
4648	TRAF3IP2	0.288575101	8.97E-05	0.79	0.0135	Promoter	ENSG00000056972	0.126883205
4663	SOAT1	0.648510255	9.91E-12	0.6	0.0305	Promoter	ENSG00000057252	0.216564014
4697	PRDM1	5.189869971	3.02E-21	0.75	0.0178	Promoter	ENSG00000057657	2.166386464
4725	ATG5	0.446063838	1.93E-07	1.56	0.000168	Promoter	ENSG00000057663	0.387293144
4776	USP13	1.003834654	6.34E-12	0.57	0.0305	Promoter	ENSG00000058056	0.318460251
4904	RIOK2	0.340503432	3.76E-06	1.04	0.00402	Promoter	ENSG00000058729	0.197093828
4917	NDC1	1.738250122	5.74E-22	1.3	0.000817	Promoter	ENSG00000058804	1.257690597
4978	ALDH18A1	2.170921695	1.32E-25	0.99	0.000283	Promoter	ENSG00000059573	1.196182781
4994	GATB	1.165752936	1.16E-15	1.35	0.000322	Promoter	ENSG00000059691	0.875907973
5028	YBX3	1.897895575	1.54E-15	0.79	0.000827	Promoter	ENSG00000060138	0.834483199
5063	CREB3L3	2.338582023	9.32E-06	2.09	2.00E-04	Promoter	ENSG00000060566	2.720301782
5066	PIGV	0.841800921	2.94E-12	0.9	0.00634	Promoter	ENSG00000060642	0.421667471
5074	SNRNP40	0.937092091	1.83E-16	0.85	0.00914	Promoter	ENSG00000060688	0.44332211
5075	QSER1	0.155162727	0.00783847	0.84	0.000472	Promoter	ENSG00000060749	0.072541225
5098	HDAC7	0.226809478	0.032893764	1.11	0.000212	Promoter	ENSG00000061273	0.140120723
5128	LZTS1	1.944943805	4.07E-12	0.56	0.0324	Promoter	ENSG00000061337	0.606196295
5143	SPAG4	3.182512528	7.09E-15	1.04	0.00172	Promoter	ENSG00000061656	1.842135849
5147	MRPS35	1.340200484	2.78E-19	0.7	0.0447	Promoter	ENSG00000061794	0.522138844
5152	GUCY1B1	4.873755626	4.71E-17	1.66	7.97E-08	Promoter	ENSG00000061918	4.502876447
5228	CS	1.146220231	2.04E-23	0.9	0.0418	Promoter	ENSG00000062485	0.574154499
5229	CS	1.146220231	2.04E-23	0.9	0.0103	Promoter	ENSG00000062485	0.574154499
5233	MRPS24	0.870600122	2.80E-12	1.22	0.000258	Promoter	ENSG00000062582	0.591148712
5262	SLC6A16	-1.916004814	1.29E-15	-1.65	0.0373	Promoter	ENSG00000063127	1.759538335
5301	GPC1	1.826371318	4.41E-07	1.2	1.49E-05	Promoter	ENSG00000063660	1.219799686
5340	INTS13	2.198019675	7.86E-25	0.81	0.0162	Promoter	ENSG00000064102	0.990911315
5343	SPA17	1.330265894	7.04E-10	0.78	0.00288	Promoter	ENSG00000064199	0.577499021
5374	TAF2	0.65255091	4.12E-11	1.15	0.000197	Promoter	ENSG00000064313	0.41766726
5411	TNPO3	0.871959616	1.17E-18	0.91	0.00353	Promoter	ENSG00000064419	0.441627345
5473	BTBD1	0.966126169	2.07E-18	0.95	0.00244	Promoter	ENSG00000064726	0.510829117
5488	FAR2	2.27026796	3.46E-24	1.21	2.85E-08	Promoter	ENSG00000064763	1.528905643
5510	CHI3L2	0.761660216	0.000122861	0.94	0.0266	Promoter	ENSG00000064886	0.398480724
5512	PMS1	0.967690656	1.88E-14	1.13	0.000494	Promoter	ENSG00000064933	0.608601732
5519	CALCRL	0.836789825	2.37E-08	0.81	0.00853	Promoter	ENSG00000064989	0.377241621
5547	NTHL1	0.593799592	5.38E-07	1.05	0.00781	Promoter	ENSG00000065057	0.347014312
5548	UHRF1BP1	0.748569293	2.55E-09	0.63	0.0364	Promoter	ENSG00000065060	0.262476696
5582	OAT	0.503915973	1.99E-07	0.83	0.0241	Promoter	ENSG00000065154	0.232784688
5635	MCM10	6.333346475	1.12E-27	0.84	0.01	Promoter	ENSG00000065328	2.960947633
5699	PDIA5	1.655808444	5.48E-13	0.93	0.00963	Promoter	ENSG00000065485	0.857060016
5720	NDUFB4	1.2562171	1.87E-20	0.94	0.00132	Promoter	ENSG00000065518	0.657219964
5757	ZC3H15	0.912142103	2.54E-17	0.89	0.00283	Promoter	ENSG00000065548	0.451825463
5760	MAP2K4	0.640065728	1.11E-10	0.82	0.0228	Promoter	ENSG00000065559	0.292116857
5849	TBC1D1	0.693540122	8.40E-12	1.34	4.77E-05	Promoter	ENSG00000065882	0.517242953
5875	MTHFD2	3.456581497	3.68E-26	1.61	1.63E-08	Promoter	ENSG00000065911	3.097354183
5882	SLC9A7	2.84980898	2.52E-23	0.92	0.00311	Promoter	ENSG00000065923	1.459223352
5889	YBX1	1.335037823	2.73E-18	0.98	0.0126	Promoter	ENSG00000065978	0.728178478
5989	ASPM	7.059754785	1.44E-29	0.95	0.00238	Promoter	ENSG00000066279	3.732771579
5993	CD84	-2.008977381	1.38E-16	-0.96	0.014	Promoter	ENSG00000066294	1.073407124
5999	ELOVL1	0.651455418	4.30E-11	1.02	0.000132	Promoter	ENSG00000066322	0.36983079
6023	GOLGA5	0.174290786	0.009168292	0.9	0.0045	Promoter	ENSG00000066455	0.087304199
6086	LRRC40	1.233685768	1.49E-18	0.57	0.0231	Promoter	ENSG00000066557	0.391379076
6087	ISOC1	0.881329186	2.21E-11	1.18	1.09E-05	Promoter	ENSG00000066583	0.578813102
6114	TRMT11	1.040002936	6.59E-14	0.81	0.00566	Promoter	ENSG00000066651	0.468854164
6117	MSANTD3	0.506656277	3.99E-05	0.87	0.00204	Promoter	ENSG00000066697	0.245330121
6171	FECH	1.107465301	2.91E-13	0.93	0.00158	Promoter	ENSG00000066926	0.573233113
6203	PFKP	3.662706303	7.15E-26	1.03	0.00232	Promoter	ENSG00000067057	2.099701283
6205	IDI1	1.858824629	6.98E-24	1.22	0.000479	Promoter	ENSG00000067064	1.262165898
6229	KLF6	1.033598193	1.04E-13	0.64	0.0288	Promoter	ENSG00000067082	0.368171281
6243	PLPP1	2.423248226	3.29E-18	1.08	0.00105	Promoter	ENSG00000067113	1.456598479
6266	PHKA1	4.424831872	7.75E-22	0.91	0.0308	Promoter	ENSG00000067177	2.241074836
6300	PKM	2.99867894	2.46E-30	1.01	6.90E-05	Promoter	ENSG00000067225	1.685658273
6303	DNTTIP2	0.31201471	0.000208158	0.73	0.00448	Promoter	ENSG00000067334	0.126769893
6321	RHOA	0.889702916	1.26E-17	1.12	0.00514	Promoter	ENSG00000067560	0.554601742
6347	IARS2	0.797995828	4.12E-14	0.74	0.0196	Promoter	ENSG00000067704	0.328662787
6384	IDH3G	0.419152385	2.04E-08	1.27	0.00237	Promoter	ENSG00000067829	0.296274215
6412	PDK3	1.222672172	1.37E-13	1.02	0.00323	Promoter	ENSG00000067992	0.694110146
6478	RASSF1	0.719241512	3.10E-08	1.93	3.99E-09	Promoter	ENSG00000068028	0.772592072
6486	HEATR6	0.985599087	8.25E-16	0.79	0.00864	Promoter	ENSG00000068097	0.433356761
6487	COASY	0.517795234	3.10E-07	1.02	0.0387	Promoter	ENSG00000068120	0.293951996
6566	FTSJ1	0.647761467	1.42E-11	0.98	0.0183	Promoter	ENSG00000068438	0.353312806
6628	TTC7A	1.307684394	2.00E-19	0.63	0.0233	Promoter	ENSG00000068724	0.458523589
6648	SRBD1	1.077100582	9.12E-16	0.74	0.00456	Promoter	ENSG00000068784	0.44361495
6665	KIF2A	0.908602095	1.29E-12	1.27	3.18E-05	Promoter	ENSG00000068796	0.642237482
6757	NUP133	0.53654626	1.13E-10	1.06	0.00193	Promoter	ENSG00000069248	0.316541919
6759	NUCKS1	0.653942705	1.40E-09	1.16	0.000203	Promoter	ENSG00000069275	0.422197718
6762	VPS35	0.422951505	1.92E-07	1.05	0.00255	Promoter	ENSG00000069329	0.247171314
6765	DNAJA2	0.325896092	2.99E-08	0.69	0.0177	Promoter	ENSG00000069345	0.12515449
6777	BCL3	4.227691168	4.38E-21	0.96	0.0014	Promoter	ENSG00000069399	2.258877507
6798	GAL	4.534126575	2.29E-17	0.84	0.0111	Promoter	ENSG00000069482	2.119781604
6814	FUNDC1	0.686474354	1.40E-10	0.71	0.0242	Promoter	ENSG00000069509	0.271269433
6888	ATP1B3	2.033662428	6.87E-18	1.02	0.000454	Promoter	ENSG00000069849	1.154508753
6901	PIGB	0.357951102	0.000143377	0.99	0.00116	Promoter	ENSG00000069943	0.19723187
6953	PTPN3	0.750493474	0.000130669	1.53	0.00198	Promoter	ENSG00000070159	0.639081939
6980	DAPP1	1.809079004	1.84E-20	2.16	1.17E-08	Promoter	ENSG00000070190	2.174850845
7060	EXOC5	0.989110648	2.63E-15	0.91	0.00393	Promoter	ENSG00000070367	0.500961629
7094	JMJD6	0.738167549	4.93E-14	0.72	0.03	Promoter	ENSG00000070495	0.295805087
7100	ST6GALNAC1	-2.532457853	1.25E-10	-1.06	0.0342	Promoter	ENSG00000070526	1.494053966
7102	WIPI1	0.779568292	7.21E-06	0.49	0.0308	Promoter	ENSG00000070540	0.212602535
7105	NDST1	1.16954733	6.32E-11	0.82	0.023	Promoter	ENSG00000070614	0.533764698
7117	AP3M2	0.683138647	1.27E-10	1.26	0.000276	Promoter	ENSG00000070718	0.479068475
7132	ST6GALNAC2	0.712427316	1.53E-10	0.87	0.0132	Promoter	ENSG00000070731	0.344967363
7151	CSNK2A2	0.807866913	1.04E-15	0.84	0.0214	Promoter	ENSG00000070770	0.377691578
7161	EIF2B3	1.809697941	5.00E-23	0.91	0.00481	Promoter	ENSG00000070785	0.916570083
7171	TCOF1	0.814628608	3.33E-10	0.85	0.00112	Promoter	ENSG00000070814	0.385386747
7176	CDC42	0.350138	1.81E-05	0.97	0.00204	Promoter	ENSG00000070831	0.189029321
7201	OSBPL3	1.800559123	4.34E-18	0.82	0.00335	Promoter	ENSG00000070882	0.821749469
7326	WDR1	0.823995431	2.69E-15	1.19	0.0019	Promoter	ENSG00000071127	0.545745242
7355	ARHGAP10	1.656606048	1.20E-14	0.64	0.0205	Promoter	ENSG00000071205	0.590088851
7418	BUD23	0.292533832	7.07E-06	0.72	0.028	Promoter	ENSG00000071462	0.117226767
7424	SEL1L	0.744716867	1.42E-13	1.26	0.000425	Promoter	ENSG00000071537	0.52225178
7461	DAZAP1	0.39910812	2.03E-06	0.84	0.00695	Promoter	ENSG00000071626	0.186589862
7502	CYBRD1	1.636698894	1.33E-09	0.93	0.00316	Promoter	ENSG00000071967	0.847168756
7513	PDCD2	0.245382144	0.000179261	1.31	0.00023	Promoter	ENSG00000071994	0.178909106
7515	RDH11	0.275819774	2.44E-06	1.21	2.67E-07	Promoter	ENSG00000072042	0.185750059
7570	PTPN18	0.420610068	1.74E-07	1.26	0.000168	Promoter	ENSG00000072135	0.294963584
7596	TFRC	4.287087738	1.40E-31	0.71	0.0141	Promoter	ENSG00000072274	1.694099497
7603	SREBF1	1.403641846	3.21E-14	0.91	0.0044	Promoter	ENSG00000072310	0.710912077
7605	UBE2D1	0.250474344	0.004323884	1.01	0.000112	Promoter	ENSG00000072401	0.140800052
7619	RHOBTB1	1.951644888	0.000131529	0.75	0.0252	Promoter	ENSG00000072422	0.814667244
7625	HSD17B10	1.586080939	4.49E-19	0.95	0.00548	Promoter	ENSG00000072506	0.838623725
7660	P4HA2	4.137407807	5.67E-22	1.41	0.00337	Promoter	ENSG00000072682	3.246875495
7702	FBXW11	0.727066305	9.28E-14	1.37	2.78E-06	Promoter	ENSG00000072803	0.554386669
7834	NLE1	0.776606584	2.11E-10	1.01	0.000705	Promoter	ENSG00000073536	0.436556677
7853	ADAM11	-2.00574799	1.53E-06	-0.9	0.0375	Promoter	ENSG00000073670	1.00470154
7911	DHRS9	-2.684773043	4.12E-07	-1.93	0.0074	Promoter	ENSG00000073737	2.883919148
7926	PTGS2	1.73815928	0.000301909	1.27	0.00246	Promoter	ENSG00000073756	1.228602757
7937	IGF2BP2	2.015101161	8.00E-14	1	0.00122	Promoter	ENSG00000073792	1.12154072
7981	TBX21	5.445254734	4.11E-22	1.23	0.0012	Promoter	ENSG00000073861	3.727704739
8080	CLNS1A	1.056028698	1.05E-20	0.73	0.00597	Promoter	ENSG00000074201	0.42905876
8086	EED	1.785656285	4.70E-21	0.59	0.0373	Promoter	ENSG00000074266	0.586365043
8098	TSG101	0.126389462	0.049577437	1.24	4.90E-05	Promoter	ENSG00000074319	0.087226962
8105	ATP2A3	0.542339993	1.97E-05	0.75	0.00268	Promoter	ENSG00000074370	0.226386793
8140	BCS1L	0.395500589	0.003621301	1.36	1.83E-06	Promoter	ENSG00000074582	0.299367215
8153	LMAN1	2.180792411	2.60E-24	0.77	0.0198	Promoter	ENSG00000074695	0.934594553
8157	HACD3	0.72323574	1.52E-13	0.77	0.00782	Promoter	ENSG00000074696	0.309947971
8163	IPCEF1	-3.141199984	5.34E-25	-1.08	0.0397	Promoter	ENSG00000074706	1.888154531
8243	EIF4G3	1.655281	4.43E-19	0.77	0.0128	Promoter	ENSG00000075151	0.70938279
8247	NUP37	2.685960107	3.19E-27	1.49	5.01E-06	Promoter	ENSG00000075188	2.227429769
8281	GRAMD4	1.276142903	8.28E-14	0.6	0.0322	Promoter	ENSG00000075240	0.426156143
8346	ZNF37A	0.306996695	0.000731039	0.77	0.00992	Promoter	ENSG00000075407	0.131565681
8356	SLC25A3	1.475020305	6.79E-26	0.95	0.00252	Promoter	ENSG00000075415	0.779901575
8392	FOSL2	6.077301778	1.04E-23	1.23	1.14E-05	Promoter	ENSG00000075426	4.160390605
8425	FSCN1	5.189363695	4.36E-26	0.8	0.0104	Promoter	ENSG00000075618	2.310586807
8431	ACTB	1.657235119	1.80E-19	1.1	0.00185	Promoter	ENSG00000075624	1.014600346
8469	ATP12A	6.305067533	1.43E-13	0.77	0.0152	Promoter	ENSG00000075673	2.702082849
8495	RAB7A	0.431137542	9.29E-08	1.05	0.00862	Promoter	ENSG00000075785	0.251955204
8565	EXOSC7	0.616275109	1.29E-09	0.92	0.000738	Promoter	ENSG00000075914	0.315559056
8576	REXO2	0.37028521	7.30E-07	1.08	0.00528	Promoter	ENSG00000076043	0.22257599
8577	RBM7	0.78101489	1.82E-13	1.34	7.73E-05	Promoter	ENSG00000076053	0.582481727
8598	UNG	2.214320625	2.28E-25	0.82	0.0104	Promoter	ENSG00000076248	1.010584309
8662	TRAF4	2.318083054	1.67E-23	0.84	0.0238	Promoter	ENSG00000076604	1.083743414
8704	MCAM	1.708838894	2.29E-13	1.24	0.000435	Promoter	ENSG00000076706	1.179345349
8807	NFKB2	2.126785183	1.26E-17	1.33	4.22E-05	Promoter	ENSG00000077150	1.574321622
8808	UBE2T	4.369371326	1.49E-29	0.65	0.033	Promoter	ENSG00000077152	1.580703824
8829	IL4R	0.67750217	1.03E-09	1.4	6.33E-05	Promoter	ENSG00000077238	0.527906391
8844	SNRPA	2.316854588	5.63E-27	0.74	0.0143	Promoter	ENSG00000077312	0.954220385
8859	EXOSC5	0.721427871	1.35E-10	0.81	0.0219	Promoter	ENSG00000077348	0.325234141
8941	SLC25A43	1.980970001	5.28E-13	0.96	0.0108	Promoter	ENSG00000077713	1.058442634
8942	UBE2A	0.59901685	7.06E-13	0.63	0.0405	Promoter	ENSG00000077721	0.210037955
8945	FGFR1	3.12289114	3.40E-15	1.34	4.61E-06	Promoter	ENSG00000077782	2.329055497
9005	CST7	5.328183665	1.77E-22	1.58	3.12E-07	Promoter	ENSG00000077984	4.685484082
9041	MCCC1	1.007198803	2.21E-19	1.44	0.0145	Promoter	ENSG00000078070	0.807227384
9065	ACER3	0.69071141	6.03E-11	1.27	0.00152	Promoter	ENSG00000078124	0.488223348
9082	UBE2K	0.563249872	1.77E-10	0.68	0.0195	Promoter	ENSG00000078140	0.213171042
9105	N4BP2	0.670132378	1.01E-08	0.96	0.00292	Promoter	ENSG00000078177	0.358055235
9132	TIGAR	0.857747816	5.90E-09	1.49	0.00163	Promoter	ENSG00000078237	0.711318465
9195	GNB1	0.460819163	3.46E-12	0.94	0.00209	Promoter	ENSG00000078369	0.241088546
9240	NRDC	0.466652306	1.35E-13	0.74	0.0252	Promoter	ENSG00000078618	0.19219555
9242	VDAC3	1.499802228	2.39E-23	1.04	0.000262	Promoter	ENSG00000078668	0.868131524
9298	CLUL1	0.909567371	0.021314342	1.3	0.00175	Promoter	ENSG00000079101	0.65810686
9339	OSBPL6	1.76085452	6.53E-10	1.78	2.38E-08	Promoter	ENSG00000079156	1.744462636
9377	LXN	0.621554945	7.14E-05	1.18	0.000304	Promoter	ENSG00000079257	0.408206322
9437	SENP1	0.825942461	9.84E-15	0.69	0.00138	Promoter	ENSG00000079387	0.31718824
9449	KIF22	0.955112864	7.64E-12	0.75	0.0118	Promoter	ENSG00000079616	0.398688906
9458	PGM1	1.793050518	4.46E-20	1.01	0.000253	Promoter	ENSG00000079739	1.007933994
9462	DDX1	0.898228895	3.61E-17	1.13	0.00272	Promoter	ENSG00000079785	0.564915717
9499	KEAP1	1.113323395	6.58E-13	1.34	1.82E-06	Promoter	ENSG00000079999	0.830317759
9520	CRYBG3	1.007354748	4.49E-06	1.06	0.00181	Promoter	ENSG00000080200	0.594301048
9611	MID2	1.198811825	0.005603583	0.69	0.0477	Promoter	ENSG00000080561	0.460381965
9628	PUM3	1.64102584	4.24E-22	1.06	0.0024	Promoter	ENSG00000080608	0.968142929
9668	CPOX	2.282120526	3.18E-23	1.62	1.26E-08	Promoter	ENSG00000080819	2.057651328
9698	RBL1	0.888480452	8.07E-16	1.12	1.70E-06	Promoter	ENSG00000080839	0.553839712
9739	IGSF9B	1.068857584	6.92E-09	1.2	0.000148	Promoter	ENSG00000080854	0.713870248
9750	AP4E1	0.578344288	5.80E-10	0.89	0.0152	Promoter	ENSG00000081014	0.286480226
9808	PCNP	0.498748837	2.73E-09	0.97	0.00136	Promoter	ENSG00000081154	0.269259989
9812	EXD2	0.45330634	1.03E-07	0.72	0.0295	Promoter	ENSG00000081177	0.181652961
9879	AACS	0.448596475	2.46E-07	0.85	0.00625	Promoter	ENSG00000081760	0.212223257
9886	HSPB11	1.131168665	3.50E-16	1.28	5.26E-05	Promoter	ENSG00000081870	0.805852447
9899	PHLPP1	1.062801755	7.11E-12	0.63	0.0256	Promoter	ENSG00000081913	0.372658478
9994	ME2	1.687355264	5.31E-21	1.49	0.000114	Promoter	ENSG00000082212	1.399300509
10048	GEMIN5	0.859973622	8.78E-12	1.34	5.23E-05	Promoter	ENSG00000082516	0.641369232
10061	NFE2L1	0.861737373	3.29E-15	1.08	0.000614	Promoter	ENSG00000082641	0.517984634
10105	XPO1	0.869691398	9.70E-15	1.25	0.000143	Promoter	ENSG00000082898	0.605052947
10164	BCKDHB	0.190521407	0.002709277	1.03	0.000524	Promoter	ENSG00000083123	0.109219252
10228	TNPO1	0.351891202	4.33E-06	0.64	0.0368	Promoter	ENSG00000083312	0.125344873
10233	PLOD1	2.637433183	4.57E-24	1.21	3.11E-05	Promoter	ENSG00000083444	1.77617204
10248	DIS3	0.557798135	2.83E-10	1.57	1.49E-06	Promoter	ENSG00000083520	0.487410526
10273	PDS5B	0.177086905	0.004866144	0.8	0.00442	Promoter	ENSG00000083642	0.078848716
10305	CHMP2B	0.57510879	1.52E-10	1.07	0.000184	Promoter	ENSG00000083937	0.342493218
10321	ZMPSTE24	0.794011538	2.16E-09	0.98	3.12E-05	Promoter	ENSG00000084073	0.433082946
10325	NOA1	0.637256531	1.78E-13	1	0.00128	Promoter	ENSG00000084092	0.354676561
10332	SSH1	0.206017074	0.004642558	0.91	0.000456	Promoter	ENSG00000084112	0.104342875
10347	GSTP1	1.510230881	3.44E-21	0.57	0.0387	Promoter	ENSG00000084207	0.479111279
10362	FAM234B	1.333459001	1.04E-20	0.73	0.0488	Promoter	ENSG00000084444	0.541777195
10370	WBP11	0.801049476	1.26E-15	1	0.00427	Promoter	ENSG00000084463	0.445838464
10379	TXLNA	0.675671477	8.05E-12	0.92	0.000754	Promoter	ENSG00000084652	0.345972521
10429	RAB10	0.301186362	4.25E-05	1.27	3.97E-06	Promoter	ENSG00000084733	0.212890958
10435	HADHA	0.728837619	3.54E-13	0.6	0.026	Promoter	ENSG00000084754	0.243388595
10442	CAD	0.715260927	5.95E-09	0.54	0.0352	Promoter	ENSG00000084774	0.214969306
10459	CD82	2.706787513	4.27E-22	0.75	0.0247	Promoter	ENSG00000085117	1.129883381
10529	HACE1	0.661974077	2.80E-07	1.16	0.000222	Promoter	ENSG00000085382	0.427382923
10565	SEH1L	1.190794097	1.04E-18	1.36	1.93E-05	Promoter	ENSG00000085415	0.901350647
10601	AKR1B1	0.277783388	0.000331812	1.11	3.72E-05	Promoter	ENSG00000085662	0.171611917
10614	CTTN	2.922080556	2.33E-13	0.75	0.0249	Promoter	ENSG00000085733	1.219752286
10630	EPS15	0.467244083	8.53E-10	1.12	0.000147	Promoter	ENSG00000085832	0.29125945
10631	ORC1	4.82197619	1.68E-31	0.64	0.0219	Promoter	ENSG00000085840	1.717604735
10633	MGST2	3.571567585	7.61E-20	1.55	0.000924	Promoter	ENSG00000085871	3.08112107
10651	RAD54L	5.72894156	5.04E-24	1	0.00108	Promoter	ENSG00000085999	3.188545254
10658	MAST2	1.444996445	5.61E-15	1.96	7.32E-07	Promoter	ENSG00000086015	1.576307868
10676	DIMT1	0.252037389	0.000343307	1.71	2.56E-06	Promoter	ENSG00000086189	0.239871845
10710	EIF2AK1	0.582069257	4.15E-12	0.76	0.023	Promoter	ENSG00000086232	0.24621043
10730	SEPHS1	0.160894103	0.007101328	0.7	0.0119	Promoter	ENSG00000086475	0.062683951
10733	MRPL28	1.194260428	1.51E-17	0.88	0.0115	Promoter	ENSG00000086504	0.584924628
10734	HBQ1	2.420582604	1.93E-05	0.65	0.0328	Promoter	ENSG00000086506	0.875692152
10749	TMED2	0.757440445	9.91E-13	0.69	0.013	Promoter	ENSG00000086598	0.290881282
10773	HUWE1	0.792604009	4.79E-12	0.93	0.00673	Promoter	ENSG00000086758	0.410258329
10778	ZW10	1.152973286	6.56E-19	0.92	0.000367	Promoter	ENSG00000086827	0.590371339
10784	MYBPC2	1.728868219	0.000788258	0.59	0.032	Promoter	ENSG00000086967	0.567717257
10800	ACOX3	0.4848734	2.02E-06	0.97	0.0019	Promoter	ENSG00000087008	0.261769044
10807	HSD17B14	1.237651866	0.001682418	1.45	2.09E-06	Promoter	ENSG00000087076	0.998814173
10809	TRIP6	1.778646282	1.58E-18	0.87	0.00269	Promoter	ENSG00000087077	0.861245636
10882	PSMC5	0.299011131	2.49E-06	1.04	0.00659	Promoter	ENSG00000087191	0.173076812
10896	LPCAT2	1.454997748	8.61E-07	0.66	0.0132	Promoter	ENSG00000087253	0.534471374
10913	OGFOD1	0.576101368	1.90E-11	0.89	0.00999	Promoter	ENSG00000087263	0.285369205
10927	NOP14	0.791811543	2.01E-14	1.35	4.11E-05	Promoter	ENSG00000087269	0.594940851
10928	NOP14	0.791811543	2.01E-14	1.04	0.0316	Promoter	ENSG00000087269	0.458324804
10938	L2HGDH	1.4967818	3.95E-17	0.94	0.00558	Promoter	ENSG00000087299	0.78307713
10942	TXNDC16	0.381412586	3.81E-05	1.25	0.000604	Promoter	ENSG00000087301	0.265352526
10965	SF3B2	0.335799186	1.51E-10	1.28	1.82E-05	Promoter	ENSG00000087365	0.239225682
10985	DNM1L	0.660822596	3.70E-12	1.41	2.25E-05	Promoter	ENSG00000087470	0.518587674
11019	ERGIC2	0.544689423	8.67E-10	0.85	0.00165	Promoter	ENSG00000087502	0.257683174
11021	AURKA	5.900895745	1.05E-30	1.18	1.80E-05	Promoter	ENSG00000087586	3.875414342
11030	PIR	2.748266104	1.78E-11	1.36	7.27E-06	Promoter	ENSG00000087842	2.080251687
11037	RFX2	0.328772807	0.000156048	1.05	0.00128	Promoter	ENSG00000087903	0.192133627
11052	METTL2A	0.749761303	6.96E-10	0.92	0.0147	Promoter	ENSG00000087995	0.383909662
11093	DDX18	0.331367531	3.41E-07	1.2	0.000108	Promoter	ENSG00000088205	0.221314256
11099	KHSRP	1.015820611	5.50E-18	1.23	0.00107	Promoter	ENSG00000088247	0.695409028
11118	DNMT3B	3.231425198	5.51E-10	1.01	0.0056	Promoter	ENSG00000088305	1.816492772
11129	PDRG1	0.413389078	3.20E-05	1.06	0.000153	Promoter	ENSG00000088356	0.243883858
11136	EPB41L1	1.578925106	0.000340586	0.7	0.0201	Promoter	ENSG00000088367	0.615145376
11194	TGDS	0.747910782	2.46E-13	0.98	0.000319	Promoter	ENSG00000088451	0.407937906
11278	SLC4A11	0.53402022	0.041956539	0.82	0.0252	Promoter	ENSG00000088836	0.243719201
11310	CPXM1	3.418144719	1.21E-10	1.44	0.00139	Promoter	ENSG00000088882	2.739498906
11325	XRN2	0.309682413	1.44E-05	0.82	0.00294	Promoter	ENSG00000088930	0.14133463
11330	TESC	4.447561853	9.09E-20	1.45	1.37E-05	Promoter	ENSG00000088992	3.589287049
11337	SNX5	1.404083383	6.60E-25	1.02	0.00059	Promoter	ENSG00000089006	0.797097165
11367	ESF1	0.898712607	1.64E-13	0.95	0.0207	Promoter	ENSG00000089048	0.475184901
11368	RBBP9	1.021112946	2.43E-15	0.95	0.00507	Promoter	ENSG00000089050	0.539902801
11376	SLC23A2	-0.458627951	3.71E-08	-1	0.0134	Promoter	ENSG00000089057	0.255257618
11438	RPLP0	1.026119637	3.20E-15	0.93	0.00034	Promoter	ENSG00000089157	0.53112793
11482	TRMT6	0.444186699	1.76E-08	0.68	0.0327	Promoter	ENSG00000089195	0.168109654
11533	BIRC5	6.909979963	8.20E-32	0.82	0.00182	Promoter	ENSG00000089685	3.153616168
11539	MLF2	0.779611804	7.24E-14	0.74	0.0191	Promoter	ENSG00000089693	0.321091138
11555	DHX32	2.15615618	1.78E-14	0.93	0.00443	Promoter	ENSG00000089876	1.116044103
11564	RCOR1	0.159226914	0.029763026	1.1	0.00109	Promoter	ENSG00000089902	0.097482657
11622	RGS1	2.485787639	2.58E-13	1.14	0.00215	Promoter	ENSG00000090104	1.57720109
11635	MRPS33	1.291433318	6.90E-19	0.93	0.00242	Promoter	ENSG00000090263	0.668456465
11649	ICAM1	3.881447542	3.76E-27	0.78	0.000923	Promoter	ENSG00000090339	1.685025652
11650	ICAM1	3.881447542	3.76E-27	0.69	0.0366	Promoter	ENSG00000090339	1.490599615
11653	IRAK3	2.384526905	2.16E-12	0.93	0.0285	Promoter	ENSG00000090376	1.234250661
11683	PDCD7	0.172289319	0.000801045	0.56	0.0455	Promoter	ENSG00000090470	0.053698799
11684	SPG21	0.278283771	3.62E-05	0.91	0.000244	Promoter	ENSG00000090487	0.140944283
11686	DNAJB11	0.504635077	2.58E-11	0.67	0.0359	Promoter	ENSG00000090520	0.188178686
11708	PABPC4	0.489417834	2.72E-10	0.73	0.00567	Promoter	ENSG00000090621	0.198847824
11744	AARS1	0.52255449	1.01E-07	0.89	0.0149	Promoter	ENSG00000090861	0.258845002
11758	KIF4A	5.863544427	6.12E-23	1.35	7.75E-05	Promoter	ENSG00000090889	4.405672209
11777	NAT14	0.861032797	3.80E-07	1.01	0.000251	Promoter	ENSG00000090971	0.48401549
11803	RBM27	0.271521977	7.81E-06	1.42	2.62E-06	Promoter	ENSG00000091009	0.21459101
11827	PUS7	2.496383398	1.31E-22	0.81	0.00309	Promoter	ENSG00000091127	1.12541966
11870	SLC26A4	1.852629836	3.85E-07	1.63	0.000298	Promoter	ENSG00000091137	1.680716452
11882	DLD	1.738899243	1.10E-26	0.97	0.00204	Promoter	ENSG00000091140	0.938781118
11975	MAP3K20	4.362035683	5.48E-28	0.96	0.000758	Promoter	ENSG00000091436	2.330658483
11983	FH	1.805574728	3.80E-23	1.07	0.000687	Promoter	ENSG00000091483	1.075269775
12024	ALKBH5	0.901776127	3.16E-13	1.01	0.00172	Promoter	ENSG00000091542	0.506918686
12051	ZC3HC1	0.729288023	6.62E-14	1	0.00867	Promoter	ENSG00000091732	0.405898339
12163	SCFD1	0.289046043	4.92E-05	1.03	0.000723	Promoter	ENSG00000092108	0.165699976
12176	HNRNPC	1.180860114	2.68E-20	1.02	0.00175	Promoter	ENSG00000092199	0.670373469
12184	SUPT16H	1.267966509	1.47E-20	1.23	1.36E-05	Promoter	ENSG00000092201	0.868022709
12185	SUPT16H	1.267966509	1.47E-20	1.23	0.00161	Promoter	ENSG00000092201	0.868022709
12188	GEMIN2	0.818163362	3.44E-15	1.06	0.00339	Promoter	ENSG00000092208	0.482685315
12278	MYL6	0.976145972	2.43E-17	1	0.0041	Promoter	ENSG00000092841	0.543291562
12282	CLSPN	5.205637408	7.76E-23	0.86	0.00252	Promoter	ENSG00000092853	2.491670204
12310	GPATCH2	0.283739952	0.000140721	0.95	0.00263	Promoter	ENSG00000092978	0.150024535
12339	ECHDC1	0.779418959	6.31E-14	0.56	0.0144	Promoter	ENSG00000093144	0.242927782
12353	XYLB	0.739263776	8.95E-05	0.9	0.000722	Promoter	ENSG00000093217	0.370305471
12365	CDC6	6.390945397	1.40E-31	1.03	0.00112	Promoter	ENSG00000094804	3.663705233
12367	UPRT	2.320988448	9.59E-20	1.07	0.00247	Promoter	ENSG00000094841	1.382212925
12375	AAAS	0.349129042	1.66E-06	0.91	0.000549	Promoter	ENSG00000094914	0.176825772
12377	CBX5	1.523626419	2.22E-24	1.26	0.000546	Promoter	ENSG00000094916	1.068482055
12389	MSH2	0.616984813	1.35E-09	0.87	0.00864	Promoter	ENSG00000095002	0.298752756
12424	ARCN1	0.489201399	3.98E-10	0.54	0.0327	Promoter	ENSG00000095139	0.147027862
12427	EPB41L4B	4.438708803	9.10E-12	1.18	9.04E-05	Promoter	ENSG00000095203	2.915122805
12435	EPB41L4B	4.438708803	9.10E-12	0.84	0.0425	Promoter	ENSG00000095203	2.075172166
12446	TMEM38B	0.745475572	7.49E-09	0.69	0.0367	Promoter	ENSG00000095209	0.286286389
12448	PSMD5	0.377802757	6.86E-07	1.67	3.98E-08	Promoter	ENSG00000095261	0.351155752
12456	PTGS1	1.504270292	0.000764072	0.75	0.0158	Promoter	ENSG00000095303	0.627921473
12472	NANS	0.595990581	6.44E-14	0.73	0.0165	Promoter	ENSG00000095380	0.242147756
12482	WHRN	1.94290899	9.08E-09	0.67	0.0442	Promoter	ENSG00000095397	0.724511784
12556	CREM	3.548301373	1.15E-27	0.97	0.0131	Promoter	ENSG00000095794	1.915624693
12560	SMIM24	5.518859796	2.05E-12	1.45	0.0292	Promoter	ENSG00000095932	4.453849693
12572	HIVEP1	0.770191912	2.42E-10	0.72	0.0344	Promoter	ENSG00000095951	0.308638175
12598	FKBP5	0.451873471	5.96E-08	0.78	0.00702	Promoter	ENSG00000096060	0.196168667
12614	MRPS18A	1.668284796	1.51E-21	1.26	0.000183	Promoter	ENSG00000096080	1.169927448
12617	TMEM14A	1.214832302	2.93E-16	1.06	0.0101	Promoter	ENSG00000096092	0.716704926
12624	HSP90AB1	2.000657774	3.17E-25	0.85	0.00111	Promoter	ENSG00000096384	0.946476695
12626	CDC5L	0.331551874	8.75E-07	0.78	0.011	Promoter	ENSG00000096401	0.143934294
12640	ZNF184	0.23843725	0.006783872	0.58	0.036	Promoter	ENSG00000096654	0.076969788
12654	IFT74	0.464807198	0.000185291	1.06	1.62E-07	Promoter	ENSG00000096872	0.274218596
12665	JAK2	2.070209997	2.88E-19	1.37	8.01E-07	Promoter	ENSG00000096968	1.578531169
12672	ABL1	0.255729997	0.000592877	1.01	0.00125	Promoter	ENSG00000097007	0.143754431
12685	ACOT7	4.248201997	6.39E-27	1.12	0.000308	Promoter	ENSG00000097021	2.648142641
12771	SCD	6.300766386	8.99E-29	1.29	2.41E-05	Promoter	ENSG00000099194	4.523777966
12772	TMED1	0.799000584	1.58E-08	1.26	0.000268	Promoter	ENSG00000099203	0.560319627
12849	TSPAN15	0.99719631	0.000477072	0.76	0.00958	Promoter	ENSG00000099282	0.421805704
12894	PSMD8	1.122037853	3.42E-19	1.06	0.000453	Promoter	ENSG00000099341	0.661959725
12895	FBXL19	0.758534569	9.42E-07	0.86	0.00842	Promoter	ENSG00000099364	0.363071385
12922	ATP5F1D	0.218256741	0.010469523	0.93	0.0118	Promoter	ENSG00000099624	0.112971477
12931	HNRNPM	0.594044506	2.42E-11	0.68	0.0304	Promoter	ENSG00000099783	0.22482577
12940	NDUFB7	0.690449648	2.42E-07	1.01	0.000603	Promoter	ENSG00000099795	0.388124966
12947	TIMM13	1.204921168	4.82E-15	0.79	0.0175	Promoter	ENSG00000099800	0.529790198
12950	CDC34	0.327235159	1.10E-05	0.79	0.00507	Promoter	ENSG00000099804	0.143881595
12954	MTAP	1.043558717	1.97E-16	0.78	0.00744	Promoter	ENSG00000099810	0.453032841
12970	CEP170B	2.33704267	5.45E-09	1.62	6.40E-05	Promoter	ENSG00000099814	2.107171334
12973	POLR2E	1.099096113	6.67E-16	0.6	0.041	Promoter	ENSG00000099817	0.367033002
12980	IZUMO4	1.464899376	1.20E-05	0.86	0.0131	Promoter	ENSG00000099840	0.701171795
13003	MKNK2	0.608902556	5.48E-10	0.6	0.0459	Promoter	ENSG00000099875	0.203337388
13041	CRKL	0.214534599	0.001094735	0.95	0.0072	Promoter	ENSG00000099942	0.113432928
13063	OSM	6.224384533	4.65E-26	0.92	0.00196	Promoter	ENSG00000099985	3.187149499
13179	CRYBB2P1	0.378685273	0.000620095	0.7	0.0298	Promoter	ENSG00000100058	0.14753486
13183	CRYBB2P1	0.378685273	0.000620095	1.08	0.0222	Promoter	ENSG00000100058	0.227625213
13224	HIRA	0.442613409	5.44E-06	0.78	0.0149	Promoter	ENSG00000100084	0.192148661
13229	LGALS1	4.999507302	3.15E-24	1.19	0.0046	Promoter	ENSG00000100097	3.311252975
13251	ANKRD54	0.153587801	0.023695132	0.83	0.0252	Promoter	ENSG00000100124	0.070950099
13311	CENPM	4.417773788	4.94E-25	1.21	2.74E-05	Promoter	ENSG00000100162	2.975137469
13331	KDELR3	1.17053261	0.000282757	1.14	0.00927	Promoter	ENSG00000100196	0.742688265
13338	HSCB	0.64606122	1.95E-06	0.95	0.0121	Promoter	ENSG00000100209	0.34159812
13340	TOMM22	1.337120892	1.95E-17	0.72	0.0355	Promoter	ENSG00000100216	0.535823015
13341	XBP1	0.813167476	3.08E-06	0.55	0.0498	Promoter	ENSG00000100219	0.248920625
13350	JOSD1	0.778505067	5.20E-20	0.81	0.00714	Promoter	ENSG00000100221	0.350965684
13351	FBXO7	0.373947135	3.39E-08	0.91	0.00657	Promoter	ENSG00000100225	0.189395561
13384	CYB5R3	0.549109047	2.78E-10	0.95	0.0037	Promoter	ENSG00000100243	0.290335671
13431	NEFH	3.885579212	3.06E-28	1.15	0.00836	Promoter	ENSG00000100285	2.486977181
13434	BIK	1.38983579	4.61E-06	0.74	0.0144	Promoter	ENSG00000100290	0.572418161
13441	MCAT	1.473045207	6.06E-13	0.95	0.0036	Promoter	ENSG00000100294	0.778857262
13444	THOC5	0.399295242	2.05E-09	1.22	5.00E-05	Promoter	ENSG00000100296	0.271126619
13451	MCM5	2.483185394	1.36E-30	0.89	0.0111	Promoter	ENSG00000100297	1.230034648
13460	APOBEC3H	4.631712772	2.13E-14	0.91	0.00887	Promoter	ENSG00000100298	2.345855219
13469	TTLL12	1.333839805	1.45E-13	0.75	0.0162	Promoter	ENSG00000100304	0.556779364
13470	TTLL12	1.333839805	1.45E-13	1.73	2.39E-06	Promoter	ENSG00000100304	1.284304399
13590	SAMM50	0.689516992	3.92E-15	0.83	0.00306	Promoter	ENSG00000100347	0.318523338
13591	TXN2	1.696083109	6.87E-24	0.98	0.00215	Promoter	ENSG00000100348	0.925105788
13619	EIF3D	0.765380357	1.50E-17	1.15	0.00107	Promoter	ENSG00000100353	0.489884102
13703	RBX1	1.234035935	4.21E-19	1.23	0.00117	Promoter	ENSG00000100387	0.844794565
13715	RANGAP1	0.655749705	1.00E-09	1.38	1.76E-05	Promoter	ENSG00000100401	0.503657591
13722	PHF5A	0.991625127	1.22E-16	1.1	0.00128	Promoter	ENSG00000100410	0.60709744
13734	PMM1	0.571587386	7.92E-08	0.95	0.00484	Promoter	ENSG00000100417	0.302220858
13756	ZBED4	0.384338589	6.38E-08	0.83	0.0105	Promoter	ENSG00000100426	0.177545748
13779	FKBP3	1.100311609	3.44E-16	0.92	0.000972	Promoter	ENSG00000100442	0.563406322
13801	PRMT5	1.457810094	7.98E-20	0.99	0.00583	Promoter	ENSG00000100462	0.80325667
13802	COCH	3.035733413	2.08E-11	0.85	0.0207	Promoter	ENSG00000100473	1.436153132
13811	POLE2	3.508452845	3.44E-24	0.73	0.0161	Promoter	ENSG00000100479	1.425465455
13847	TRIM9	3.021125147	5.48E-19	1.53	8.09E-10	Promoter	ENSG00000100505	2.572635983
13854	PSMC6	0.575925478	5.20E-13	1.06	0.00413	Promoter	ENSG00000100519	0.339774162
13858	GNPNAT1	0.877645592	1.63E-13	0.58	0.0177	Promoter	ENSG00000100522	0.283312256
13864	DDHD1	0.597463307	2.65E-08	0.72	0.00546	Promoter	ENSG00000100523	0.239420828
13876	CDKN3	5.408947951	1.76E-28	0.89	0.00312	Promoter	ENSG00000100526	2.67929789
13879	CNIH1	0.930355671	6.00E-16	0.78	0.00478	Promoter	ENSG00000100528	0.403888795
13884	ATP6V1D	0.327027969	0.000215131	1.25	6.56E-05	Promoter	ENSG00000100554	0.227516607
13893	PSMA3	0.992545772	3.45E-16	0.77	0.00728	Promoter	ENSG00000100567	0.425362757
13903	AHSA1	1.117461429	9.46E-15	1.42	3.84E-06	Promoter	ENSG00000100591	0.883159366
13917	ISM2	2.785374861	6.64E-06	1.3	0.00105	Promoter	ENSG00000100593	2.015325485
13924	SPTLC2	0.526966591	1.55E-08	1.13	0.000647	Promoter	ENSG00000100596	0.331420768
13975	ALKBH1	0.508805055	9.33E-08	0.78	0.0243	Promoter	ENSG00000100601	0.220883977
14002	CEP128	2.202669969	3.91E-22	1.95	6.00E-12	Promoter	ENSG00000100629	2.390574239
14009	HIF1A	0.430768058	1.47E-07	0.97	0.0106	Promoter	ENSG00000100644	0.232559144
14099	VRK1	2.115679332	2.81E-25	0.88	0.0022	Promoter	ENSG00000100749	1.03621699
14135	PSMB5	1.675005116	7.84E-21	0.85	0.0208	Promoter	ENSG00000100804	0.792416038
14168	CINP	0.900279791	7.92E-17	0.81	0.00449	Promoter	ENSG00000100865	0.40586417
14185	SRP54	1.173658546	1.72E-19	0.94	0.0032	Promoter	ENSG00000100883	0.614027486
14197	PRORP	0.351312458	5.22E-05	0.8	0.00631	Promoter	ENSG00000100890	0.156423403
14218	NFKBIA	1.056337689	1.82E-14	1.13	0.000776	Promoter	ENSG00000100906	0.664353782
14233	PLTP	4.324857667	7.95E-18	1.89	3.43E-08	Promoter	ENSG00000100979	4.549375835
14237	GSS	0.600339365	1.14E-12	1.13	0.00544	Promoter	ENSG00000100983	0.377566503
14281	GINS1	4.207345315	5.59E-28	0.96	0.0152	Promoter	ENSG00000101003	2.248006611
14324	IFT52	0.32820206	4.21E-05	1.1	9.74E-05	Promoter	ENSG00000101052	0.200933422
14330	MYBL2	8.24260992	2.46E-23	0.93	0.00131	Promoter	ENSG00000101057	4.266442423
14346	RAB5IF	0.582617594	7.13E-08	0.97	0.00688	Promoter	ENSG00000101084	0.314538291
14391	PFDN4	1.594032048	3.72E-20	0.91	0.0101	Promoter	ENSG00000101132	0.807340304
14421	RAE1	0.516769991	8.02E-13	0.88	0.037	Promoter	ENSG00000101146	0.2531035
14425	TPD52L2	0.16099366	0.006328614	0.68	0.041	Promoter	ENSG00000101150	0.060930659
14433	CTSZ	1.128709437	2.86E-06	1.09	0.0316	Promoter	ENSG00000101160	0.684741811
14441	PRELID3B	1.128197629	3.42E-18	0.84	0.00346	Promoter	ENSG00000101166	0.527451658
14445	PSMA7	0.809668651	1.87E-13	0.93	0.000275	Promoter	ENSG00000101182	0.419091127
14452	SLCO4A1	5.61658623	1.08E-22	0.97	0.00112	Promoter	ENSG00000101187	3.032231522
14483	BIRC7	2.946665342	3.51E-06	1.09	0.0247	Promoter	ENSG00000101197	1.78762124
14502	C20orf27	1.157760506	1.75E-12	1.11	0.000464	Promoter	ENSG00000101220	0.715253353
14539	RASSF2	0.364859558	0.000258861	1.1	6.92E-05	Promoter	ENSG00000101265	0.22337605
14542	CSNK2A1	0.847818533	5.07E-18	1.32	0.000632	Promoter	ENSG00000101266	0.622866581
14574	SEC23B	1.466427577	3.28E-19	1.48	4.13E-06	Promoter	ENSG00000101310	1.207926552
14642	NOP56	0.522253676	2.00E-07	0.81	0.00299	Promoter	ENSG00000101361	0.235442422
14648	IDH3B	0.470402711	3.07E-08	0.71	0.0391	Promoter	ENSG00000101365	0.185885861
14656	MAPRE1	0.810245336	7.28E-15	0.79	0.02	Promoter	ENSG00000101367	0.356255702
14660	JAG1	2.880684109	7.52E-12	2.38	3.52E-07	Promoter	ENSG00000101384	3.815845542
14665	SNTA1	0.957749947	4.95E-10	0.5	0.0471	Promoter	ENSG00000101400	0.266526462
14670	TTI1	0.29060195	2.34E-06	0.8	0.00179	Promoter	ENSG00000101407	0.129391785
14675	E2F1	4.763368593	4.81E-28	1.28	7.03E-05	Promoter	ENSG00000101412	3.393457009
14716	PPP1R16B	0.758883655	8.02E-14	0.66	0.0307	Promoter	ENSG00000101445	0.278764411
14717	PPP1R16B	0.758883655	8.02E-14	0.92	0.0247	Promoter	ENSG00000101445	0.388580694
14730	FAM83D	3.064853459	2.37E-25	1.08	0.00294	Promoter	ENSG00000101447	1.84226314
14818	ADNP2	0.658869379	2.52E-10	1.38	9.05E-07	Promoter	ENSG00000101544	0.506053699
14821	USP14	1.283772279	1.45E-20	1.16	0.000345	Promoter	ENSG00000101557	0.828827545
14828	VAPA	0.348777986	4.01E-07	1.16	0.000149	Promoter	ENSG00000101558	0.225177632
14903	MYL12A	0.418350827	4.41E-07	1.03	7.37E-05	Promoter	ENSG00000101608	0.239825882
14911	RNMT	0.824351502	1.80E-16	0.95	0.00173	Promoter	ENSG00000101654	0.435867243
15015	RIOK3	0.623331007	3.04E-10	1.03	2.44E-05	Promoter	ENSG00000101782	0.357333842
15016	CSTF2	1.835725151	1.29E-21	1.18	0.000318	Promoter	ENSG00000101811	1.205612823
15021	PSMD10	0.481222611	2.01E-08	1.61	3.41E-05	Promoter	ENSG00000101843	0.431211261
15025	STS	0.577168354	0.00015014	0.91	0.00411	Promoter	ENSG00000101846	0.2923224
15046	PGRMC1	1.703684212	1.05E-20	0.66	0.00484	Promoter	ENSG00000101856	0.625822578
15052	NXT2	0.733853485	1.34E-09	1.07	0.000357	Promoter	ENSG00000101888	0.437030082
15057	PRPS2	1.841615316	1.12E-22	0.8	0.00366	Promoter	ENSG00000101911	0.819987247
15065	MOSPD1	0.230615645	0.001189669	0.99	0.00187	Promoter	ENSG00000101928	0.127069744
15131	SYP	3.144013228	2.46E-12	0.7	0.0356	Promoter	ENSG00000102003	1.224899896
15132	PLP2	2.967180886	3.74E-23	0.81	0.0194	Promoter	ENSG00000102007	1.337664602
15135	PLS3	5.403279447	7.63E-12	1.2	0.00146	Promoter	ENSG00000102024	3.608750592
15144	ELF4	0.173991134	0.003802295	0.59	0.0124	Promoter	ENSG00000102034	0.057134354
15159	MTMR8	0.25998986	0.005398104	1.53	9.66E-05	Promoter	ENSG00000102043	0.221394095
15173	RBBP7	1.119812738	6.75E-22	0.9	0.00412	Promoter	ENSG00000102054	0.560926691
15178	PIM2	1.425243365	1.16E-18	0.64	0.018	Promoter	ENSG00000102096	0.507676657
15183	SLC35A2	0.274268006	0.006616291	1.42	8.60E-06	Promoter	ENSG00000102100	0.21676127
15186	EMD	0.730042527	1.37E-10	1.14	0.000827	Promoter	ENSG00000102119	0.46320283
15195	SMS	3.297027452	4.17E-29	1.25	0.000449	Promoter	ENSG00000102172	2.293774759
15227	RP2	0.380149763	4.52E-05	0.76	0.0231	Promoter	ENSG00000102218	0.160800172
15238	HTATSF1	0.481539846	2.29E-08	1.09	0.000176	Promoter	ENSG00000102241	0.292130512
15252	PIN4	0.225198952	0.040478882	1.12	0.000108	Promoter	ENSG00000102309	0.140379141
15257	RBM3	0.958577508	2.87E-12	0.89	0.00706	Promoter	ENSG00000102317	0.474827031
15268	CENPI	3.934726988	7.96E-24	0.99	0.00675	Promoter	ENSG00000102384	2.168043501
15275	PBDC1	0.454015044	8.97E-10	1.11	0.00286	Promoter	ENSG00000102390	0.280486146
15280	GLA	2.383609282	2.90E-17	1.28	0.000176	Promoter	ENSG00000102393	1.698099878
15322	NDFIP2	4.260004578	8.71E-24	0.91	0.000551	Promoter	ENSG00000102471	2.15759363
15336	TNFSF13B	1.079703544	2.30E-05	0.63	0.0221	Promoter	ENSG00000102524	0.378584884
15398	STK24	0.737097888	3.21E-12	1.08	0.000713	Promoter	ENSG00000102572	0.443064664
15456	MRPS31	0.500817471	4.89E-08	1.05	0.00537	Promoter	ENSG00000102738	0.2926759
15462	KPNA3	0.859610521	1.14E-12	1.06	0.000344	Promoter	ENSG00000102753	0.507137565
15498	VWA8	0.461824487	3.74E-08	0.77	0.0134	Promoter	ENSG00000102763	0.197918265
15523	KATNAL1	1.963967234	9.28E-17	0.9	0.000853	Promoter	ENSG00000102781	0.983773094
15561	MGRN1	0.152897386	0.025444447	1.05	0.000936	Promoter	ENSG00000102858	0.089352674
15572	HSF4	2.338165075	1.39E-07	1.71	0.000367	Promoter	ENSG00000102878	2.225304636
15581	LYRM1	0.924934685	8.03E-13	1.05	0.000455	Promoter	ENSG00000102897	0.54052845
15583	NUTF2	1.236778807	1.93E-18	1.1	0.00061	Promoter	ENSG00000102898	0.757186589
15587	NUP93	0.948740406	7.59E-16	0.68	0.0109	Promoter	ENSG00000102900	0.359066181
15675	DHODH	0.64249595	6.59E-11	1.14	0.00123	Promoter	ENSG00000102967	0.407655624
15679	ACD	0.159011816	0.036394463	0.97	0.00423	Promoter	ENSG00000102977	0.085845854
15680	POLR2C	0.176197658	0.000548764	0.85	0.0125	Promoter	ENSG00000102978	0.083356074
15681	ZNF821	1.26564295	2.27E-10	0.98	0.00323	Promoter	ENSG00000102984	0.690327975
15689	USB1	0.393900801	3.15E-07	1	0.00168	Promoter	ENSG00000103005	0.219232561
15694	CYB5B	1.568374787	5.28E-23	0.84	0.0125	Promoter	ENSG00000103018	0.733241996
15708	NDRG4	2.23459785	5.20E-11	1.08	0.012	Promoter	ENSG00000103034	1.343201986
15793	NPRL3	0.161865628	0.034350951	1.02	0.0336	Promoter	ENSG00000103148	0.091891005
15805	MPG	1.146757713	7.44E-15	0.9	0.00473	Promoter	ENSG00000103152	0.57442373
15859	USP10	0.284248795	9.74E-06	0.63	0.0463	Promoter	ENSG00000103194	0.099668375
15906	ANTKMT	0.683436073	0.002074891	1.23	4.89E-05	Promoter	ENSG00000103254	0.467865695
15907	ANTKMT	0.683436073	0.002074891	0.75	0.0081	Promoter	ENSG00000103254	0.28528396
15916	SLC7A5	3.452510449	3.65E-18	1.28	0.00185	Promoter	ENSG00000103257	2.459592524
15932	UBE2I	0.363441101	2.36E-08	0.78	0.0155	Promoter	ENSG00000103275	0.157778141
15965	GSPT1	0.53477863	1.07E-09	0.95	0.00317	Promoter	ENSG00000103342	0.282758613
15975	UBFD1	0.331982732	0.000173741	1.41	0.000128	Promoter	ENSG00000103353	0.260527037
15988	CPPED1	1.745093614	1.99E-16	1.46	0.000177	Promoter	ENSG00000103381	1.418044234
16010	RPGRIP1L	0.503262162	7.10E-06	1.47	0.00025	Promoter	ENSG00000103494	0.411746396
16016	BCKDK	1.594094502	2.06E-22	0.9	0.024	Promoter	ENSG00000103507	0.798499717
16022	IL21R	1.043221548	1.40E-12	0.94	0.0149	Promoter	ENSG00000103522	0.545786257
16044	CCP110	1.142176384	4.19E-15	0.85	0.00319	Promoter	ENSG00000103540	0.540343952
16060	KNOP1	0.229266981	0.007211411	1.01	0.00292	Promoter	ENSG00000103550	0.12887868
16068	IQCH	0.951632728	6.72E-05	1.04	0.000744	Promoter	ENSG00000103599	0.550834207
16073	LACTB	1.581323076	2.90E-18	0.93	0.00206	Promoter	ENSG00000103642	0.818505779
16079	CSK	0.253242733	0.000654148	0.7	0.0204	Promoter	ENSG00000103653	0.098662752
16153	TTC23	1.168293435	1.81E-10	1.03	0.00181	Promoter	ENSG00000103852	0.669741721
16163	FAH	2.78046048	6.92E-28	1.06	3.91E-05	Promoter	ENSG00000103876	1.640366098
16182	RPAP1	0.309020189	0.000283674	1.28	0.000304	Promoter	ENSG00000103932	0.220148138
16199	EHD4	2.177747507	1.94E-23	1.1	0.000268	Promoter	ENSG00000103966	1.33327091
16213	CEP152	1.157204263	1.18E-09	1.21	0.000486	Promoter	ENSG00000103995	0.779315992
16246	DMXL2	0.87287444	6.27E-06	1.03	0.00172	Promoter	ENSG00000104093	0.500388355
16270	RHOV	3.779678811	4.03E-10	0.81	0.0104	Promoter	ENSG00000104140	1.703954948
16274	OIP5	3.764118301	1.42E-21	0.74	0.00859	Promoter	ENSG00000104147	1.550290826
16312	CA2	3.535010768	2.15E-14	0.99	0.00162	Promoter	ENSG00000104267	1.947798956
16326	INTS9	0.356669826	1.18E-08	1	0.00255	Promoter	ENSG00000104299	0.198510994
16372	DECR1	0.445149953	1.94E-09	0.76	0.0204	Promoter	ENSG00000104325	0.188294709
16393	IMPAD1	1.43329524	5.23E-20	1.04	0.000807	Promoter	ENSG00000104331	0.82963524
16395	LAPTM4B	3.502208452	4.69E-23	1.11	9.91E-06	Promoter	ENSG00000104341	2.163630842
16409	NIPAL2	1.700570744	8.07E-10	1.12	0.00175	Promoter	ENSG00000104361	1.060061152
16484	EMC2	0.758013271	5.19E-15	0.94	0.00414	Promoter	ENSG00000104412	0.396572738
16510	ZC2HC1A	1.002020572	4.68E-06	0.99	0.0034	Promoter	ENSG00000104427	0.55211561
16513	ARMC1	1.021016414	6.43E-16	1.43	3.61E-05	Promoter	ENSG00000104442	0.812618967
16547	SPAG1	3.302215745	5.58E-14	0.8	0.0152	Promoter	ENSG00000104450	1.470325956
16553	CHRAC1	0.714954885	1.99E-12	0.99	0.000404	Promoter	ENSG00000104472	0.393941764
16617	ERI1	1.692866772	5.99E-21	0.86	0.00653	Promoter	ENSG00000104626	0.810288033
16688	SLC39A14	2.257804481	2.17E-19	1.21	8.52E-05	Promoter	ENSG00000104635	1.520512148
16706	GSR	1.09732042	5.20E-18	1.16	0.00109	Promoter	ENSG00000104687	0.708450715
16806	KCTD9	0.94782302	3.78E-18	1.69	1.12E-07	Promoter	ENSG00000104756	0.891522175
16819	KCNN4	1.254695517	2.85E-08	1.3	0.00903	Promoter	ENSG00000104783	0.907820304
16827	GYS1	0.959590984	1.42E-18	0.8	0.0211	Promoter	ENSG00000104812	0.427262069
16831	MAP4K1	0.209359831	0.017226713	0.99	0.00323	Promoter	ENSG00000104814	0.115357742
16858	RELB	1.209990766	8.13E-14	0.86	0.00273	Promoter	ENSG00000104856	0.579160188
16888	ERCC2	0.362153887	5.30E-05	0.97	0.00133	Promoter	ENSG00000104884	0.195516349
16895	DOT1L	0.622699384	8.67E-07	0.74	0.0263	Promoter	ENSG00000104885	0.256465144
16927	TLE6	4.643782783	1.77E-12	0.73	0.0324	Promoter	ENSG00000104953	1.886743881
16948	SGTA	0.724167388	2.71E-11	0.96	0.00145	Promoter	ENSG00000104969	0.386926424
16954	C19orf53	0.850975986	4.17E-14	0.57	0.0427	Promoter	ENSG00000104979	0.269966797
16956	TIMM44	0.148682543	0.04585733	0.91	0.011	Promoter	ENSG00000104980	0.075304263
16966	ASF1B	4.978791037	3.72E-30	0.84	0.0136	Promoter	ENSG00000105011	2.327669833
16978	PPP6R1	0.280390588	7.73E-05	0.96	0.00114	Promoter	ENSG00000105063	0.149814158
17009	ILVBL	0.489647925	5.28E-07	0.85	0.0067	Promoter	ENSG00000105135	0.23164399
17022	POP4	0.471302867	2.14E-08	0.89	0.00375	Promoter	ENSG00000105171	0.233457743
17034	CCNE1	2.309013396	5.72E-20	1.01	0.00187	Promoter	ENSG00000105173	1.297974079
17064	TIMM50	0.352980006	0.000220772	0.87	0.0207	Promoter	ENSG00000105197	0.170917902
17109	NUMBL	0.436732431	0.009202472	1.12	0.00147	Promoter	ENSG00000105245	0.272239827
17111	EBI3	6.791002117	5.90E-18	1.65	0.000968	Promoter	ENSG00000105246	6.236429299
17118	FSD1	2.594020709	1.68E-14	1.42	0.000461	Promoter	ENSG00000105255	2.050123276
17119	POLR2I	0.314608185	0.000305075	1.2	0.000252	Promoter	ENSG00000105258	0.210120999
17136	SLC1A5	4.860031756	4.32E-29	0.86	0.00335	Promoter	ENSG00000105281	2.3262466
17162	HNRNPUL1	0.136024854	0.002271114	0.97	0.00216	Promoter	ENSG00000105323	0.073435862
17163	HNRNPUL1	0.136024854	0.002271114	1.2	0.000437	Promoter	ENSG00000105323	0.090848489
17178	TGFB1	0.418380954	2.98E-07	0.98	0.000183	Promoter	ENSG00000105329	0.228200281
17194	DMAC2	0.580324117	1.09E-12	1.54	1.82E-05	Promoter	ENSG00000105341	0.497404298
17199	PLIN3	1.04535126	4.99E-16	0.69	0.0225	Promoter	ENSG00000105355	0.401448215
17230	NKG7	3.511580915	2.47E-13	1.56	0.00119	Promoter	ENSG00000105374	3.048916085
17233	ICAM5	3.495854159	2.31E-09	1.18	0.0051	Promoter	ENSG00000105376	2.295902848
17236	ETFB	1.049613806	5.61E-16	1.11	0.00187	Promoter	ENSG00000105379	0.648441357
17253	CDC37	0.812328339	5.11E-14	1.4	0.00978	Promoter	ENSG00000105401	0.632962284
17289	KDELR1	0.87435935	1.06E-18	0.82	0.00861	Promoter	ENSG00000105438	0.39904512
17292	GRWD1	0.380931249	8.12E-05	1.12	0.000134	Promoter	ENSG00000105447	0.237455819
17317	LIG1	1.178454287	4.20E-11	0.69	0.0181	Promoter	ENSG00000105486	0.452564021
17345	BCAT2	1.374608137	1.41E-18	1.22	4.49E-05	Promoter	ENSG00000105552	0.933376655
17361	PPP2R1A	0.773082358	1.87E-13	1.21	0.000408	Promoter	ENSG00000105568	0.520630164
17407	RAB3A	0.566327271	3.34E-06	0.89	0.0147	Promoter	ENSG00000105649	0.280527651
17443	COPE	0.474749793	3.96E-09	0.95	0.003	Promoter	ENSG00000105669	0.251018992
17447	ARMC6	0.740972389	1.40E-08	1.02	0.00346	Promoter	ENSG00000105676	0.420649512
17450	ARMC6	0.740972389	1.40E-08	0.96	0.0049	Promoter	ENSG00000105676	0.395905423
17451	TMEM147	0.481228407	7.14E-07	0.99	0.00436	Promoter	ENSG00000105677	0.265157944
17456	LSR	0.43785888	0.001576923	1.09	0.000231	Promoter	ENSG00000105699	0.265631058
17459	KXD1	0.461486692	4.37E-09	0.81	0.000454	Promoter	ENSG00000105700	0.208047448
17531	SMG9	0.382026781	7.14E-05	1.02	0.00141	Promoter	ENSG00000105771	0.216876339
17539	RUNDC3B	0.560635984	0.01359701	0.98	0.00453	Promoter	ENSG00000105784	0.305791379
17572	CDK6	2.574249989	6.05E-25	0.59	0.0386	Promoter	ENSG00000105810	0.845319572
17575	PMPCB	0.540201294	2.63E-12	0.72	0.0277	Promoter	ENSG00000105819	0.216474283
17597	NAMPT	3.735427181	4.73E-26	1.28	4.44E-05	Promoter	ENSG00000105835	2.661144378
17598	TWISTNB	1.413524816	2.19E-19	0.81	0.0115	Promoter	ENSG00000105849	0.637245312
17657	MTPN	1.023620254	1.41E-17	0.87	0.00482	Promoter	ENSG00000105887	0.495651376
17680	MPP6	0.396985271	2.05E-05	0.74	0.0221	Promoter	ENSG00000105926	0.163502466
17698	GSDME	3.14643783	6.55E-20	0.76	0.0144	Promoter	ENSG00000105928	1.330916902
17721	TTC26	2.005029158	3.61E-17	0.85	0.023	Promoter	ENSG00000105948	0.948544722
17725	OGDH	0.745521098	1.49E-13	1.04	0.00178	Promoter	ENSG00000105953	0.431530474
17741	ADAP1	1.910164408	9.04E-14	1.04	0.000146	Promoter	ENSG00000105963	1.105661738
17756	H2AZ2	0.181364865	0.000689205	0.95	0.00347	Promoter	ENSG00000105968	0.095894777
17766	CAV1	4.439665345	6.10E-11	1.39	0.000153	Promoter	ENSG00000105974	3.434655855
17767	CAV1	4.439665345	6.10E-11	1.16	0.000396	Promoter	ENSG00000105974	2.866331505
17828	VIPR2	1.718883561	1.16E-07	0.75	0.00791	Promoter	ENSG00000106018	0.717506624
17854	HIBADH	0.514100857	1.10E-08	1	0.0019	Promoter	ENSG00000106049	0.28613206
17943	GRB10	0.721235631	0.000131139	0.69	0.0492	Promoter	ENSG00000106070	0.276977479
18002	PLEKHA8	0.163552905	0.01920372	0.95	0.0211	Promoter	ENSG00000106086	0.086476889
18014	GARS1	1.722876908	2.16E-17	1.07	6.98E-05	Promoter	ENSG00000106105	1.026020932
18020	MINDY4	0.709714489	2.06E-05	1.37	0.00845	Promoter	ENSG00000106125	0.541155942
18024	CHCHD2	2.20412501	1.92E-25	1.13	0.000255	Promoter	ENSG00000106153	1.38622223
18040	PDAP1	1.060160968	1.13E-15	0.69	0.00957	Promoter	ENSG00000106244	0.407135615
18100	IMPDH1	1.367483816	2.62E-16	0.87	0.00931	Promoter	ENSG00000106348	0.662154967
18108	AGFG2	0.970689108	4.27E-14	1.08	0.00204	Promoter	ENSG00000106351	0.583474802
18115	LSM5	1.458395103	1.62E-22	1.44	3.96E-05	Promoter	ENSG00000106355	1.168842198
18117	SERPINE1	3.119301422	7.32E-11	0.81	0.00605	Promoter	ENSG00000106366	1.406243588
18121	AP1S1	1.683551866	1.44E-19	0.67	0.0329	Promoter	ENSG00000106367	0.627797376
18159	PHF14	0.189049478	0.001682069	1.52	1.11E-06	Promoter	ENSG00000106443	0.159932698
18183	EZH2	3.798279988	1.32E-26	0.91	0.0065	Promoter	ENSG00000106462	1.923740822
18202	ANKMY2	0.14604012	0.02164446	0.94	0.00343	Promoter	ENSG00000106524	0.076404375
18233	TSPAN13	3.165297846	1.64E-09	1.01	0.00116	Promoter	ENSG00000106537	1.779320363
18263	CHCHD3	1.502539261	1.80E-19	1.17	0.000311	Promoter	ENSG00000106554	0.978430278
18314	BLVRA	2.805532072	1.07E-21	0.54	0.0338	Promoter	ENSG00000106605	0.843193385
18338	RHEB	0.158942415	0.011843326	1.07	0.000316	Promoter	ENSG00000106615	0.094654612
18366	POLD2	1.568889197	2.03E-19	0.66	0.0479	Promoter	ENSG00000106628	0.576307672
18373	TBL2	0.630493141	1.07E-11	1.19	0.000459	Promoter	ENSG00000106638	0.417585606
18389	EIF4H	1.251917476	2.61E-25	0.8	0.00155	Promoter	ENSG00000106682	0.557421713
18423	FSD1L	2.129843139	2.93E-13	1.69	8.77E-07	Promoter	ENSG00000106701	2.003330103
18436	SPIN1	0.588943827	6.45E-09	0.97	0.00214	Promoter	ENSG00000106723	0.31795364
18483	TGFBR1	0.334925796	0.00027774	0.96	0.0176	Promoter	ENSG00000106799	0.178952605
18536	SUSD1	0.765821097	1.02E-06	0.82	0.00129	Promoter	ENSG00000106868	0.349509811
18587	PLGRKT	0.687159855	4.04E-07	1.16	0.000929	Promoter	ENSG00000107020	0.443643335
18685	NCS1	4.558889506	6.73E-12	1.01	0.0197	Promoter	ENSG00000107130	2.5627051
18708	EDF1	0.248271382	0.002546195	1.04	0.000528	Promoter	ENSG00000107223	0.143707089
18711	PIP5K1B	1.591359761	1.01E-05	1.59	4.24E-06	Promoter	ENSG00000107242	1.408262743
18791	NPDC1	1.79599984	2.10E-05	0.8	0.0414	Promoter	ENSG00000107281	0.799676758
18830	UBE2R2	0.704018087	2.62E-13	1.09	2.25E-05	Promoter	ENSG00000107341	0.427098954
18844	PDLIM1	4.091240154	2.87E-14	1.2	0.000825	Promoter	ENSG00000107438	2.73246377
18884	ATRNL1	1.070844041	0.003526326	0.96	0.00566	Promoter	ENSG00000107518	0.572157573
18888	PHYH	1.262012205	6.85E-17	0.92	0.0317	Promoter	ENSG00000107537	0.646203901
18893	RASSF4	1.071536327	6.65E-07	0.98	0.00699	Promoter	ENSG00000107551	0.584455121
18904	ERLIN1	0.630064707	1.13E-14	0.68	0.0203	Promoter	ENSG00000107566	0.238458199
18906	EIF3A	0.731981558	2.45E-16	1.04	0.00273	Promoter	ENSG00000107581	0.423693374
18932	DDX50	1.041666487	2.57E-15	0.85	0.00806	Promoter	ENSG00000107625	0.492794453
18962	PALD1	4.684792132	8.90E-20	1.42	2.78E-06	Promoter	ENSG00000107719	3.702515311
19065	BMPR1A	0.232311048	0.042972599	1.23	0.000228	Promoter	ENSG00000107779	0.159035167
19066	MINPP1	0.339359061	0.001103608	0.87	0.000386	Promoter	ENSG00000107789	0.164322447
19091	KAZALD1	3.030190434	3.15E-08	1.32	0.000162	Promoter	ENSG00000107821	2.226189075
19094	KAZALD1	3.030190434	3.15E-08	0.69	0.0428	Promoter	ENSG00000107821	1.163689744
19102	NPM3	2.927076112	1.07E-20	0.59	0.0332	Promoter	ENSG00000107833	0.961178881
19149	CUEDC2	0.98260204	3.57E-18	1.24	0.0013	Promoter	ENSG00000107874	0.678137155
19160	ANKRD26	0.339010763	0.002557408	0.76	0.00615	Promoter	ENSG00000107890	0.143398719
19161	ANKRD26	0.339010763	0.002557408	1.22	0.00692	Promoter	ENSG00000107890	0.230192681
19166	ACBD5	0.422222268	5.74E-08	0.79	0.00106	Promoter	ENSG00000107897	0.185646352
19167	ACBD5	0.422222268	5.74E-08	1.03	0.000187	Promoter	ENSG00000107897	0.242045243
19190	GTPBP4	1.188276269	2.19E-21	0.83	0.00595	Promoter	ENSG00000107937	0.548925883
19205	NEURL1	1.840431951	4.18E-13	1.06	0.0018	Promoter	ENSG00000107954	1.085784962
19255	STN1	0.301275719	3.56E-05	0.84	0.00017	Promoter	ENSG00000107960	0.140851543
19261	MAP3K8	4.240577828	1.92E-22	1.04	2.96E-05	Promoter	ENSG00000107968	2.454576493
19305	GLRX3	1.321649979	5.28E-21	0.99	0.00265	Promoter	ENSG00000108010	0.728232138
19331	XPNPEP1	1.68146817	1.15E-21	0.9	0.0026	Promoter	ENSG00000108039	0.842266162
19362	SMC3	0.693216521	8.37E-13	0.89	0.00115	Promoter	ENSG00000108055	0.343381666
19371	TFAM	0.588463409	1.70E-09	0.94	0.00303	Promoter	ENSG00000108064	0.30786868
19381	CCDC6	1.736245656	5.77E-23	1.19	0.000142	Promoter	ENSG00000108091	1.149943033
19429	UBE2S	3.327847518	7.00E-26	0.95	0.00941	Promoter	ENSG00000108106	1.759564605
19455	DNAJC12	7.59721373	2.70E-22	1.48	0.000294	Promoter	ENSG00000108176	6.257981183
19461	PPIF	2.518128439	9.57E-23	1.12	1.89E-05	Promoter	ENSG00000108179	1.569690731
19491	TBC1D12	0.964213147	0.000153476	1.43	8.49E-05	Promoter	ENSG00000108239	0.767409691
19512	PSMD3	0.797167467	1.44E-13	0.7	0.00481	Promoter	ENSG00000108344	0.310574504
19540	RAD51C	1.938959465	6.86E-20	0.8	0.0203	Promoter	ENSG00000108384	0.863330154
19542	TRIM37	0.154180463	0.019095889	1.25	0.000698	Promoter	ENSG00000108395	0.10726488
19548	KPNB1	1.257018203	3.54E-19	1.47	1.77E-06	Promoter	ENSG00000108424	1.028435583
19551	CBX1	0.485543762	4.60E-09	0.96	0.00346	Promoter	ENSG00000108468	0.259428572
19574	RNF167	0.306378101	6.95E-07	0.92	0.00386	Promoter	ENSG00000108523	0.156878613
19593	NUP88	0.724831909	5.28E-15	0.99	0.0264	Promoter	ENSG00000108559	0.399384027
19611	SMARCD2	0.131242131	0.004167469	0.83	0.00656	Promoter	ENSG00000108604	0.060627486
19614	SYNGR2	0.257549812	0.000744501	0.74	0.0308	Promoter	ENSG00000108639	0.106074538
19622	UTP6	0.55054994	6.96E-12	0.72	0.0397	Promoter	ENSG00000108651	0.220621285
19643	PSMD11	0.904400135	3.04E-19	1.26	0.000626	Promoter	ENSG00000108671	0.634233762
19669	ABI3	2.228158896	1.37E-21	0.93	0.000462	Promoter	ENSG00000108798	1.153313299
19674	MRPL27	1.249744819	2.29E-16	0.78	0.00143	Promoter	ENSG00000108826	0.54254297
19710	RANGRF	0.411603736	0.000160089	1.14	8.23E-05	Promoter	ENSG00000108961	0.26115741
19746	TMEM97	2.854652419	1.70E-29	0.83	0.00881	Promoter	ENSG00000109084	1.318710675
19747	CDR2L	2.478507499	3.67E-09	0.67	0.0243	Promoter	ENSG00000109089	0.92423675
19755	ALDOC	2.623362518	2.75E-21	0.63	0.0456	Promoter	ENSG00000109107	0.919850083
19761	TMEM33	0.217962804	0.009947841	1.01	0.00182	Promoter	ENSG00000109133	0.122524222
19803	CRACD	3.994555642	3.90E-09	0.94	0.00199	Promoter	ENSG00000109265	2.089847142
19827	NFKB1	2.006752149	3.31E-25	0.77	0.00884	Promoter	ENSG00000109320	0.860008324
19839	AREG	4.139230237	2.44E-13	0.91	0.00186	Promoter	ENSG00000109321	2.096424224
19851	UBE2D3	0.469624407	1.17E-13	1.24	6.24E-06	Promoter	ENSG00000109332	0.324108588
19941	INPP4B	0.622936314	2.98E-05	0.69	0.0155	Promoter	ENSG00000109452	0.239227407
19954	GAB1	1.304360988	3.21E-06	1.15	9.72E-05	Promoter	ENSG00000109458	0.834860348
19962	KLHL2	1.03500602	2.06E-14	0.92	0.000273	Promoter	ENSG00000109466	0.529967084
19982	GRPEL1	1.298984231	6.89E-19	0.71	0.028	Promoter	ENSG00000109519	0.513310823
19983	GAR1	1.529199825	1.20E-11	0.85	0.00429	Promoter	ENSG00000109534	0.723438069
20015	DHX15	0.746651612	3.91E-17	0.92	0.000332	Promoter	ENSG00000109606	0.382317368
20084	NEIL3	6.60821012	1.14E-22	0.72	0.01	Promoter	ENSG00000109674	2.648100926
20136	NSD2	2.322740257	7.27E-26	1.12	0.000226	Promoter	ENSG00000109685	1.447894315
20179	MFSD10	0.447895362	3.65E-05	1.12	0.000387	Promoter	ENSG00000109736	0.279198307
20200	SNX25	0.878687937	4.89E-08	0.81	0.00904	Promoter	ENSG00000109762	0.39613013
20208	UFSP2	0.681747407	6.95E-11	0.84	0.00306	Promoter	ENSG00000109775	0.318728555
20269	CCDC34	2.925513459	1.04E-28	1.16	0.000534	Promoter	ENSG00000109881	1.88876655
20294	ZPR1	0.470563279	9.32E-09	0.91	0.0179	Promoter	ENSG00000109917	0.238329399
20302	SC5D	0.572763907	1.49E-09	0.76	0.0172	Promoter	ENSG00000109929	0.242274345
20325	HSPA8	1.278507789	2.72E-15	1.35	3.52E-06	Promoter	ENSG00000109971	0.960628219
20357	OSBP	0.15092437	0.011115232	1.24	0.000546	Promoter	ENSG00000110048	0.104159587
20361	UNC93B1	0.898766699	3.14E-06	1.07	8.18E-05	Promoter	ENSG00000110057	0.53524047
20363	PUS3	0.157188674	0.043572652	0.92	0.00423	Promoter	ENSG00000110060	0.080487284
20368	DCPS	1.432977355	1.67E-15	0.92	0.00587	Promoter	ENSG00000110063	0.733745326
20381	FOXRED1	0.468671411	0.000238856	1.26	0.000247	Promoter	ENSG00000110074	0.328667832
20440	CCDC86	2.115200928	8.41E-20	0.7	0.0404	Promoter	ENSG00000110104	0.82407713
20445	PRPF19	0.630044027	2.15E-11	0.98	0.00791	Promoter	ENSG00000110107	0.343649065
20447	TMEM109	0.421008644	1.89E-05	0.78	0.00637	Promoter	ENSG00000110108	0.182769536
20452	ANAPC15	0.308423879	2.34E-06	1.29	0.000241	Promoter	ENSG00000110200	0.221439911
20459	PANX1	1.66608943	3.76E-10	1.44	3.72E-06	Promoter	ENSG00000110218	1.335300447
20510	GALNT18	6.563779191	1.54E-14	2.37	3.99E-08	Promoter	ENSG00000110328	8.65805822
20511	GALNT18	6.563779191	1.54E-14	1.3	7.67E-05	Promoter	ENSG00000110328	4.749145859
20569	NECTIN1	0.691089253	0.001072703	1.22	1.03E-05	Promoter	ENSG00000110400	0.469258516
20591	PDHX	1.007503258	2.47E-17	1.02	0.00104	Promoter	ENSG00000110435	0.571958903
20655	SLC35F2	3.778593359	6.80E-26	1.14	0.00428	Promoter	ENSG00000110660	2.39747011
20692	CHKA	0.52034525	2.16E-06	0.76	0.0252	Promoter	ENSG00000110721	0.220101691
20742	PSMD9	0.388283874	2.05E-08	0.74	0.00362	Promoter	ENSG00000110801	0.159918706
20746	PPFIBP1	2.769034101	1.01E-24	0.66	0.0496	Promoter	ENSG00000110841	1.017162716
20779	CORO1C	4.063643515	5.60E-24	0.77	0.0228	Promoter	ENSG00000110880	1.741504177
20788	ASIC1	1.677090915	2.45E-12	1.28	0.000376	Promoter	ENSG00000110881	1.194771265
20802	KCTD10	0.709912545	4.14E-15	0.64	0.0465	Promoter	ENSG00000110906	0.252873324
20811	MLEC	1.017117585	2.14E-19	1.19	0.000306	Promoter	ENSG00000110917	0.673653108
20814	MVK	1.429308773	6.99E-20	1.06	0.00113	Promoter	ENSG00000110921	0.8432379
20821	CAMKK2	0.369377912	2.68E-06	0.87	0.00384	Promoter	ENSG00000110931	0.178857999
20830	ATP5F1B	1.45823918	1.19E-22	1.29	4.37E-05	Promoter	ENSG00000110955	1.046975855
20831	PTGES3	1.154490165	5.90E-18	0.89	0.0019	Promoter	ENSG00000110958	0.571871479
20862	PPM1H	1.611397265	0.000641467	1.58	2.33E-05	Promoter	ENSG00000111110	1.417026272
20899	METAP2	1.500324276	4.69E-23	0.84	8.00E-04	Promoter	ENSG00000111142	0.70142722
20938	MAGOHB	1.767075562	5.47E-19	0.68	0.0498	Promoter	ENSG00000111196	0.668778383
20943	FOXM1	4.242289875	2.46E-28	0.55	0.0387	Promoter	ENSG00000111206	1.298617416
20989	ARPC3	0.704292	1.60E-12	0.88	0.00585	Promoter	ENSG00000111229	0.344947991
21018	SH2B3	1.563484804	1.81E-21	0.94	0.00165	Promoter	ENSG00000111252	0.817974399
21104	OAS2	0.430642847	0.015980235	1.18	0.000368	Promoter	ENSG00000111335	0.282824767
21108	RASAL1	3.893490529	7.25E-17	1.31	9.79E-05	Promoter	ENSG00000111344	2.83875957
21116	GTF2H3	1.085680726	2.30E-16	0.9	0.00125	Promoter	ENSG00000111358	0.543829585
21205	CAND1	0.73748316	2.49E-14	1.23	0.000247	Promoter	ENSG00000111530	0.504865173
21222	TIMELESS	2.943781934	2.05E-25	0.62	0.0438	Promoter	ENSG00000111602	1.015817097
21224	CPSF6	0.158802927	0.018619631	0.76	0.00204	Promoter	ENSG00000111605	0.067172311
21233	KRR1	1.023482088	5.85E-18	0.94	0.00127	Promoter	ENSG00000111615	0.535459087
21244	GAPDH	4.602128091	3.85E-34	1.43	1.21E-07	Promoter	ENSG00000111640	3.6627977
21254	CHD4	0.197874335	0.000109288	1.04	0.000762	Promoter	ENSG00000111642	0.114535733
21260	UHRF1BP1L	1.364236624	1.95E-15	1.04	0.00265	Promoter	ENSG00000111647	0.789661995
21266	CDCA3	4.091166485	2.66E-26	1.47	3.88E-05	Promoter	ENSG00000111665	3.347207846
21268	CHPT1	0.911588957	7.26E-07	1.03	0.00158	Promoter	ENSG00000111666	0.522582032
21270	TPI1	3.568749902	3.71E-32	0.67	0.015	Promoter	ENSG00000111669	1.330788715
21293	PTPN6	0.580044684	1.68E-11	1.29	1.06E-05	Promoter	ENSG00000111679	0.416456222
21335	CMAS	1.264856804	2.88E-19	1.24	5.95E-05	Promoter	ENSG00000111726	0.872933659
21377	COX6A1	1.414923667	5.21E-21	1	0.000726	Promoter	ENSG00000111775	0.787501163
21383	SRSF9	0.306261831	1.62E-07	0.67	0.0188	Promoter	ENSG00000111786	0.114205198
21399	TDP2	0.155063967	0.005915092	0.84	0.00387	Promoter	ENSG00000111802	0.072495053
21421	RWDD1	0.191546093	0.004673293	1.54	1.08E-07	Promoter	ENSG00000111832	0.164176961
21432	NEDD9	0.827827326	1.03E-14	0.67	0.0244	Promoter	ENSG00000111859	0.308697245
21530	RNGTT	0.801106552	8.44E-13	0.86	0.000263	Promoter	ENSG00000111880	0.383448398
21555	MAN1A1	1.71146194	6.85E-17	0.74	0.00306	Promoter	ENSG00000111885	0.704883198
21721	ULBP1	2.915630138	1.96E-08	1.03	0.0078	Promoter	ENSG00000111981	1.671428675
21722	FBXO5	1.748301554	1.31E-23	1.36	2.15E-05	Promoter	ENSG00000112029	1.32334611
21727	MTRF1L	0.736694729	3.08E-11	1.19	6.84E-05	Promoter	ENSG00000112031	0.487924602
21813	MCM3	2.391519716	1.92E-25	1.25	0.00136	Promoter	ENSG00000112118	1.663804029
21821	RNF8	0.746234707	3.20E-12	0.7	0.00173	Promoter	ENSG00000112130	0.290731224
21985	TREML2	2.36582309	1.61E-15	0.54	0.0486	Promoter	ENSG00000112195	0.711040305
21989	BAG2	1.467531629	5.53E-16	1.8	1.99E-06	Promoter	ENSG00000112208	1.470205924
22008	GPR63	0.983239505	2.85E-07	1.53	6.81E-06	Promoter	ENSG00000112218	0.83727658
22021	CCNC	0.766129715	2.40E-14	1	0.000544	Promoter	ENSG00000112237	0.426403244
22056	ASCC3	1.242261888	3.98E-14	1.42	7.24E-07	Promoter	ENSG00000112249	0.981792475
22107	SMAP1	0.318657198	0.000954471	0.98	0.000247	Promoter	ENSG00000112305	0.173807295
22127	GMNN	3.750035353	1.16E-26	0.82	0.0149	Promoter	ENSG00000112312	1.711462578
22158	PEX7	0.460047232	2.05E-05	1.05	0.000621	Promoter	ENSG00000112357	0.268849922
22177	PERP	5.606283226	4.99E-16	0.82	0.0185	Promoter	ENSG00000112378	2.558627596
22188	ARFGEF3	2.948475814	6.99E-14	0.99	0.00883	Promoter	ENSG00000112379	1.624616865
22233	ADGRG6	1.471691884	5.91E-07	0.88	0.00872	Promoter	ENSG00000112414	0.720804949
22239	PHACTR2	0.627247591	3.96E-08	0.66	0.0405	Promoter	ENSG00000112419	0.230409897
22391	TFEB	0.34557004	0.000193544	0.83	0.00421	Promoter	ENSG00000112561	0.159636563
22401	CCND3	0.491671265	9.80E-09	0.86	0.0051	Promoter	ENSG00000112576	0.235337682
22428	PPP2R5D	0.292326609	8.72E-06	0.86	0.00984	Promoter	ENSG00000112640	0.139921674
22440	SRF	0.48142014	1.77E-09	1.07	0.00562	Promoter	ENSG00000112658	0.286699031
22446	DNPH1	0.697952679	9.97E-06	1.35	0.00196	Promoter	ENSG00000112667	0.524418423
22494	EXOC2	0.326029935	0.000121058	1.04	6.23E-05	Promoter	ENSG00000112685	0.188716125
22516	GMDS	1.965996064	5.35E-19	0.69	0.017	Promoter	ENSG00000112699	0.755005174
22557	VEGFA	5.641018533	2.19E-19	1.4	5.03E-05	Promoter	ENSG00000112715	4.395454161
22561	VEGFA	5.641018533	2.19E-19	1.09	0.00317	Promoter	ENSG00000112715	3.422175026
22573	TTK	5.989538717	2.57E-23	1.05	0.00136	Promoter	ENSG00000112742	3.500264543
22635	CLIC5	1.412403291	6.11E-06	0.97	0.000644	Promoter	ENSG00000112782	0.762515451
22698	NUDT12	0.45279257	0.041326351	0.5	0.0466	Promoter	ENSG00000112874	0.126004916
22709	CEP72	0.651434718	2.57E-12	0.69	0.0359	Promoter	ENSG00000112877	0.250171702
22772	HMGCS1	1.485497724	8.98E-21	1.2	0.00187	Promoter	ENSG00000112972	0.992136506
22785	DAP	0.93048081	6.81E-13	1.17	3.74E-05	Promoter	ENSG00000112977	0.605914681
22798	NNT	0.235420241	0.000475074	0.98	0.000634	Promoter	ENSG00000112992	0.128406813
22805	HSPA9	1.570010617	3.65E-21	1.02	0.00171	Promoter	ENSG00000113013	0.891293941
22814	HBEGF	5.511336934	4.24E-20	1.16	0.000376	Promoter	ENSG00000113070	3.558222853
22828	HMGCR	0.878743238	5.14E-14	1.28	0.000244	Promoter	ENSG00000113161	0.626022812
22833	FAF2	0.579351713	7.75E-16	1.27	0.000655	Promoter	ENSG00000113194	0.409509715
22901	THG1L	1.352701921	2.42E-20	1.22	0.00223	Promoter	ENSG00000113272	0.918502052
22904	ARSB	0.402741202	0.003531745	0.87	0.00543	Promoter	ENSG00000113273	0.195012975
22914	CLINT1	0.469996326	1.53E-11	1	0.000504	Promoter	ENSG00000113282	0.261584891
22946	TTC1	0.617431197	1.38E-11	0.67	0.0198	Promoter	ENSG00000113312	0.230240418
22957	MSH3	1.220515081	7.74E-15	1.19	0.000227	Promoter	ENSG00000113318	0.808366495
22985	CCNG1	0.47088326	7.31E-06	1.39	0.000254	Promoter	ENSG00000113328	0.364289157
22992	DROSHA	0.166999739	0.013591328	1.12	0.000824	Promoter	ENSG00000113360	0.104100307
23005	LMNB1	3.075398165	1.70E-31	1.19	0.000182	Promoter	ENSG00000113368	2.036884978
23027	GOLPH3	0.203612546	0.009889553	0.88	0.000264	Promoter	ENSG00000113384	0.099725311
23028	SUB1	0.672951549	3.99E-13	0.65	0.0192	Promoter	ENSG00000113387	0.243453121
23068	TARS1	0.988546676	1.05E-09	0.88	0.000469	Promoter	ENSG00000113407	0.484170189
23170	BRIX1	1.303733944	5.59E-21	1.19	0.000203	Promoter	ENSG00000113460	0.863483667
23189	IL4	3.252931696	3.03E-09	1.06	0.0119	Promoter	ENSG00000113520	1.919106174
23206	ST8SIA4	1.248133819	1.17E-14	0.87	0.0445	Promoter	ENSG00000113532	0.604364013
23212	ST8SIA4	1.248133819	1.17E-14	1.4	0.000575	Promoter	ENSG00000113532	0.972539791
23221	ST8SIA4	1.248133819	1.17E-14	1.07	0.000398	Promoter	ENSG00000113532	0.743298269
23232	GNPDA1	1.770010999	1.59E-19	0.94	0.0028	Promoter	ENSG00000113552	0.926023508
23240	NUP155	1.704918544	1.69E-24	1	0.00147	Promoter	ENSG00000113569	0.948903017
23243	FGF1	-2.305760022	6.59E-06	-1.52	0.00253	Promoter	ENSG00000113578	1.950634432
23261	C5orf15	0.959430024	1.93E-15	1.36	9.33E-06	Promoter	ENSG00000113583	0.726223681
23269	SEC24A	1.500787613	1.83E-21	0.84	0.01	Promoter	ENSG00000113615	0.701643838
23285	TTC33	0.797019716	1.28E-11	0.72	0.0118	Promoter	ENSG00000113638	0.319388853
23293	RARS1	1.395234472	1.85E-20	0.88	0.00577	Promoter	ENSG00000113643	0.683357654
23309	MACROH2A1	0.405501081	1.38E-07	1.1	0.000759	Promoter	ENSG00000113648	0.248257795
23312	TCERG1	0.636255236	8.88E-09	1.57	2.74E-05	Promoter	ENSG00000113649	0.555967257
23319	DPYSL3	3.383233252	2.47E-08	1.14	0.00281	Promoter	ENSG00000113657	2.146619079
23326	SMAD5	1.866535035	1.16E-07	1.03	0.00425	Promoter	ENSG00000113658	1.070019184
23330	HMGXB3	0.25218478	0.000899724	1.19	1.04E-08	Promoter	ENSG00000113716	0.16702598
23336	ERGIC1	0.386199001	3.68E-08	0.8	0.00629	Promoter	ENSG00000113719	0.171956789
23349	BNIP1	1.957953207	2.29E-21	0.89	0.00276	Promoter	ENSG00000113734	0.969863261
23351	STC2	8.785293857	2.75E-21	1.69	0.000152	Promoter	ENSG00000113739	8.263445943
23356	STC2	8.785293857	2.75E-21	1.8	0.000332	Promoter	ENSG00000113739	8.801303371
23364	CPEB4	0.150556764	0.017844019	0.96	0.00226	Promoter	ENSG00000113742	0.080443267
23372	HRH2	2.876052967	4.70E-21	1.18	0.000932	Promoter	ENSG00000113749	1.888848304
23381	DBN1	2.430541657	3.32E-17	1.02	0.0431	Promoter	ENSG00000113758	1.379816817
23389	SMC4	1.50444803	1.22E-16	0.66	0.00778	Promoter	ENSG00000113810	0.552636186
23393	SELENOK	0.585352301	7.45E-08	1.08	8.37E-05	Promoter	ENSG00000113811	0.351851396
23398	TIMMDC1	0.747204512	7.28E-15	1.25	5.54E-06	Promoter	ENSG00000113845	0.519837604
23439	ARL6	0.547384359	1.49E-05	1.17	0.000813	Promoter	ENSG00000113966	0.35644821
23450	NIT2	0.99613312	1.44E-13	0.98	0.00876	Promoter	ENSG00000114021	0.543327452
23466	PCCB	1.741717908	1.07E-22	1.07	0.00158	Promoter	ENSG00000114054	1.037241269
23468	UBE3A	0.243967443	5.36E-05	1.36	5.90E-06	Promoter	ENSG00000114062	0.184666865
23484	SLC25A36	0.371791913	1.83E-06	1.04	0.00532	Promoter	ENSG00000114120	0.215204561
23513	PDCD10	1.255280033	2.70E-20	1.54	2.38E-07	Promoter	ENSG00000114209	1.075918895
23556	ECT2	3.785315407	9.63E-28	1.14	7.24E-05	Promoter	ENSG00000114346	2.401735165
23564	TFG	0.910432185	5.21E-17	0.8	0.0028	Promoter	ENSG00000114354	0.405373899
23569	RPL24	0.351336207	2.90E-06	0.73	0.00197	Promoter	ENSG00000114391	0.142746005
23651	GNB4	2.312941877	1.40E-16	0.78	0.00772	Promoter	ENSG00000114450	1.004101267
23656	HHLA2	2.205777248	1.16E-13	2.3	2.35E-05	Promoter	ENSG00000114455	2.823629313
23662	IQCG	0.318337046	0.019926015	1.23	8.96E-05	Promoter	ENSG00000114473	0.217926722
23672	GBE1	3.865841147	1.68E-27	1.32	0.000202	Promoter	ENSG00000114480	2.840116327
23674	UMPS	1.067873671	1.99E-15	0.73	0.0326	Promoter	ENSG00000114491	0.433871309
23675	NCBP2	0.457145718	1.12E-12	1.08	6.50E-05	Promoter	ENSG00000114503	0.274787267
23687	FRMD4B	3.753099985	6.75E-21	1.29	0.0178	Promoter	ENSG00000114541	2.694623158
23745	KLHL18	0.70221929	4.67E-10	0.63	0.0131	Promoter	ENSG00000114648	0.246224632
23775	MRPL3	1.462606337	5.77E-19	0.72	0.00237	Promoter	ENSG00000114686	0.586108663
23781	HEMK1	0.951713938	1.16E-08	1.15	0.00013	Promoter	ENSG00000114735	0.609147496
23785	CISH	3.033813676	5.59E-23	1.52	7.09E-09	Promoter	ENSG00000114737	2.566555652
23827	RRP9	0.741992803	2.63E-06	0.95	0.00558	Promoter	ENSG00000114767	0.392320942
23868	SSR3	1.337797071	4.96E-20	0.83	0.0146	Promoter	ENSG00000114850	0.617997227
23967	EIF4G1	1.003048436	5.72E-14	1.11	0.000294	Promoter	ENSG00000114867	0.619673718
23969	SPCS1	0.444678222	9.08E-12	0.96	0.000355	Promoter	ENSG00000114902	0.2375939
23973	NEK4	0.249749318	0.000388314	1.27	0.000526	Promoter	ENSG00000114904	0.176533131
24010	DGUOK	0.566557264	6.14E-13	0.85	0.00422	Promoter	ENSG00000114956	0.268028472
24014	MOB1A	0.230892712	0.000394867	1.15	0.000114	Promoter	ENSG00000114978	0.147783605
24023	RTKN	2.546380761	1.40E-14	1.19	0.0108	Promoter	ENSG00000114993	1.686508362
24024	TTL	0.541953545	1.68E-07	0.57	0.0213	Promoter	ENSG00000114999	0.171931364
24038	FAHD2A	0.353317562	0.001075353	1.04	0.00836	Promoter	ENSG00000115042	0.20451104
24040	NCL	1.31250682	2.53E-20	0.83	0.000207	Promoter	ENSG00000115053	0.60631436
24059	ACTR3	1.27905744	9.69E-20	1.03	0.00242	Promoter	ENSG00000115091	0.733238848
24102	SF3B6	1.552623515	1.77E-21	1.41	8.70E-06	Promoter	ENSG00000115128	1.218438084
24123	GPD2	2.360136385	3.36E-23	0.75	0.0109	Promoter	ENSG00000115159	0.985182201
24164	TANC1	0.539330485	0.004754893	1.07	0.000421	Promoter	ENSG00000115183	0.321186246
24235	PPM1G	1.21221655	1.07E-19	1.01	0.00298	Promoter	ENSG00000115241	0.681427688
24242	IFIH1	0.62746505	0.000248837	0.96	0.0028	Promoter	ENSG00000115267	0.335257859
24257	PCGF1	0.368402865	0.000373151	0.75	0.00948	Promoter	ENSG00000115289	0.15378092
24311	HTRA2	0.777636083	1.11E-08	1.52	1.42E-07	Promoter	ENSG00000115317	0.657867126
24312	LOXL3	0.809951953	8.96E-06	0.81	0.0043	Promoter	ENSG00000115318	0.365142571
24316	GALNT3	1.787542323	3.53E-07	1.27	0.000662	Promoter	ENSG00000115339	1.263508731
24339	MRPL19	1.396636841	2.66E-17	0.66	0.0373	Promoter	ENSG00000115364	0.513033379
24346	LANCL1	0.529946387	1.84E-10	1.09	1.70E-05	Promoter	ENSG00000115365	0.321496779
24350	WDR75	1.157072354	3.27E-15	0.87	0.0176	Promoter	ENSG00000115368	0.560270767
24360	STAT1	2.303772167	8.81E-17	0.83	0.00295	Promoter	ENSG00000115415	1.064230772
24375	GLS	0.387041405	5.18E-06	0.79	0.0057	Promoter	ENSG00000115419	0.170177724
24418	IGFBP2	4.738730352	3.36E-21	0.79	0.0104	Promoter	ENSG00000115457	2.083566092
24457	CCT4	1.464045748	1.23E-20	0.74	0.00936	Promoter	ENSG00000115484	0.602982295
24503	PDCL3	1.01140429	1.88E-14	1.75	3.93E-08	Promoter	ENSG00000115539	0.98510162
24509	HSPE1	2.692732128	1.52E-25	1.3	7.25E-05	Promoter	ENSG00000115541	1.948294917
24553	IL18RAP	3.859881513	4.52E-11	0.84	0.0238	Promoter	ENSG00000115607	1.804560523
24558	SLC9A2	1.846905588	8.63E-05	1.2	0.000559	Promoter	ENSG00000115616	1.233514146
24613	STK16	0.417967276	5.90E-07	1.26	2.31E-05	Promoter	ENSG00000115661	0.293110259
24621	PPP1R7	0.566691426	2.65E-11	1.17	0.00301	Promoter	ENSG00000115685	0.369020673
24666	TPO	-1.572664428	3.73E-08	-1.57	0.00145	Promoter	ENSG00000115705	1.374212546
24676	ID2	0.579749555	3.86E-07	1.07	0.0244	Promoter	ENSG00000115738	0.345256922
24686	TAF1B	0.677989294	2.07E-09	1.6	3.29E-06	Promoter	ENSG00000115750	0.603755377
24698	HPCAL1	0.306497646	0.000269359	0.9	0.00348	Promoter	ENSG00000115756	0.15352809
24707	ODC1	2.497350512	9.89E-18	1.31	0.00023	Promoter	ENSG00000115758	1.820828281
24730	GORASP2	0.270936781	8.41E-05	1.48	1.34E-05	Promoter	ENSG00000115806	0.223176198
24765	SLC25A12	0.849381947	2.36E-15	0.93	0.00678	Promoter	ENSG00000115840	0.439647054
24787	SRSF7	0.258603001	0.00844393	0.81	0.00553	Promoter	ENSG00000115875	0.116583415
24820	SLC1A4	3.138980615	8.92E-23	1.54	4.66E-06	Promoter	ENSG00000115902	2.690466245
24826	SOS1	0.542933711	1.18E-05	1.05	0.00338	Promoter	ENSG00000115904	0.317288477
24866	WIPF1	0.235030492	0.000183743	0.78	0.0309	Promoter	ENSG00000115935	0.102032142
24985	SUMO1	1.188443872	1.45E-17	0.99	0.00266	Promoter	ENSG00000116030	0.654835271
25020	SPR	4.782152363	8.21E-13	0.87	0.00596	Promoter	ENSG00000116096	2.315585678
25120	FARSB	1.862630274	4.90E-25	0.67	0.0349	Promoter	ENSG00000116120	0.694575808
25129	DHCR24	3.551717985	2.66E-21	0.89	4.86E-05	Promoter	ENSG00000116133	1.759327431
25175	CACYBP	1.64666753	6.44E-21	1.13	0.000139	Promoter	ENSG00000116161	1.035625078
25194	FAM20B	0.468379176	7.09E-11	1.39	4.22E-06	Promoter	ENSG00000116199	0.362351924
25211	ICMT	1.206615732	2.09E-13	0.84	0.0141	Promoter	ENSG00000116237	0.56411346
25225	QSOX1	0.563726588	6.25E-11	1.03	0.000325	Promoter	ENSG00000116260	0.323164715
25233	PHF13	0.232443092	0.000796347	1.09	0.000369	Promoter	ENSG00000116273	0.141013709
25243	PARK7	1.680398747	1.32E-24	0.9	0.0173	Promoter	ENSG00000116288	0.841730476
25248	KIAA1324	1.158807254	2.39E-07	1.05	0.00361	Promoter	ENSG00000116299	0.677202726
25253	SRSF4	0.521995839	1.78E-13	0.86	0.00103	Promoter	ENSG00000116350	0.249852492
25255	MECR	0.97126982	3.01E-13	0.83	0.00757	Promoter	ENSG00000116353	0.448679451
25275	ATP5PB	1.413619422	3.62E-24	0.76	0.0226	Promoter	ENSG00000116459	0.597949199
25291	CAPZA1	1.265846064	9.92E-22	1.09	0.00104	Promoter	ENSG00000116489	0.767936989
25340	SFPQ	0.344581704	6.37E-06	0.78	0.0143	Promoter	ENSG00000116560	0.149590843
25353	LAMTOR2	1.348361121	4.90E-21	0.94	0.00538	Promoter	ENSG00000116586	0.705427309
25364	DOCK7	0.580070182	7.94E-08	0.83	0.00668	Promoter	ENSG00000116641	0.267964231
25365	SRM	1.582781345	3.41E-17	0.76	0.00642	Promoter	ENSG00000116649	0.669503279
25372	FBXO6	1.710986654	1.12E-12	0.86	0.00229	Promoter	ENSG00000116663	0.818961086
25386	C1orf21	2.181327816	7.49E-16	1.1	1.87E-05	Promoter	ENSG00000116667	1.335462863
25420	MFN2	0.308362762	1.03E-06	1.16	0.000253	Promoter	ENSG00000116688	0.199084803
25448	PLA2G4A	3.714993725	3.01E-09	0.86	0.0157	Promoter	ENSG00000116711	1.778175937
25455	GADD45A	1.731136062	9.49E-16	1.21	0.00159	Promoter	ENSG00000116717	1.165828766
25477	RGS2	0.483105353	0.000142147	0.64	0.0498	Promoter	ENSG00000116741	0.172083812
25490	BCAS2	0.719121814	3.34E-12	1.01	0.00423	Promoter	ENSG00000116752	0.404242555
25501	CTH	1.439473412	3.26E-08	0.97	0.00062	Promoter	ENSG00000116761	0.777129821
25508	PHTF1	1.634492301	1.07E-20	0.81	0.0309	Promoter	ENSG00000116793	0.736861883
25521	CD58	2.265868496	3.96E-22	0.83	0.00141	Promoter	ENSG00000116815	1.046721119
25593	TMEM9	0.373901501	8.31E-05	1.28	3.22E-05	Promoter	ENSG00000116857	0.266370038
25595	ADPRHL2	1.01542614	1.83E-14	1.06	0.000354	Promoter	ENSG00000116863	0.599062863
25600	OSCP1	2.388019314	4.69E-08	1.25	2.61E-05	Promoter	ENSG00000116885	1.661368765
25602	MRPS15	1.551886256	2.24E-26	0.75	0.0162	Promoter	ENSG00000116898	0.647797613
25616	NID1	3.305009195	7.58E-09	0.82	0.0441	Promoter	ENSG00000116962	1.508358995
25644	MYCL	2.029620991	0.000782689	0.85	0.00195	Promoter	ENSG00000116990	0.960178693
25683	RLF	0.202282281	0.020663131	0.9	0.00496	Promoter	ENSG00000117000	0.101325451
25695	KCNQ4	1.943584677	1.06E-10	0.87	0.0284	Promoter	ENSG00000117013	0.941111136
25718	ETV3	0.494492152	2.82E-05	0.94	0.00897	Promoter	ENSG00000117036	0.258705374
25721	ACADM	1.283026627	8.33E-21	1.36	0.000439	Promoter	ENSG00000117054	0.971164438
25736	CD48	0.488436964	6.72E-09	1.16	0.02	Promoter	ENSG00000117091	0.315344097
25788	SDHB	1.261550577	3.67E-22	1.16	0.000432	Promoter	ENSG00000117118	0.814480796
25796	KDM5B	0.380506265	3.61E-05	0.84	0.000195	Promoter	ENSG00000117139	0.177893177
25798	UAP1	1.356548249	1.63E-17	0.97	0.00114	Promoter	ENSG00000117143	0.732360938
25805	SSX2IP	0.121087342	0.04515894	0.98	0.00212	Promoter	ENSG00000117155	0.066045467
25814	ZNHIT6	0.324970245	0.000404016	1.19	0.00193	Promoter	ENSG00000117174	0.215232947
25849	ECE1	0.20748345	0.001551938	0.77	0.0112	Promoter	ENSG00000117298	0.088918551
25866	GALE	2.556227351	1.94E-17	0.75	0.00563	Promoter	ENSG00000117308	1.06703566
25885	SLC2A1	1.678429094	6.75E-21	1.07	0.00212	Promoter	ENSG00000117394	0.999551027
25895	CDC20	7.665320441	3.74E-25	1.33	3.45E-05	Promoter	ENSG00000117399	5.67414133
25901	ATP6V0B	0.259953454	0.007173192	0.62	0.0196	Promoter	ENSG00000117410	0.089702692
25909	ERI3	0.379253306	1.08E-06	0.92	0.00126	Promoter	ENSG00000117419	0.194193816
25920	PRDX1	2.094934195	1.87E-22	0.73	0.0172	Promoter	ENSG00000117450	0.851160457
25925	PIK3R3	0.409169018	0.03232183	0.86	0.0107	Promoter	ENSG00000117461	0.19584811
25932	SLC19A2	0.648971805	1.91E-08	1.1	0.00149	Promoter	ENSG00000117479	0.397316597
25937	NSUN4	0.25458247	0.000100951	1.03	0.000384	Promoter	ENSG00000117481	0.145943216
25944	CNN3	0.936250686	9.12E-05	0.88	0.00328	Promoter	ENSG00000117519	0.458556669
25962	ABCD3	0.170941134	0.023006463	0.96	0.00197	Promoter	ENSG00000117528	0.091334742
25991	FASLG	4.164946017	9.14E-13	1.67	1.21E-06	Promoter	ENSG00000117560	3.871186023
26029	PRDX6	0.713710366	7.89E-14	0.97	0.000879	Promoter	ENSG00000117592	0.385311465
26034	DARS2	1.539257054	1.79E-21	0.64	0.0498	Promoter	ENSG00000117593	0.548288731
26038	IRF6	2.193326617	2.43E-08	1	0.00185	Promoter	ENSG00000117595	1.220735297
26109	NEK2	5.413698247	3.30E-27	1.24	1.02E-05	Promoter	ENSG00000117650	3.736232754
26114	NENF	0.943786277	2.36E-10	1.18	0.000679	Promoter	ENSG00000117691	0.619831807
26166	CENPF	3.746717917	1.20E-22	1.06	0.00277	Promoter	ENSG00000117724	2.210421293
26179	RPA2	0.133664596	0.032431462	0.94	0.0059	Promoter	ENSG00000117748	0.069929824
26180	PPP1R8	0.151488717	0.002309302	0.78	0.0351	Promoter	ENSG00000117751	0.065764736
26182	STX12	0.299863116	9.08E-05	1.16	0.000871	Promoter	ENSG00000117758	0.193597272
26209	CD3EAP	1.167353081	6.05E-12	1	0.00735	Promoter	ENSG00000117877	0.64971131
26210	MESD	0.130265588	0.001558715	0.8	0.0123	Promoter	ENSG00000117899	0.058001321
26216	RCN2	0.378462032	0.000108079	1.18	0.00455	Promoter	ENSG00000117906	0.248555008
26303	SLC8A2	3.337237017	1.01E-09	1.07	0.0207	Promoter	ENSG00000118160	1.987417103
26315	KIF14	5.42694956	3.43E-27	0.84	0.0223	Promoter	ENSG00000118193	2.537191596
26380	NRP2	0.716869031	0.00806639	0.78	0.0273	Promoter	ENSG00000118257	0.311209335
26405	B4GALT6	3.319255181	2.28E-19	1.11	5.18E-05	Promoter	ENSG00000118276	2.050604063
26439	ELOVL4	0.449854076	0.000436579	0.78	0.00147	Promoter	ENSG00000118402	0.195292001
26452	HMGN3	0.223747668	0.019217993	0.87	0.00901	Promoter	ENSG00000118418	0.108341779
26512	PLAGL1	2.570032205	5.29E-18	0.84	0.00542	Promoter	ENSG00000118495	1.201533945
26516	TNFAIP3	2.146468188	1.04E-19	0.91	0.00304	Promoter	ENSG00000118503	1.087136411
26539	RAB32	2.679607372	2.32E-11	1.06	0.000225	Promoter	ENSG00000118508	1.580866594
26541	MYB	3.797724145	9.94E-24	0.93	0.00118	Promoter	ENSG00000118513	1.96573313
26680	RPN2	0.283172995	1.79E-05	0.69	0.0242	Promoter	ENSG00000118705	0.108747459
26724	RAB3GAP2	0.38371892	5.90E-08	1.12	0.000311	Promoter	ENSG00000118873	0.239193531
26732	EEF2KMT	0.395228322	0.000833808	1.89	1.66E-06	Promoter	ENSG00000118894	0.415745977
26733	EEF2KMT	0.395228322	0.000833808	1.34	0.00728	Promoter	ENSG00000118894	0.294761698
26806	LDAH	1.476802484	2.52E-17	0.9	0.00678	Promoter	ENSG00000118961	0.739746837
26813	ELL2	2.21899536	8.47E-17	1.73	4.24E-06	Promoter	ENSG00000118985	2.136587534
26899	ITGB1BP1	0.667369746	4.80E-13	0.92	0.00431	Promoter	ENSG00000119185	0.341721682
26904	PIGZ	1.898127447	4.91E-05	1.03	0.000222	Promoter	ENSG00000119227	1.088130007
26929	PTBP3	0.413383802	2.42E-06	1.03	0.000126	Promoter	ENSG00000119314	0.23697846
26943	RAD23B	1.467120554	3.20E-17	1.29	2.77E-05	Promoter	ENSG00000119318	1.053352438
26952	WDR34	2.785388114	2.91E-18	0.68	0.0479	Promoter	ENSG00000119333	1.05417527
26957	SET	0.84925516	4.56E-14	1.23	3.27E-05	Promoter	ENSG00000119335	0.581381889
26958	PTPA	0.711073168	3.31E-08	0.86	0.018	Promoter	ENSG00000119383	0.34035406
26996	NEK6	3.958175604	3.58E-18	0.78	0.0293	Promoter	ENSG00000119408	1.718335069
27017	BSPRY	5.381181718	3.48E-21	0.9	0.0036	Promoter	ENSG00000119411	2.695493945
27026	HSDL2	1.532037147	6.96E-21	0.99	0.000607	Promoter	ENSG00000119471	0.844155945
27043	NR4A3	7.183625313	1.65E-25	1.32	0.000323	Promoter	ENSG00000119508	5.277591801
27072	DENND1A	0.776563122	2.31E-13	1.04	0.000589	Promoter	ENSG00000119522	0.44949855
27091	ALG2	0.382206553	3.82E-05	0.89	0.000658	Promoter	ENSG00000119523	0.189324286
27162	ACYP1	0.553281943	7.32E-08	0.94	0.0175	Promoter	ENSG00000119640	0.289462656
27222	DLST	0.312504359	2.49E-07	1.23	1.37E-05	Promoter	ENSG00000119689	0.213933789
27240	EIF2B2	1.137137986	4.46E-17	1.3	0.000227	Promoter	ENSG00000119718	0.822762923
27259	KLHL29	0.601070927	0.000224567	0.97	0.014	Promoter	ENSG00000119771	0.324500709
27323	TMEM214	0.582750718	6.94E-12	1	0.00487	Promoter	ENSG00000119777	0.324340372
27365	FAM98A	1.516609695	8.69E-19	1.18	0.000472	Promoter	ENSG00000119812	0.99603369
27371	LGALSL	4.270391409	2.53E-15	0.79	0.00372	Promoter	ENSG00000119862	1.87764276
27411	IDE	0.628927254	3.37E-10	0.64	0.0305	Promoter	ENSG00000119912	0.224026081
27442	PPP1R3C	4.530556582	5.51E-13	1.16	0.0149	Promoter	ENSG00000119938	2.925012599
27455	CNNM1	2.481000264	1.64E-12	1.26	2.11E-05	Promoter	ENSG00000119946	1.739864988
27497	SMNDC1	0.581203494	5.99E-13	0.86	0.0221	Promoter	ENSG00000119953	0.278192144
27527	GOT1	1.958851992	7.03E-24	1.17	0.000262	Promoter	ENSG00000120053	1.275574056
27542	DUSP1	0.49922165	0.001660077	0.82	0.00412	Promoter	ENSG00000120129	0.227837631
27572	RCL1	0.801770707	2.06E-12	1.18	0.00066	Promoter	ENSG00000120158	0.526563056
27576	CAAP1	0.626631799	4.50E-11	1.24	0.00232	Promoter	ENSG00000120159	0.432466338
27583	MOB3B	2.510231324	8.38E-16	0.88	0.000344	Promoter	ENSG00000120162	1.229460584
27622	MTHFD1L	2.683398274	4.56E-24	0.97	0.000752	Promoter	ENSG00000120254	1.44868867
27639	PCMT1	0.97666082	4.42E-16	1.07	0.00104	Promoter	ENSG00000120265	0.581628577
27664	PLEKHG1	2.317719828	6.25E-14	1.2	0.000653	Promoter	ENSG00000120278	1.547962285
27667	CXorf21	1.6042108	1.52E-11	1.39	0.000431	Promoter	ENSG00000120280	1.241064717
27681	CYSTM1	2.091230607	8.69E-19	0.84	0.00846	Promoter	ENSG00000120306	0.977686021
27688	ARAP3	2.301823824	2.39E-11	0.83	0.00372	Promoter	ENSG00000120318	1.063330733
27699	ACAT2	1.750180495	1.74E-23	1.3	0.000148	Promoter	ENSG00000120437	1.266322679
27700	TCP1	1.613200982	1.58E-21	1.19	0.000689	Promoter	ENSG00000120438	1.068448595
27738	SLC10A7	1.172353066	4.55E-17	1.06	0.000608	Promoter	ENSG00000120519	0.69164379
27744	NUDCD1	2.140839366	1.91E-23	1.46	9.58E-08	Promoter	ENSG00000120526	1.739622959
27772	KIAA1217	4.920836005	1.14E-21	0.88	0.0125	Promoter	ENSG00000120549	2.410126051
27796	CCDC77	0.594284161	3.54E-09	0.72	0.0033	Promoter	ENSG00000120647	0.238146852
27833	ENOX1	0.68247163	0.018660913	0.92	0.00438	Promoter	ENSG00000120658	0.349454489
27855	DNAJC15	1.0541875	6.81E-08	0.72	0.00638	Promoter	ENSG00000120675	0.422443422
27887	HSPH1	1.593360676	4.31E-14	1.01	0.00219	Promoter	ENSG00000120694	0.895681618
27893	ALG5	0.810685465	1.56E-15	1.04	1.32E-05	Promoter	ENSG00000120697	0.469249609
27894	ALG5	0.810685465	1.56E-15	0.98	0.00411	Promoter	ENSG00000120697	0.442177516
27895	ETF1	1.810516527	3.90E-23	1.38	1.75E-05	Promoter	ENSG00000120705	1.390592149
27904	FAM53C	0.12323662	0.026859115	1.14	0.00146	Promoter	ENSG00000120709	0.07819209
27911	SIL1	1.064878091	1.94E-16	0.68	0.0432	Promoter	ENSG00000120725	0.40302037
27923	PAIP2	0.135743062	0.04772987	0.99	0.000361	Promoter	ENSG00000120727	0.074794735
27937	EGR1	6.698929062	7.43E-24	1.44	4.28E-05	Promoter	ENSG00000120738	5.368909261
27939	SERP1	0.241454886	6.67E-05	0.81	0.00248	Promoter	ENSG00000120742	0.108852701
27946	UTP20	1.189967084	9.85E-13	0.68	0.013	Promoter	ENSG00000120800	0.450362327
27959	TMPO	1.3627606	2.47E-23	0.96	0.000127	Promoter	ENSG00000120802	0.728130117
27960	ARL1	0.775567206	8.01E-14	0.62	0.03	Promoter	ENSG00000120805	0.267626626
27969	NFYB	0.159243726	0.023745366	0.93	0.00118	Promoter	ENSG00000120837	0.082425857
27975	WASHC3	0.404830051	9.87E-07	0.59	0.0421	Promoter	ENSG00000120860	0.132936104
27992	DUSP4	7.362911705	4.53E-31	1.56	1.44E-05	Promoter	ENSG00000120875	6.39281864
28095	ZNF706	0.142823549	0.016976525	1.08	0.0109	Promoter	ENSG00000120963	0.08585029
28107	LYPLA1	1.834433669	8.10E-23	1.09	0.000835	Promoter	ENSG00000120992	1.112875813
28110	CRISPLD1	7.548069827	3.39E-16	1.83	5.18E-05	Promoter	ENSG00000121005	7.687855149
28114	RDH10	3.245267592	5.18E-25	0.82	0.00109	Promoter	ENSG00000121039	1.481093781
28119	COIL	0.120987709	0.03968912	0.89	0.0123	Promoter	ENSG00000121058	0.059930714
28120	TRIM25	0.949901066	1.06E-12	0.92	0.0181	Promoter	ENSG00000121060	0.486389729
28130	NCAPH	7.548579075	1.02E-21	0.85	0.0112	Promoter	ENSG00000121152	3.571102598
28161	MND1	8.272018316	7.61E-24	0.69	0.0135	Promoter	ENSG00000121211	3.176718785
28212	PYROXD1	0.537416314	3.19E-07	1.29	2.91E-05	Promoter	ENSG00000121350	0.385850218
28248	TRMT1L	0.328478183	6.57E-05	1.47	1.53E-05	Promoter	ENSG00000121486	0.26874603
28260	NAA50	0.807735493	2.79E-12	1	0.00141	Promoter	ENSG00000121579	0.449559687
28262	CD80	6.700346726	8.64E-17	1.16	0.0026	Promoter	ENSG00000121594	4.325869953
28263	KIF18A	4.307826836	1.05E-26	1.1	0.000253	Promoter	ENSG00000121621	2.637358182
28266	DESI2	1.08015198	1.58E-18	1.62	7.35E-07	Promoter	ENSG00000121644	0.973908315
28297	GJB6	5.280373916	1.04E-12	1.11	0.00785	Promoter	ENSG00000121742	3.262164438
28336	KHDRBS1	0.799636694	4.78E-17	0.92	0.0139	Promoter	ENSG00000121774	0.409447982
28367	TNFSF10	1.883449568	6.92E-20	1.22	0.00193	Promoter	ENSG00000121858	1.278886549
28379	PDS5A	0.284449147	0.000105964	0.91	0.00916	Promoter	ENSG00000121892	0.144066903
28411	ZSCAN20	0.316961989	0.014585966	0.68	0.0148	Promoter	ENSG00000121903	0.119959401
28465	GTDC1	0.753887373	8.10E-11	1.12	0.000251	Promoter	ENSG00000121964	0.469940295
28529	ZRANB3	0.974200164	8.95E-10	1.17	0.000539	Promoter	ENSG00000121988	0.634384047
28556	POLK	0.416808478	2.66E-06	1.18	0.00034	Promoter	ENSG00000122008	0.273739043
28637	MRPS2	0.958352265	8.32E-14	1.1	0.00541	Promoter	ENSG00000122140	0.58672697
28653	COPA	0.681396625	5.24E-17	0.98	0.0203	Promoter	ENSG00000122218	0.371658651
28707	SERAC1	0.344050189	0.000237304	0.74	0.0161	Promoter	ENSG00000122335	0.141700608
28723	SHLD2	0.654638802	1.59E-09	1.42	6.31E-07	Promoter	ENSG00000122376	0.517378385
28726	PRXL2A	1.10998275	6.95E-18	1.01	7.72E-05	Promoter	ENSG00000122378	0.623958631
28756	CCDC18	1.170247353	1.07E-07	1.14	5.98E-05	Promoter	ENSG00000122483	0.742507273
28767	SLC66A2	0.370133995	8.89E-05	0.86	0.0106	Promoter	ENSG00000122490	0.177164058
28840	CBX3	1.253248764	2.94E-23	0.92	0.00789	Promoter	ENSG00000122565	0.641716647
28861	FAM126A	1.743066656	1.76E-22	0.91	0.0104	Promoter	ENSG00000122591	0.882822881
28877	NT5C3A	0.533397402	4.82E-06	1.4	0.000131	Promoter	ENSG00000122643	0.415620657
28886	ARL4A	0.953636613	2.48E-11	1.44	2.31E-06	Promoter	ENSG00000122644	0.764299546
28899	MRM2	0.752479278	6.68E-14	0.65	0.0374	Promoter	ENSG00000122687	0.272223802
28901	SMU1	0.100534637	0.036371493	1.32	0.000208	Promoter	ENSG00000122692	0.073859751
28908	GLIPR2	1.494308831	2.28E-13	1.18	7.88E-05	Promoter	ENSG00000122694	0.981387593
28913	CLTA	0.792807766	4.16E-16	1.07	0.000711	Promoter	ENSG00000122705	0.47213899
28928	ACO1	0.611300938	4.31E-11	0.9	0.00627	Promoter	ENSG00000122729	0.306207459
28982	NUDT10	2.61278563	1.97E-10	1.35	0.000371	Promoter	ENSG00000122824	1.963160198
28983	PLAU	1.151080101	0.015291556	1.3	0.00268	Promoter	ENSG00000122861	0.832850578
29005	CHST3	1.436840747	8.54E-08	0.61	0.0334	Promoter	ENSG00000122863	0.4878167
29021	CISD1	1.618663044	1.21E-19	0.98	0.00131	Promoter	ENSG00000122873	0.882878051
29044	P4HA1	3.033509806	5.24E-27	0.85	0.014	Promoter	ENSG00000122884	1.435101181
29048	ZWINT	4.759256148	6.55E-31	1.15	7.71E-05	Promoter	ENSG00000122952	3.046176849
29051	VPS26A	0.869916681	1.09E-14	0.74	0.0108	Promoter	ENSG00000122958	0.35828413
29068	CIT	4.588412256	1.63E-26	0.77	0.0173	Promoter	ENSG00000122966	1.966397663
29091	DDX54	0.413842155	3.33E-09	0.94	0.00179	Promoter	ENSG00000123064	0.216511403
29147	ITPR2	0.601553325	2.09E-09	0.68	0.0164	Promoter	ENSG00000123104	0.227667604
29202	DDX39A	0.711510033	1.36E-09	0.8	0.0212	Promoter	ENSG00000123136	0.316802944
29203	DDX39A	0.711510033	1.36E-09	1.36	0.0138	Promoter	ENSG00000123136	0.538565004
29217	WDR83	0.20175256	0.010911252	0.84	0.0215	Promoter	ENSG00000123154	0.094322767
29225	SPRYD7	1.931969996	8.56E-19	0.77	0.00354	Promoter	ENSG00000123178	0.827959885
29226	EBPL	0.888538285	3.86E-10	0.7	0.0189	Promoter	ENSG00000123179	0.346172352
29243	NLN	2.055916915	4.96E-24	0.71	0.0115	Promoter	ENSG00000123213	0.812422797
29253	CENPK	0.962857425	0.002466554	1	0.0158	Promoter	ENSG00000123219	0.535895582
29274	NCKAP1L	0.239708514	2.23E-05	1.6	5.97E-05	Promoter	ENSG00000123338	0.213462521
29284	SPATS2	0.45163224	1.59E-08	0.9	0.000867	Promoter	ENSG00000123352	0.226227627
29289	NR4A1	5.5143676	3.77E-23	1.11	0.0013	Promoter	ENSG00000123358	3.406723495
29296	PDE1B	1.874767956	2.08E-13	0.82	0.00059	Promoter	ENSG00000123360	0.85561732
29310	ATG101	0.476115247	3.58E-06	1.12	0.00122	Promoter	ENSG00000123395	0.296789345
29327	TUBA1B	2.9936898	1.22E-27	1.08	0.000321	Promoter	ENSG00000123416	1.799487135
29345	STIL	4.017383963	3.42E-31	1.01	0.00214	Promoter	ENSG00000123473	2.258306624
29348	HJURP	6.659784531	3.93E-22	0.91	0.00898	Promoter	ENSG00000123485	3.373026582
29354	NDUFAF4	0.350476518	3.09E-05	0.84	0.00244	Promoter	ENSG00000123545	0.163853757
29365	RAB9A	0.555173563	1.08E-08	0.59	0.0456	Promoter	ENSG00000123595	0.182305169
29374	NMI	0.416155729	0.001029905	0.68	0.00423	Promoter	ENSG00000123609	0.157500879
29383	ACVR1C	0.846790305	0.008412124	1.23	3.45E-05	Promoter	ENSG00000123612	0.579694502
29408	BATF3	4.756475302	3.46E-15	0.77	0.00285	Promoter	ENSG00000123685	2.038422312
29421	RAP2C	0.949345433	5.37E-13	1.1	0.0171	Promoter	ENSG00000123728	0.581212765
29453	AGO2	0.490664438	1.46E-05	0.84	0.023	Promoter	ENSG00000123908	0.229394004
29475	CKS2	4.581728723	7.58E-27	1.04	1.78E-05	Promoter	ENSG00000123975	2.652045093
29483	ACSL3	0.966006576	2.47E-15	1.29	7.67E-05	Promoter	ENSG00000123983	0.693566306
29514	FAM124B	0.523206104	0.005090105	0.57	0.0147	Promoter	ENSG00000124019	0.165983856
29579	SDC4	5.476841396	3.47E-22	1.17	0.000383	Promoter	ENSG00000124145	3.566434228
29734	STAU1	0.781831659	1.36E-16	1.1	0.000174	Promoter	ENSG00000124214	0.478656687
29813	FASTKD3	0.393428858	8.87E-06	1	0.000686	Promoter	ENSG00000124279	0.218969892
29872	USP22	0.268057851	3.16E-05	1.68	2.96E-07	Promoter	ENSG00000124422	0.250643246
29979	SNRPC	1.484804703	1.56E-20	0.81	0.0244	Promoter	ENSG00000124562	0.669379714
29983	SERPINB6	0.731620669	0.022610216	0.58	0.0431	Promoter	ENSG00000124570	0.236174037
30059	GLO1	2.191403236	5.08E-25	0.79	0.0212	Promoter	ENSG00000124767	0.963535195
30069	CPNE5	5.33009164	1.92E-14	0.98	0.00128	Promoter	ENSG00000124772	2.907227009
30130	NRN1	6.081404772	2.10E-22	1.09	0.000374	Promoter	ENSG00000124785	3.689339329
30135	NRN1	6.081404772	2.10E-22	1.99	5.60E-07	Promoter	ENSG00000124785	6.735582812
30167	ATXN1	1.1859076	1.33E-12	0.81	0.0302	Promoter	ENSG00000124788	0.53463091
30177	ATXN1	1.1859076	1.33E-12	0.83	0.0104	Promoter	ENSG00000124788	0.547831673
30180	ATXN1	1.1859076	1.33E-12	1.14	0.00492	Promoter	ENSG00000124788	0.752443503
30204	DEK	1.485977512	8.77E-24	0.71	0.015	Promoter	ENSG00000124795	0.587203694
30205	EEF1E1	1.75579272	2.20E-22	1.2	0.00016	Promoter	ENSG00000124802	1.172661543
30301	CNOT1	0.33725609	1.86E-06	1.34	3.37E-05	Promoter	ENSG00000125107	0.251525947
30309	MT2A	0.994808298	1.31E-05	1.02	0.000297	Promoter	ENSG00000125148	0.564751982
30310	MT2A	0.994808298	1.31E-05	1.03	0.0344	Promoter	ENSG00000125148	0.570288767
30321	GOT2	1.999888296	2.84E-22	1.3	1.71E-06	Promoter	ENSG00000125166	1.446995845
30329	DOK4	0.428637927	0.006239259	0.83	0.0337	Promoter	ENSG00000125170	0.198009889
30357	RAP2A	0.3075075	0.000240183	1.46	3.31E-06	Promoter	ENSG00000125249	0.249877275
30371	ABCC4	0.43420193	0.000116091	1.22	0.000287	Promoter	ENSG00000125257	0.29482871
30402	HROB	3.657936746	5.75E-26	1.03	0.00561	Promoter	ENSG00000125319	2.096967063
30404	UPF3B	0.882590902	5.48E-08	0.87	0.00718	Promoter	ENSG00000125351	0.427362973
30434	PTGER2	3.91748725	1.60E-21	1.17	6.25E-06	Promoter	ENSG00000125384	2.551006978
30474	MRPS7	1.125255437	6.60E-17	0.77	0.00287	Promoter	ENSG00000125445	0.482236455
30485	SLC25A19	1.219771433	3.07E-15	1.12	0.000923	Promoter	ENSG00000125454	0.760351967
30488	NT5C	0.743371324	2.38E-07	0.61	0.0224	Promoter	ENSG00000125458	0.252379358
30497	TTF1	1.072798998	2.22E-14	0.85	0.0148	Promoter	ENSG00000125482	0.507522707
30501	GTF3C4	0.635657181	1.46E-12	0.72	0.0219	Promoter	ENSG00000125484	0.254726218
30510	CHCHD5	0.78650118	4.74E-13	1.69	2.94E-06	Promoter	ENSG00000125611	0.739782879
30522	INSIG2	1.72680855	6.11E-18	1.37	6.21E-06	Promoter	ENSG00000125629	1.316688221
30525	POLR1B	0.629953759	2.17E-08	1.08	0.0023	Promoter	ENSG00000125630	0.378661038
30543	PSD4	1.223977504	6.96E-14	0.63	0.0272	Promoter	ENSG00000125637	0.429172789
30561	MED1	0.30335712	8.53E-06	1.1	0.00467	Promoter	ENSG00000125686	0.185722735
30565	ATG4C	0.347197166	2.40E-05	0.74	0.00616	Promoter	ENSG00000125703	0.142996723
30582	TRIP10	1.338294412	5.63E-15	0.88	0.0312	Promoter	ENSG00000125733	0.655469563
30586	TNFSF14	3.631803311	1.24E-22	1.04	0.000701	Promoter	ENSG00000125735	2.102199133
30601	SNRPD2	1.096148003	4.07E-16	0.82	0.00648	Promoter	ENSG00000125743	0.500266294
30607	EML2	1.377977563	4.24E-13	1.03	0.00383	Promoter	ENSG00000125746	0.789946291
30616	VASP	1.169773451	1.15E-20	0.88	0.00174	Promoter	ENSG00000125753	0.572931401
30617	SYMPK	0.379584988	3.66E-05	1.03	0.00226	Promoter	ENSG00000125755	0.217602783
30644	CD93	1.476040703	1.03E-08	1.07	0.00262	Promoter	ENSG00000125810	0.879023133
30681	STK35	0.527959071	2.87E-09	1.11	0.00084	Promoter	ENSG00000125834	0.326168058
30684	SNRPB	1.801164487	1.14E-24	0.96	0.00263	Promoter	ENSG00000125835	0.962371607
30685	NRSN2	3.671657621	9.14E-12	0.63	0.00744	Promoter	ENSG00000125841	1.28742198
30690	RRBP1	1.391113618	2.08E-14	1.16	0.000263	Promoter	ENSG00000125844	0.898129134
30726	DSTN	0.987247948	4.55E-15	0.71	0.0105	Promoter	ENSG00000125868	0.390124101
30728	SNRPB2	1.410335383	3.09E-21	1.04	0.000228	Promoter	ENSG00000125870	0.81634537
30738	TMEM74B	1.5737917	3.31E-08	0.72	0.0118	Promoter	ENSG00000125895	0.630663853
30745	FAM110A	0.416899697	0.003095617	0.78	0.00937	Promoter	ENSG00000125898	0.180985747
30746	MRPS26	0.389795091	6.96E-05	1.28	1.91E-05	Promoter	ENSG00000125901	0.277692742
30785	RALY	0.453892193	5.91E-10	1.03	0.00171	Promoter	ENSG00000125970	0.260200502
30791	DYNLRB1	0.476825185	3.83E-08	0.8	0.0107	Promoter	ENSG00000125971	0.212308492
30794	EIF2S2	1.330985069	4.69E-20	0.62	0.023	Promoter	ENSG00000125977	0.459285851
30799	ROMO1	1.78235977	2.12E-17	0.8	0.0198	Promoter	ENSG00000125995	0.793603457
30815	PLAGL2	1.843917034	2.85E-21	1.28	0.000166	Promoter	ENSG00000126003	1.313619356
30829	PSMB2	1.890619928	1.60E-25	0.55	0.0428	Promoter	ENSG00000126067	0.578742151
30834	UROD	1.23766266	3.16E-16	0.98	0.00957	Promoter	ENSG00000126088	0.675066501
30836	UROD	1.23766266	3.16E-16	0.6	0.0208	Promoter	ENSG00000126088	0.413306021
30854	XRCC3	0.2382356	0.035137613	1.02	0.00361	Promoter	ENSG00000126215	0.135246185
30882	CAPNS1	0.326132532	1.56E-05	0.62	0.0186	Promoter	ENSG00000126247	0.112539247
30912	RBM42	0.445942739	9.61E-09	0.94	0.0134	Promoter	ENSG00000126254	0.233305589
30921	COX6B1	0.804634876	9.07E-14	1.08	0.0022	Promoter	ENSG00000126267	0.483660701
30956	BCL2L12	1.638275177	2.30E-20	0.72	0.0188	Promoter	ENSG00000126453	0.656504248
30961	PRMT1	1.416065024	5.54E-19	0.75	0.0311	Promoter	ENSG00000126457	0.591102305
30972	ASL	1.776365947	2.21E-15	0.82	0.00827	Promoter	ENSG00000126522	0.810708048
30979	SBDS	0.152110844	0.023006463	0.97	0.00626	Promoter	ENSG00000126524	0.08212022
30982	STAT5A	0.350662786	2.68E-08	0.6	0.0318	Promoter	ENSG00000126561	0.117100601
30989	TRAP1	1.465513797	5.17E-14	0.93	0.000183	Promoter	ENSG00000126602	0.758561948
31018	ELK1	0.952326032	4.62E-17	1.42	7.98E-06	Promoter	ENSG00000126767	0.752648488
31038	DLGAP5	7.929484215	7.69E-27	1.04	0.00192	Promoter	ENSG00000126787	4.589828637
31070	WDR60	0.300839706	0.015594591	1.07	0.00161	Promoter	ENSG00000126870	0.17915838
31076	AIF1L	4.112100408	2.34E-10	1.07	0.0207	Promoter	ENSG00000126878	2.448869721
31092	MAP2K2	0.191928389	0.001871618	0.84	0.00698	Promoter	ENSG00000126934	0.0897298
31096	TIMM8A	1.134759051	5.37E-17	1.28	0.000122	Promoter	ENSG00000126953	0.808410263
31097	ZC4H2	0.463865334	2.76E-07	1.25	0.000862	Promoter	ENSG00000126970	0.322715722
31112	IPPK	0.780098088	1.11E-10	1.15	0.000898	Promoter	ENSG00000127080	0.499304232
31237	COX7C	0.428012218	3.87E-09	1.15	0.000248	Promoter	ENSG00000127184	0.273950565
31238	TRAF2	0.822710044	6.18E-08	1.88	2.32E-06	Promoter	ENSG00000127191	0.860840799
31310	YEATS4	1.777126774	8.23E-19	1	0.000496	Promoter	ENSG00000127337	0.989091804
31339	FGFRL1	0.566979106	6.26E-05	0.88	0.0028	Promoter	ENSG00000127418	0.277694911
31342	AUNIP	3.126478055	1.88E-21	0.52	0.0324	Promoter	ENSG00000127423	0.904850689
31373	SLC35E1	0.551751252	1.14E-11	0.93	0.00123	Promoter	ENSG00000127526	0.285590968
31409	PKMYT1	7.447001571	1.47E-26	1.05	0.00211	Promoter	ENSG00000127564	4.35200051
31525	ECHS1	1.284336428	1.28E-18	1.26	0.000135	Promoter	ENSG00000127884	0.900673819
31577	STYXL1	1.162415429	1.93E-15	1.11	0.000935	Promoter	ENSG00000127952	0.71812912
31656	SRD5A3	2.05141031	9.99E-13	0.95	0.00143	Promoter	ENSG00000128039	1.084661767
31686	PPAT	1.491741318	2.34E-21	1.3	0.000177	Promoter	ENSG00000128059	1.079332028
31700	ASPHD2	2.119692473	6.82E-16	1.05	0.00177	Promoter	ENSG00000128203	1.238740537
31708	YWHAH	3.509981958	1.39E-23	1.04	0.0153	Promoter	ENSG00000128245	2.031685198
31722	ATF4	0.705095476	6.60E-13	0.6	0.022	Promoter	ENSG00000128272	0.235460126
31740	APOL3	-1.05788286	9.89E-14	-1.43	0.000308	Promoter	ENSG00000128284	0.841960682
31768	MPST	1.502639747	8.46E-12	1.46	1.78E-06	Promoter	ENSG00000128309	1.221028838
31777	RAC2	0.982096253	3.42E-16	0.87	0.000679	Promoter	ENSG00000128340	0.475544869
31779	LIF	9.547389627	1.88E-27	0.83	0.0309	Promoter	ENSG00000128342	4.410429983
31796	EMC4	0.258273902	6.52E-06	0.66	0.032	Promoter	ENSG00000128463	0.094873004
31807	SPECC1	1.135428006	4.35E-12	0.84	0.00146	Promoter	ENSG00000128487	0.530831983
31891	PODXL	0.683347615	8.76E-05	1.99	1.15E-08	Promoter	ENSG00000128567	0.756855467
31940	CALU	1.112998224	2.28E-19	0.86	0.00144	Promoter	ENSG00000128595	0.532734859
31943	SMO	4.356852222	6.74E-11	0.79	0.00865	Promoter	ENSG00000128602	1.915658601
31950	IRF5	3.07170781	4.57E-17	1.01	0.000833	Promoter	ENSG00000128604	1.726710257
31971	MYO1B	5.729828739	1.23E-22	1.13	0.000134	Promoter	ENSG00000128641	3.603614103
31977	MTX2	1.822363393	4.48E-21	0.95	0.00169	Promoter	ENSG00000128654	0.963555603
32011	CHN1	2.302264328	2.57E-07	1.07	0.00499	Promoter	ENSG00000128656	1.371062193
32020	PSMG2	1.049336843	5.20E-22	0.82	0.00679	Promoter	ENSG00000128789	0.478902349
32025	TWSG1	1.095741862	1.70E-09	0.79	0.021	Promoter	ENSG00000128791	0.481785293
32149	KNSTRN	2.883622608	2.14E-28	0.72	0.0224	Promoter	ENSG00000128944	1.155550983
32154	DUT	3.321974564	9.60E-23	1.38	9.53E-07	Promoter	ENSG00000128951	2.551488307
32164	ARPP19	0.582899498	1.77E-12	1.21	0.0017	Promoter	ENSG00000128989	0.392552046
32186	PSMA1	1.938962033	1.14E-26	0.7	0.000258	Promoter	ENSG00000129084	0.755414885
32229	E2F8	6.31594502	6.13E-17	1.7	3.03E-11	Promoter	ENSG00000129173	5.975929363
32236	DCTD	0.965596538	5.36E-20	1.21	1.84E-06	Promoter	ENSG00000129187	0.650278303
32242	PIMREG	3.394213914	2.80E-15	0.94	0.00144	Promoter	ENSG00000129195	1.775764036
32275	MPDU1	0.723491614	2.01E-11	0.58	0.0474	Promoter	ENSG00000129255	0.233549901
32286	CCNT1	0.388964908	1.84E-10	1.27	0.000844	Promoter	ENSG00000129315	0.27493646
32287	PUS7L	0.654255201	1.06E-08	0.85	0.00624	Promoter	ENSG00000129317	0.309516854
32301	CDKN2D	1.612481316	5.62E-19	1	0.00726	Promoter	ENSG00000129355	0.897455419
32325	PARP2	1.422677259	1.43E-13	1.69	1.26E-07	Promoter	ENSG00000129484	1.338169993
32334	SNX6	0.210777084	0.003532131	0.93	0.00349	Promoter	ENSG00000129515	0.109099946
32385	MIS18BP1	1.26841353	2.69E-16	1.23	0.000112	Promoter	ENSG00000129534	0.86832873
32388	DAD1	0.625171282	1.64E-09	1.11	0.00617	Promoter	ENSG00000129562	0.386224831
32421	CDO1	3.641806194	1.20E-08	0.86	0.0302	Promoter	ENSG00000129596	1.74314484
32475	ASH2L	0.341037021	1.03E-09	1.37	6.55E-05	Promoter	ENSG00000129691	0.260040077
32486	SGO1	4.533265934	1.12E-25	1.45	1.00E-05	Promoter	ENSG00000129810	3.658452259
32622	SAT1	0.503619349	1.27E-05	0.89	0.0068	Promoter	ENSG00000130066	0.249465565
32624	GNL3L	0.422845323	9.10E-07	0.77	0.0244	Promoter	ENSG00000130119	0.181213459
32662	ECSIT	0.508596703	1.66E-07	0.97	0.00118	Promoter	ENSG00000130159	0.274576565
32665	LDLR	0.960278731	3.33E-10	1	0.00765	Promoter	ENSG00000130164	0.534460364
32672	ELOF1	0.563033314	2.57E-07	0.82	0.0121	Promoter	ENSG00000130165	0.256960363
32714	TOMM40	1.599790622	1.12E-18	1.59	2.28E-05	Promoter	ENSG00000130204	1.415723575
32724	GADD45G	3.895880373	1.21E-13	1.02	0.00181	Promoter	ENSG00000130222	2.211688592
32765	XPO7	0.527906107	8.88E-14	0.75	0.0283	Promoter	ENSG00000130227	0.220361714
32767	XPO7	0.527906107	8.88E-14	0.54	0.0341	Promoter	ENSG00000130227	0.158660434
32775	ATP8B3	0.584005598	0.001091279	1.39	0.000146	Promoter	ENSG00000130270	0.451803929
32789	BST2	1.682473056	1.02E-13	0.65	0.029	Promoter	ENSG00000130303	0.608666876
32808	LSM7	0.42768528	4.72E-06	0.98	0.00575	Promoter	ENSG00000130332	0.233275201
32848	RTN4IP1	0.661837833	1.44E-07	0.99	0.000209	Promoter	ENSG00000130347	0.364674148
32853	MTRES1	0.334579638	7.26E-06	1.16	0.00111	Promoter	ENSG00000130349	0.216010912
32857	RSPH3	0.786196355	0.000144307	0.76	0.014	Promoter	ENSG00000130363	0.332554486
32875	FUT5	2.664533226	2.95E-07	1.17	0.00177	Promoter	ENSG00000130383	1.735102738
32914	ARPC1B	1.501431949	1.45E-20	0.96	0.021	Promoter	ENSG00000130429	0.802222945
32981	SSBP4	1.270455947	7.50E-15	0.9	2.82E-05	Promoter	ENSG00000130511	0.636385554
32993	LSM4	1.798935293	4.70E-26	0.92	0.013	Promoter	ENSG00000130520	0.921131348
32998	JUND	1.216742318	2.15E-13	1.39	2.97E-06	Promoter	ENSG00000130522	0.94130769
33014	CAMSAP1	0.526092095	3.03E-09	1.03	9.03E-05	Promoter	ENSG00000130559	0.301590178
33023	UBAC1	0.287699499	0.000155159	0.78	0.0143	Promoter	ENSG00000130560	0.124896969
33042	SAMD10	0.66199687	1.71E-05	1	0.00682	Promoter	ENSG00000130590	0.36844624
33046	LSP1	0.313823646	0.000283075	1.04	0.000645	Promoter	ENSG00000130592	0.18165075
33049	LSP1	0.313823646	0.000283075	1.22	0.00082	Promoter	ENSG00000130592	0.213090303
33115	CEP85	0.70322097	4.43E-09	0.69	0.0283	Promoter	ENSG00000130695	0.270059274
33128	ADRM1	0.963145475	5.56E-17	1.17	0.000187	Promoter	ENSG00000130706	0.627185405
33135	EXOSC2	0.330655664	3.22E-05	0.93	0.00654	Promoter	ENSG00000130713	0.171150081
33156	CHMP2A	0.747627056	9.98E-13	0.93	0.00197	Promoter	ENSG00000130724	0.386977889
33157	UBE2M	1.245243755	8.00E-18	1.29	0.000212	Promoter	ENSG00000130725	0.894050964
33160	YIPF2	0.477243772	9.26E-08	0.8	0.0116	Promoter	ENSG00000130733	0.21249487
33164	EIF2S3	0.673689424	1.59E-16	0.82	0.0177	Promoter	ENSG00000130741	0.307462231
33235	DKC1	0.812226521	1.39E-15	1.05	0.000625	Promoter	ENSG00000130826	0.474662212
33254	LRP3	1.604004939	0.000338672	1.41	2.73E-06	Promoter	ENSG00000130881	1.258760212
33258	NOL11	0.278184022	6.61E-05	0.88	0.00763	Promoter	ENSG00000130935	0.136248913
33293	UBA1	0.484006627	1.72E-12	1.51	4.89E-05	Promoter	ENSG00000130985	0.40676769
33306	PPIL4	0.25992732	0.000517135	0.74	0.00857	Promoter	ENSG00000131013	0.107053739
33311	ULBP2	3.134552545	8.31E-07	0.88	0.00336	Promoter	ENSG00000131015	1.535240503
33313	AKAP12	2.97676706	2.07E-11	0.9	0.0247	Promoter	ENSG00000131016	1.491095824
33342	ULBP3	2.563137018	1.62E-07	1.5	3.86E-06	Promoter	ENSG00000131019	2.13983987
33369	EDA2R	2.132083978	5.00E-07	1.3	7.19E-05	Promoter	ENSG00000131080	1.542644489
33383	ATP6V1E1	0.382812909	7.22E-09	0.74	0.0262	Promoter	ENSG00000131100	0.157665433
33393	EMC8	0.200120191	0.008549315	1.03	0.00128	Promoter	ENSG00000131148	0.114721899
33453	GINS2	5.312382382	2.14E-28	0.83	0.00804	Promoter	ENSG00000131153	2.454062466
33465	PRR7	0.962581894	2.54E-06	1.05	4.59E-07	Promoter	ENSG00000131188	0.562529342
33476	NFATC1	0.647924682	3.11E-08	1.1	0.00993	Promoter	ENSG00000131196	0.396675523
33482	NFATC1	0.647924682	3.11E-08	1.31	0.000592	Promoter	ENSG00000131196	0.472404486
33500	NFATC1	0.647924682	3.11E-08	1.53	5.23E-05	Promoter	ENSG00000131196	0.551739591
33504	CAP1	0.965344084	1.70E-18	1.41	4.03E-06	Promoter	ENSG00000131236	0.757564204
33551	HAUS8	0.736822748	7.99E-15	0.66	0.0417	Promoter	ENSG00000131351	0.270660671
33578	TBC1D5	1.072420135	9.06E-18	0.79	0.0109	Promoter	ENSG00000131374	0.471530993
33671	KCNC3	3.059592304	3.95E-11	1	0.0168	Promoter	ENSG00000131398	1.702871014
33694	KIF3A	1.342143805	4.56E-16	0.87	0.00246	Promoter	ENSG00000131437	0.649884976
33699	MGAT1	-0.486148856	1.49E-11	-0.84	0.0326	Promoter	ENSG00000131446	0.227282892
33700	TUBG1	2.597411923	2.19E-26	0.69	0.00786	Promoter	ENSG00000131462	0.997488996
33704	ACLY	1.058231375	1.52E-18	0.99	0.0071	Promoter	ENSG00000131473	0.583087889
33705	VPS25	1.254530535	1.94E-19	0.88	0.0154	Promoter	ENSG00000131475	0.614443708
33708	NDUFA2	0.345522424	2.03E-06	1.33	1.49E-05	Promoter	ENSG00000131495	0.25576792
33772	EXOC4	0.349531795	1.01E-06	0.65	0.036	Promoter	ENSG00000131558	0.126449826
33794	KREMEN2	3.038453103	2.99E-10	1.33	0.00295	Promoter	ENSG00000131650	2.249170464
33795	KREMEN2	3.038453103	2.99E-10	1.25	0.0153	Promoter	ENSG00000131650	2.113882015
33796	THOC6	0.95978077	4.10E-17	0.78	0.0229	Promoter	ENSG00000131652	0.416662907
33803	NINJ1	1.004768959	6.52E-13	1.16	0.000353	Promoter	ENSG00000131669	0.64869775
33829	NPHP4	0.872920059	7.52E-11	0.94	0.00291	Promoter	ENSG00000131697	0.456688968
33903	PDHA1	0.579024357	5.26E-12	0.9	0.0111	Promoter	ENSG00000131828	0.290039759
33905	MCCC2	1.58602649	2.56E-23	1.31	2.29E-06	Promoter	ENSG00000131844	1.156378279
33925	SELENOS	0.324108478	0.000115805	0.73	0.0123	Promoter	ENSG00000131871	0.131683526
33943	CHSY1	2.095663192	4.69E-23	0.76	0.0149	Promoter	ENSG00000131873	0.886448013
33952	SNRPA1	0.737382647	1.21E-07	1.06	0.00628	Promoter	ENSG00000131876	0.435027761
33974	RHPN2	1.683856006	1.94E-13	1.56	5.55E-07	Promoter	ENSG00000131941	1.462001242
33983	C19orf12	0.256666088	0.000902432	0.94	0.0198	Promoter	ENSG00000131943	0.134280991
33992	GCH1	0.804816174	1.82E-12	0.73	0.0166	Promoter	ENSG00000131979	0.326992468
34014	FBXW9	1.579815777	1.52E-14	0.89	0.018	Promoter	ENSG00000132004	0.782554596
34031	TRIM21	0.455558945	3.42E-06	1.4	2.93E-06	Promoter	ENSG00000132109	0.35496931
34133	IMMT	1.089437775	7.62E-20	1.37	1.85E-07	Promoter	ENSG00000132305	0.830694223
34158	PER2	0.616858629	3.09E-10	0.92	0.00169	Promoter	ENSG00000132326	0.315857843
34166	RAMP1	2.399784104	6.34E-05	1.02	0.0109	Promoter	ENSG00000132329	1.362355775
34174	SCLY	1.149472859	2.31E-15	0.94	0.00902	Promoter	ENSG00000132330	0.601374167
34202	RAN	2.540340606	4.90E-29	1.17	1.88E-05	Promoter	ENSG00000132341	1.654230429
34236	MYBBP1A	0.426419896	3.10E-05	0.7	0.032	Promoter	ENSG00000132382	0.166132153
34243	RPA1	1.311704263	1.81E-21	0.84	0.0052	Promoter	ENSG00000132383	0.613244143
34283	COQ3	1.892729461	1.92E-19	0.86	0.0197	Promoter	ENSG00000132423	0.905951997
34302	GRSF1	0.935577024	1.11E-14	1.11	0.00128	Promoter	ENSG00000132463	0.577990526
34323	ITGB4	0.658507515	0.000928376	0.78	0.0156	Promoter	ENSG00000132470	0.285873258
34338	EIF5A	1.842706507	4.56E-17	1.46	0.000327	Promoter	ENSG00000132507	1.497363417
34354	RIDA	1.757906908	2.24E-18	0.79	0.00222	Promoter	ENSG00000132541	0.772931767
34395	REEP2	1.670967869	9.65E-10	0.97	0.00261	Promoter	ENSG00000132563	0.902106945
34424	BTBD3	1.155502841	9.51E-14	0.83	0.0115	Promoter	ENSG00000132640	0.533786153
34443	PCNA	3.632922303	4.70E-30	1.31	0.000343	Promoter	ENSG00000132646	2.648778231
34454	NXT1	0.872437485	1.80E-11	1.26	0.000147	Promoter	ENSG00000132661	0.611819135
34524	TOE1	1.235020455	1.06E-15	1.42	0.000108	Promoter	ENSG00000132773	0.976069378
34525	NASP	1.5332527	1.91E-26	0.9	0.00807	Promoter	ENSG00000132780	0.76802338
34617	DCTN4	0.505626568	7.01E-12	1.14	0.000299	Promoter	ENSG00000132912	0.320813718
34675	POMP	2.36598067	4.70E-26	0.8	0.0016	Promoter	ENSG00000132963	1.053463207
34684	CDK8	1.111380109	2.33E-14	0.96	0.00119	Promoter	ENSG00000132964	0.593816206
34710	WASF3	1.811424531	0.000128779	1.65	1.84E-05	Promoter	ENSG00000132970	1.663498379
34783	MYH10	3.160987021	3.09E-22	1.81	1.70E-09	Promoter	ENSG00000133026	3.184340355
34787	PEMT	1.315674158	3.08E-14	0.94	0.00211	Promoter	ENSG00000133027	0.688326344
34851	TMCC2	2.032708646	1.90E-13	0.57	0.0326	Promoter	ENSG00000133069	0.644864075
34869	CCNA1	3.322320677	2.36E-08	1.43	9.84E-05	Promoter	ENSG00000133101	2.644209003
34877	COG6	0.358776291	1.26E-05	0.43	0.0454	Promoter	ENSG00000133103	0.085863855
34889	RFXAP	0.49207928	3.33E-07	0.96	0.00321	Promoter	ENSG00000133111	0.262920533
34897	KL	2.558099184	5.39E-09	1.08	8.82E-05	Promoter	ENSG00000133116	1.537656498
34912	RFC3	3.866952357	1.65E-28	0.49	0.0419	Promoter	ENSG00000133119	1.054588654
35011	HSPBP1	0.599384502	4.47E-07	1.18	0.0012	Promoter	ENSG00000133265	0.39364588
35033	MACROD1	0.445767654	0.000941487	1.16	0.00134	Promoter	ENSG00000133315	0.287795987
35165	ADCK2	0.320283844	0.000250118	0.9	0.00683	Promoter	ENSG00000133597	0.16043375
35269	LARS1	0.116029555	0.048826343	1.42	1.30E-05	Promoter	ENSG00000133706	0.091701231
35270	IMPA1	0.740190875	1.15E-11	1.54	5.45E-06	Promoter	ENSG00000133731	0.634428437
35394	HSD17B4	0.607580053	4.69E-12	0.69	0.0221	Promoter	ENSG00000133835	0.233330113
35404	TEX15	1.236821	0.000166501	1.24	0.000373	Promoter	ENSG00000133863	0.85358491
35427	ERG28	0.637070163	1.82E-12	1.41	4.89E-05	Promoter	ENSG00000133935	0.499947696
35484	MBD2	0.796750173	1.20E-14	1.24	0.000415	Promoter	ENSG00000134046	0.549872556
35487	CCNB1	6.286762531	2.40E-32	1.11	0.00029	Promoter	ENSG00000134057	3.883901686
35509	IRAK2	1.23726837	2.03E-11	0.95	0.00597	Promoter	ENSG00000134070	0.654192723
35515	CAMK1	4.418993403	5.82E-21	1.51	0.000178	Promoter	ENSG00000134072	3.713799843
35516	THUMPD3	0.423663667	3.16E-09	1.14	0.000839	Promoter	ENSG00000134077	0.268809285
35518	BHLHE40	6.942850332	3.76E-28	2.16	2.64E-22	Promoter	ENSG00000134107	8.346602814
35551	KATNBL1	0.157489351	0.039848203	1.23	2.28E-05	Promoter	ENSG00000134152	0.107813836
35552	EMC7	0.630800212	1.45E-10	1.09	0.00267	Promoter	ENSG00000134153	0.382680667
35610	PSRC1	4.602496382	3.55E-18	0.69	0.00671	Promoter	ENSG00000134222	1.767505361
35611	PTPN22	1.662594388	3.34E-21	0.91	0.00031	Promoter	ENSG00000134242	0.842065541
35612	SORT1	0.574127033	0.00589159	0.69	0.031	Promoter	ENSG00000134243	0.220483087
35632	LAMTOR5	1.137188442	6.52E-19	0.85	0.00163	Promoter	ENSG00000134248	0.537984243
35644	TRIM45	1.169541243	0.001235114	1.22	0.000506	Promoter	ENSG00000134253	0.794133588
35676	ARF3	0.452114425	1.31E-07	1.04	0.00076	Promoter	ENSG00000134287	0.261697694
35697	YWHAQ	1.353982458	2.56E-18	1.27	2.08E-05	Promoter	ENSG00000134308	0.957050714
35750	IAH1	1.153928985	1.33E-18	0.84	0.00401	Promoter	ENSG00000134330	0.539481506
35751	LDHA	4.794961222	1.31E-33	0.99	0.00557	Promoter	ENSG00000134333	2.642034516
35789	TIMM17A	1.340740679	2.92E-20	1.51	0.000195	Promoter	ENSG00000134375	1.126782068
35827	IL2RA	7.233872446	1.61E-34	1.25	0.0079	Promoter	ENSG00000134460	5.032676939
35834	ECHDC3	3.42306457	7.30E-10	1.01	0.00105	Promoter	ENSG00000134463	1.924219707
35844	IL15RA	4.001639143	6.21E-17	1.17	1.06E-05	Promoter	ENSG00000134470	2.605805386
35851	CCNH	0.842826809	6.67E-17	1.12	0.00252	Promoter	ENSG00000134480	0.525381235
35873	KCTD1	0.219572109	0.031597313	1.47	0.00064	Promoter	ENSG00000134504	0.179643994
35897	CABLES1	6.427017571	6.65E-17	0.77	0.00185	Promoter	ENSG00000134508	2.754345431
35925	DOCK2	0.636758012	1.21E-11	1.32	4.14E-06	Promoter	ENSG00000134516	0.467806813
35990	DDB2	1.257882519	1.44E-15	0.73	0.0158	Promoter	ENSG00000134574	0.511070879
35996	RTL8C	0.859157831	4.89E-12	0.64	0.0308	Promoter	ENSG00000134590	0.306035016
35997	RAB33A	1.017052015	2.33E-13	1.26	3.27E-05	Promoter	ENSG00000134594	0.713233778
36002	RBMX2	0.512136518	1.59E-10	0.91	0.0034	Promoter	ENSG00000134597	0.259385282
36005	STK26	0.166977428	0.017467531	1.1	0.00225	Promoter	ENSG00000134602	0.102227713
36026	YARS1	0.962227676	4.78E-16	0.91	0.00482	Promoter	ENSG00000134684	0.487346027
36037	GNL2	0.956730781	1.84E-18	0.93	0.00669	Promoter	ENSG00000134697	0.495211691
36039	HOOK1	0.329345713	0.000400656	1.17	0.00114	Promoter	ENSG00000134709	0.214464824
36088	DTNA	1.084664422	5.67E-05	1.33	0.000138	Promoter	ENSG00000134769	0.802906972
36136	SLC43A3	4.507807816	4.12E-31	1.12	0.000506	Promoter	ENSG00000134802	2.809969513
36137	TIMM10	1.755240326	2.74E-17	1.15	0.00159	Promoter	ENSG00000134809	1.123447084
36205	GGACT	0.320853995	0.028174415	1.25	6.38E-05	Promoter	ENSG00000134864	0.223221312
36268	POGLUT2	4.890372837	1.02E-15	2.59	2.34E-15	Promoter	ENSG00000134901	7.04952618
36352	WDR36	0.888505672	3.23E-15	0.9	0.00639	Promoter	ENSG00000134987	0.445062402
36385	NAA35	0.842426558	2.28E-13	1.27	0.00136	Promoter	ENSG00000135040	0.595461879
36387	C9orf40	2.082580633	4.35E-24	1.01	0.000686	Promoter	ENSG00000135045	1.170688608
36462	PSAT1	2.327853454	7.68E-15	1.22	9.74E-05	Promoter	ENSG00000135069	1.58064252
36472	ADAM19	5.29703154	8.65E-23	1.36	0.00096	Promoter	ENSG00000135074	4.009494853
36491	HAVCR2	3.196409653	4.02E-21	1.19	0.000258	Promoter	ENSG00000135077	2.117032806
36569	TRAFD1	0.367172609	1.24E-08	0.82	0.0128	Promoter	ENSG00000135148	0.167572335
36591	TMEM60	0.178204771	0.024557698	1.25	3.67E-05	Promoter	ENSG00000135211	0.12397883
36669	KHDC1	0.436553853	0.001814019	1.11	0.000417	Promoter	ENSG00000135314	0.26969879
36679	SYNCRIP	0.936232172	9.53E-16	1.37	0.000114	Promoter	ENSG00000135316	0.713875243
36768	NAT10	0.944664998	1.72E-20	1.01	0.000204	Promoter	ENSG00000135372	0.531027963
36783	CAPRIN1	1.289991619	2.03E-22	0.95	0.000241	Promoter	ENSG00000135387	0.68206959
36790	ATP5MC2	0.309354429	0.002572596	1.03	0.000196	Promoter	ENSG00000135390	0.177342063
36794	CD63	1.630663518	2.08E-16	1.14	1.13E-05	Promoter	ENSG00000135404	1.034635557
36821	TROAP	4.995542361	2.28E-13	1.08	0.00631	Promoter	ENSG00000135451	3.002787467
36826	B4GALNT1	3.311393012	1.40E-08	1.54	0.002	Promoter	ENSG00000135454	2.838243434
36836	ESPL1	6.204136393	1.43E-26	0.76	0.00187	Promoter	ENSG00000135476	2.624297835
36856	LTV1	0.653962747	2.32E-11	0.75	0.0127	Promoter	ENSG00000135521	0.272981029
36864	MAP7	3.196517554	2.36E-16	1.1	0.000567	Promoter	ENSG00000135525	1.956987141
36920	STX11	4.60048689	1.83E-23	0.95	0.00309	Promoter	ENSG00000135604	2.432459375
36927	TEC	0.976326983	2.17E-10	1.32	2.54E-05	Promoter	ENSG00000135605	0.717277844
36931	PRADC1	0.690923713	6.91E-07	0.95	0.00582	Promoter	ENSG00000135617	0.365318694
36935	CCT7	1.36671712	1.17E-19	0.91	0.00136	Promoter	ENSG00000135624	0.692210559
36936	EGR4	2.360408229	6.80E-06	1.54	3.57E-05	Promoter	ENSG00000135625	2.023140453
36950	SMYD5	0.327595555	1.73E-06	0.73	0.023	Promoter	ENSG00000135632	0.133100306
36957	DYSF	1.255375887	0.002495565	1.16	0.0265	Promoter	ENSG00000135636	0.8104943
37017	MDM2	1.369054859	1.91E-18	0.88	0.00698	Promoter	ENSG00000135679	0.670535409
37036	MPHOSPH6	1.868095058	4.80E-18	1.17	6.18E-05	Promoter	ENSG00000135698	1.216474547
37053	FBXL8	0.664657678	0.001496076	0.78	0.036	Promoter	ENSG00000135722	0.288543186
37055	FHOD1	0.907257064	1.26E-10	0.97	0.00245	Promoter	ENSG00000135723	0.489801697
37102	ABCB10	1.448802292	5.10E-19	1.06	0.00051	Promoter	ENSG00000135776	0.854738335
37115	TAF5L	0.275904122	1.00E-04	0.91	0.00585	Promoter	ENSG00000135801	0.139739046
37117	GLUL	0.641978453	1.26E-06	1.15	4.29E-07	Promoter	ENSG00000135821	0.410900325
37119	STX6	0.27712994	3.03E-06	0.77	0.00272	Promoter	ENSG00000135823	0.118766065
37148	NIBAN1	2.829411284	7.75E-23	1.16	0.00023	Promoter	ENSG00000135842	1.826721177
37161	LAMC1	0.777889464	0.019268727	0.8	0.00964	Promoter	ENSG00000135862	0.346358675
37182	MRPL44	0.982428511	6.82E-19	1.07	0.000938	Promoter	ENSG00000135900	0.585063397
37220	DOCK10	0.230201166	0.011711066	1	0.00167	Promoter	ENSG00000135905	0.128122591
37222	TTLL4	0.644128154	1.40E-09	0.93	0.00408	Promoter	ENSG00000135912	0.33340601
37226	USP37	1.227209883	9.74E-18	1.11	0.000481	Promoter	ENSG00000135913	0.758158513
37235	ITM2C	1.140150134	1.14E-14	0.93	0.00352	Promoter	ENSG00000135916	0.59015105
37246	SERPINE2	2.832899017	3.21E-18	1.02	0.000984	Promoter	ENSG00000135919	1.608234811
37256	WNT10A	3.508835587	1.15E-10	0.91	0.0107	Promoter	ENSG00000135925	1.777143938
37266	EIF4E2	-0.166329353	0.000127409	-1.14	0.0465	Promoter	ENSG00000135930	0.105533889
37297	CAB39	0.873332704	1.80E-13	0.64	0.0368	Promoter	ENSG00000135932	0.311084155
37349	MRPS9	1.41800247	5.32E-20	1.16	6.45E-05	Promoter	ENSG00000135972	0.915489083
37458	PLXNC1	1.173594014	6.44E-10	1.03	3.86E-06	Promoter	ENSG00000136040	0.672780358
37474	PWP1	0.78547799	6.77E-15	0.9	0.026	Promoter	ENSG00000136045	0.393454686
37475	DRAM1	1.353994666	8.00E-08	1.15	0.0026	Promoter	ENSG00000136048	0.86662854
37517	NEK3	1.675913487	2.23E-09	0.8	0.0288	Promoter	ENSG00000136098	0.746207786
37521	RNASEH2B	0.442964965	2.84E-08	0.98	0.000317	Promoter	ENSG00000136104	0.2416093
37528	CKAP2	2.042386348	6.74E-23	0.93	0.0103	Promoter	ENSG00000136108	1.057155906
37547	LRCH1	0.230697442	0.000314533	0.97	0.000604	Promoter	ENSG00000136141	0.124546838
37585	MED4	0.161530108	0.001818879	0.69	0.0372	Promoter	ENSG00000136146	0.062032712
37619	SPRY2	1.057120847	0.00069353	0.69	0.00976	Promoter	ENSG00000136158	0.405968111
37641	NUDT15	1.345796771	4.11E-17	1.42	7.78E-06	Promoter	ENSG00000136159	1.063618835
37648	LCP1	1.620607301	9.02E-21	0.77	0.0258	Promoter	ENSG00000136167	0.694523123
37728	IGF2BP3	1.520030481	1.73E-12	0.85	0.0133	Promoter	ENSG00000136231	0.71910021
37750	RAPGEF5	4.897773984	1.64E-16	0.79	0.0127	Promoter	ENSG00000136237	2.153495777
37761	RAC1	0.717970378	3.46E-11	1.39	8.26E-05	Promoter	ENSG00000136238	0.555443028
37766	KDELR2	0.946158127	5.90E-15	0.76	0.0338	Promoter	ENSG00000136240	0.400216979
37813	TBRG4	0.536381806	4.20E-09	0.89	0.00223	Promoter	ENSG00000136270	0.2656943
37838	MYO1G	4.048844595	2.21E-26	1.28	8.84E-05	Promoter	ENSG00000136286	2.884425129
37854	MTHFS	0.384509847	0.001008639	0.93	0.000947	Promoter	ENSG00000136371	0.199025447
37875	IREB2	0.189949332	0.001304856	0.89	0.00816	Promoter	ENSG00000136381	0.094090542
37907	SRSF1	1.123845069	1.68E-14	0.94	0.00542	Promoter	ENSG00000136450	0.587966376
37911	DCAF7	0.378349575	9.70E-09	1.05	0.0027	Promoter	ENSG00000136485	0.22110611
37915	ACTL6A	1.173831451	5.25E-24	1	0.00259	Promoter	ENSG00000136518	0.653316963
37917	MRPL47	1.477575343	4.60E-19	1.04	0.00283	Promoter	ENSG00000136522	0.855265922
37921	TRA2B	0.524711494	2.92E-14	0.79	0.00749	Promoter	ENSG00000136527	0.230709704
37990	EPRS1	1.376418952	8.40E-20	1.08	0.00076	Promoter	ENSG00000136628	0.827356327
38005	KCTD3	0.755565311	1.22E-06	0.92	0.00726	Promoter	ENSG00000136636	0.386881561
38044	SAP130	0.169707657	0.001478834	1.26	6.00E-04	Promoter	ENSG00000136715	0.119011842
38066	IMP4	0.461155567	6.64E-08	1.58	4.18E-06	Promoter	ENSG00000136718	0.405529765
38071	HS6ST1	0.860424311	1.27E-12	0.63	0.0247	Promoter	ENSG00000136720	0.301697294
38132	UGGT1	0.117920569	0.047425013	1.22	1.13E-05	Promoter	ENSG00000136731	0.080069587
38173	YME1L1	0.456383787	2.05E-12	0.96	0.00332	Promoter	ENSG00000136758	0.243848245
38174	YME1L1	0.456383787	2.05E-12	0.67	0.0494	Promoter	ENSG00000136758	0.170185754
38176	DNAJC1	1.900425211	2.28E-18	1.18	0.0024	Promoter	ENSG00000136770	1.248104599
38193	NIPSNAP3A	0.956807703	1.27E-11	1.19	0.0011	Promoter	ENSG00000136783	0.633708916
38201	TXN	3.523421738	6.25E-24	1.42	9.82E-08	Promoter	ENSG00000136810	2.784653527
38203	ODF2	0.812308092	4.36E-13	1.07	0.000915	Promoter	ENSG00000136811	0.483751974
38206	ECPAS	1.085987972	1.06E-16	1.19	0.000612	Promoter	ENSG00000136813	0.719267057
38213	SMC2	2.893658665	1.14E-25	1.15	0.000225	Promoter	ENSG00000136824	1.852095319
38232	KLF4	1.227797029	0.015814809	1.8	1.96E-06	Promoter	ENSG00000136826	1.230034454
38273	NIBAN2	2.723458796	8.73E-16	0.71	0.0202	Promoter	ENSG00000136830	1.076210812
38298	TMOD1	1.703088909	0.000341245	1.02	0.00111	Promoter	ENSG00000136842	0.966842395
38327	SLC2A8	0.527700136	0.011226897	3.07	3.91E-31	Promoter	ENSG00000136856	0.901662015
38342	SLC31A2	1.305513529	9.18E-09	1.4	7.76E-05	Promoter	ENSG00000136867	1.017249782
38358	PRPF4	1.011881759	3.82E-19	0.83	0.00834	Promoter	ENSG00000136875	0.467440193
38396	DPM2	0.798035765	8.80E-13	0.83	0.0042	Promoter	ENSG00000136908	0.368653737
38403	PSMB7	1.27599648	5.56E-21	0.57	0.0301	Promoter	ENSG00000136930	0.404801884
38416	RABEPK	0.223178149	0.012891966	1.04	0.00319	Promoter	ENSG00000136933	0.129182357
38425	ANP32B	0.961725858	1.87E-20	0.99	0.000877	Promoter	ENSG00000136938	0.52991313
38430	PDCL	0.398999057	4.56E-08	0.8	0.00631	Promoter	ENSG00000136940	0.17765607
38433	RPL35	0.340361962	0.000436579	0.85	0.0134	Promoter	ENSG00000136942	0.161019375
38434	CTSV	3.922077219	7.82E-13	1.38	0.000161	Promoter	ENSG00000136943	3.012405413
38463	DSCC1	6.256349467	2.38E-23	1.02	0.00129	Promoter	ENSG00000136982	3.551725263
38528	POLR1E	0.79106291	3.88E-16	0.66	0.0474	Promoter	ENSG00000137054	0.290584973
38533	UBAP2	0.475153566	3.53E-09	1.02	0.000168	Promoter	ENSG00000137073	0.26974435
38539	APTX	1.157430129	5.36E-19	0.75	0.00313	Promoter	ENSG00000137074	0.483141385
38558	SIT1	1.977625595	3.82E-18	1.04	0.00401	Promoter	ENSG00000137078	1.144710342
38563	DCTN3	0.515280274	1.82E-07	1.04	0.00119	Promoter	ENSG00000137100	0.298260025
38571	GRHPR	0.615049028	2.02E-09	1.1	0.0021	Promoter	ENSG00000137106	0.376548234
38584	ALDH1B1	2.917747188	6.51E-21	1.46	3.09E-10	Promoter	ENSG00000137124	2.370929869
38589	HINT2	1.121325811	7.60E-13	1.08	0.000389	Promoter	ENSG00000137133	0.674021528
38599	FOXP4	1.086441804	6.41E-12	0.99	3.86E-05	Promoter	ENSG00000137166	0.598631899
38604	PPIL1	1.83188325	1.18E-19	0.78	0.021	Promoter	ENSG00000137168	0.795262653
38631	PIM1	0.684874423	2.06E-07	1.08	0.000927	Promoter	ENSG00000137193	0.411673485
38647	GMPR	3.454147609	1.77E-12	1.04	0.00864	Promoter	ENSG00000137198	1.999366564
38661	TMEM14B	0.603061558	5.24E-10	1.07	0.0017	Promoter	ENSG00000137210	0.359139866
38693	IRF4	4.1642408	1.63E-21	1.1	0.000439	Promoter	ENSG00000137265	2.549451258
38743	BPHL	0.230037757	0.035832759	0.9	0.00237	Promoter	ENSG00000137274	0.115228478
38797	MGARP	0.824595344	0.03822505	0.78	0.0218	Promoter	ENSG00000137463	0.357975805
38906	PRCP	0.444038844	7.57E-06	1	0.0154	Promoter	ENSG00000137509	0.247137789
38924	MRPL15	1.74022948	2.63E-22	0.71	0.0473	Promoter	ENSG00000137547	0.687674726
38933	GGH	3.49228406	1.87E-23	1.2	5.86E-06	Promoter	ENSG00000137563	2.332432052
38965	NEK1	0.450095802	2.20E-05	0.87	0.0133	Promoter	ENSG00000137601	0.217942741
39003	BUD13	0.641171348	6.30E-12	0.78	0.0047	Promoter	ENSG00000137656	0.278347229
39011	DCUN1D5	2.915831191	8.58E-27	0.99	9.19E-05	Promoter	ENSG00000137692	1.606629604
39036	RDX	2.558260011	8.70E-26	1.04	0.00205	Promoter	ENSG00000137710	1.480799349
39056	FDX1	1.0319386	1.71E-13	0.65	0.0395	Promoter	ENSG00000137714	0.373323568
39066	C11orf1	1.089716756	1.47E-11	0.98	0.00147	Promoter	ENSG00000137720	0.594371392
39076	ARHGAP20	2.536995267	8.28E-08	1.4	1.92E-05	Promoter	ENSG00000137727	1.976814353
39124	CTDSPL2	0.323794263	2.71E-07	0.73	0.00958	Promoter	ENSG00000137770	0.131555861
39144	NDUFAF1	0.74549978	2.20E-07	0.78	0.022	Promoter	ENSG00000137806	0.323638601
39145	KIF23	5.235982279	6.80E-25	0.8	0.0132	Promoter	ENSG00000137807	2.331343934
39168	ITGA11	1.365768749	1.93E-06	1.23	0.0257	Promoter	ENSG00000137809	0.934976027
39208	ITPKA	5.679269278	7.35E-14	1.08	0.00257	Promoter	ENSG00000137825	3.413771194
39213	UACA	1.6110938	8.68E-11	0.72	0.0149	Promoter	ENSG00000137831	0.645611884
39283	RSL24D1	0.842413351	1.66E-12	0.68	0.0159	Promoter	ENSG00000137876	0.318824984
39287	GCHFR	1.830248467	2.28E-22	1.13	0.00069	Promoter	ENSG00000137880	1.151083128
39324	FNBP1L	-0.501636283	0.003127064	-1.4	0.00256	Promoter	ENSG00000137942	0.390872548
39327	KYAT3	0.863250429	3.44E-13	1.03	0.00059	Promoter	ENSG00000137944	0.494871247
39331	GTF2B	0.203476685	0.001665654	0.8	0.0129	Promoter	ENSG00000137947	0.090598881
39389	CGREF1	2.465532738	3.02E-14	1.49	0.0308	Promoter	ENSG00000138028	2.044632384
39392	KHK	1.486612035	6.97E-14	0.9	0.0125	Promoter	ENSG00000138030	0.74466055
39397	ADCY3	2.404630298	1.08E-14	1.01	4.00E-04	Promoter	ENSG00000138031	1.351723555
39412	PNPT1	0.848451172	3.16E-09	0.84	0.00458	Promoter	ENSG00000138035	0.396665412
39416	DYNC2LI1	1.203798676	8.93E-14	0.92	0.0245	Promoter	ENSG00000138036	0.616396099
39437	RAB1A	0.868451161	2.60E-18	1.47	2.22E-05	Promoter	ENSG00000138069	0.710527559
39444	ACTR2	0.767398032	2.89E-13	0.97	0.0015	Promoter	ENSG00000138071	0.414295874
39449	PREB	0.402775678	1.67E-05	0.59	0.0256	Promoter	ENSG00000138073	0.1322615
39471	CENPO	2.558523774	8.01E-26	0.86	0.00323	Promoter	ENSG00000138092	1.224633403
39476	LRPPRC	1.594245886	1.31E-21	0.96	7.00E-04	Promoter	ENSG00000138095	0.851813916
39536	STAMBPL1	1.127608704	2.09E-14	1.25	0.000357	Promoter	ENSG00000138134	0.78448858
39561	KIF11	5.33254791	8.49E-34	0.85	0.0374	Promoter	ENSG00000138160	2.522736465
39593	DUSP5	4.873889195	2.28E-22	0.83	0.00369	Promoter	ENSG00000138166	2.251499926
39606	ARL3	1.254590783	3.99E-18	1.35	8.62E-07	Promoter	ENSG00000138175	0.942657776
39610	CEP55	7.875990271	6.91E-25	1.01	0.00551	Promoter	ENSG00000138180	4.427358989
39611	KIF20B	2.161134291	4.21E-21	1.47	1.44E-05	Promoter	ENSG00000138182	1.768142577
39685	RPS24	0.216402006	0.005248823	0.83	0.019	Promoter	ENSG00000138326	0.099967209
39698	DNA2	3.334574432	2.33E-24	0.78	0.0199	Promoter	ENSG00000138346	1.447615457
39712	ATIC	1.335616693	2.76E-20	1	0.000394	Promoter	ENSG00000138363	0.743361444
39714	SMARCAL1	0.426624312	5.48E-08	1.01	7.19E-06	Promoter	ENSG00000138375	0.239819872
39721	BARD1	2.088869052	1.01E-20	1.11	6.81E-05	Promoter	ENSG00000138376	1.290483296
39726	STAT4	1.189084068	7.88E-09	0.83	0.0074	Promoter	ENSG00000138378	0.549299047
39744	ASNSD1	0.247792999	0.000225287	0.86	0.0137	Promoter	ENSG00000138381	0.118605732
39768	FASTKD1	0.977437457	4.35E-11	1.06	0.00347	Promoter	ENSG00000138399	0.576650982
39775	HECW2	1.60162197	8.39E-10	0.97	0.000644	Promoter	ENSG00000138411	0.864669111
39802	IDH1	0.483457584	6.61E-08	1.32	0.000107	Promoter	ENSG00000138413	0.355181635
39803	OLA1	1.768060638	5.59E-23	1.08	0.00121	Promoter	ENSG00000138430	1.062769553
39835	WDR12	1.279370153	8.15E-20	0.72	0.021	Promoter	ENSG00000138442	0.512680624
39871	MNS1	1.29883719	7.95E-05	2.3	9.96E-07	Promoter	ENSG00000138587	1.662649647
39892	TMOD3	0.742828404	3.98E-14	0.65	0.0159	Promoter	ENSG00000138594	0.268732413
39894	SPPL2A	0.867079788	3.50E-15	1.06	9.69E-05	Promoter	ENSG00000138600	0.511544148
39905	SHF	2.215841721	2.00E-15	1	0.0103	Promoter	ENSG00000138606	1.233266482
39908	INTS14	0.737596859	4.07E-14	0.74	0.00665	Promoter	ENSG00000138614	0.303786851
39914	PARP16	0.252934194	0.000993739	1.34	0.022	Promoter	ENSG00000138617	0.188638588
39925	PPCDC	1.146554406	3.91E-12	0.95	0.0209	Promoter	ENSG00000138621	0.606228662
39927	SEMA7A	3.466129932	1.34E-25	0.99	0.0317	Promoter	ENSG00000138623	1.909845459
39964	ZGRF1	1.482672423	2.11E-11	0.9	0.00163	Promoter	ENSG00000138658	0.742687154
39971	COPS4	0.794973587	1.31E-17	1.37	1.04E-05	Promoter	ENSG00000138663	0.606165842
39978	HNRNPD	0.87803894	1.26E-16	1.47	3.28E-07	Promoter	ENSG00000138668	0.718371848
40064	GPAT3	0.572776383	0.043551531	1.23	0.000172	Promoter	ENSG00000138678	0.392110441
40069	FGF2	3.099051689	9.09E-10	0.99	0.000532	Promoter	ENSG00000138685	1.707584514
40070	BBS7	0.538642464	2.22E-08	1.01	0.00479	Promoter	ENSG00000138686	0.302789043
40093	RAP1GDS1	1.285006855	3.19E-18	0.98	0.00243	Promoter	ENSG00000138698	0.700889757
40094	LARP1B	1.298389662	1.72E-17	1.5	7.75E-07	Promoter	ENSG00000138709	1.083963106
40144	NUP54	0.644355429	7.63E-11	0.99	0.000112	Promoter	ENSG00000138750	0.355041304
40152	G3BP2	0.501678476	2.98E-08	1.41	3.49E-05	Promoter	ENSG00000138757	0.393697606
40162	SEPTIN11	1.409155252	1.61E-11	1.17	9.54E-10	Promoter	ENSG00000138758	0.917620059
40227	CDKL2	0.735046154	0.019261357	0.79	0.0365	Promoter	ENSG00000138769	0.323191473
40247	PPA2	1.116601163	1.04E-16	1.14	4.28E-06	Promoter	ENSG00000138777	0.708469438
40254	CENPE	5.390533727	1.15E-24	0.87	0.000259	Promoter	ENSG00000138778	2.610172522
40255	GSTCD	1.617938249	1.04E-16	0.64	0.0377	Promoter	ENSG00000138780	0.576315247
40257	INTS12	0.514147514	8.55E-10	1.09	0.00412	Promoter	ENSG00000138785	0.31191225
40322	HADH	1.652502331	1.76E-20	0.87	0.00297	Promoter	ENSG00000138796	0.800164955
40332	PAPSS1	1.38209422	5.75E-17	1.31	1.39E-05	Promoter	ENSG00000138801	1.007690442
40372	MTTP	1.20663864	0.024569048	1.04	0.000332	Promoter	ENSG00000138823	0.698439449
40413	GUCD1	0.924122981	6.27E-18	0.8	0.0259	Promoter	ENSG00000138867	0.411469786
40447	B4GALNT3	1.429500078	0.007939354	0.87	0.0296	Promoter	ENSG00000139044	0.692184116
40450	ETV6	0.931567527	5.50E-13	0.81	0.00525	Promoter	ENSG00000139083	0.419969308
40489	KIF21A	1.713833654	1.27E-11	2.95	6.04E-30	Promoter	ENSG00000139116	2.813901401
40504	CPNE8	1.081424985	1.30E-05	1.22	0.003	Promoter	ENSG00000139117	0.734301513
40507	YARS2	0.816850907	3.34E-14	0.98	0.000571	Promoter	ENSG00000139131	0.445540374
40524	ALG10	0.707987477	2.24E-07	0.85	0.0311	Promoter	ENSG00000139133	0.334936667
40592	PRICKLE1	1.418837646	0.000729726	1.37	0.000617	Promoter	ENSG00000139174	1.081860995
40601	NDUFA9	1.337295999	1.58E-21	0.9	0.0206	Promoter	ENSG00000139180	0.669866482
40620	RBP5	0.451017805	0.025383311	0.58	0.0162	Promoter	ENSG00000139194	0.145592792
40636	LLPH	0.903548846	2.07E-16	1.04	0.00128	Promoter	ENSG00000139233	0.523001781
40681	DUSP6	4.927251004	4.70E-20	0.98	0.000157	Promoter	ENSG00000139318	2.687502986
40687	DUSP6	4.927251004	4.70E-20	1.57	4.96E-05	Promoter	ENSG00000139318	4.305489478
40711	NEDD1	0.798462024	4.02E-13	0.95	0.000834	Promoter	ENSG00000139350	0.422178452
40716	GAS2L3	1.083581053	1.54E-07	1.25	0.000211	Promoter	ENSG00000139354	0.753858105
40760	SLC15A4	1.345598253	2.39E-16	2.02	1.08E-06	Promoter	ENSG00000139370	1.512812057
40801	NUP58	2.294009203	7.42E-27	1.2	1.28E-05	Promoter	ENSG00000139496	1.532126397
40823	SLC7A1	1.899724086	1.40E-20	1.31	8.91E-13	Promoter	ENSG00000139514	1.385096455
40828	SUOX	0.844962538	5.44E-09	1.12	0.00873	Promoter	ENSG00000139531	0.526712555
40848	BRCA2	3.074622889	1.61E-20	1.07	0.0024	Promoter	ENSG00000139618	1.831023114
40870	C12orf10	0.32892099	4.88E-06	0.99	0.00702	Promoter	ENSG00000139637	0.181236212
40897	ESD	1.357165299	3.61E-20	0.83	0.00128	Promoter	ENSG00000139684	0.626944407
40946	DENR	0.614074287	5.27E-15	0.64	0.0247	Promoter	ENSG00000139726	0.218735403
40956	DIAPH3	7.175393011	6.13E-30	1.63	1.22E-07	Promoter	ENSG00000139734	6.509557847
40973	SLAIN1	0.422203717	2.69E-06	0.71	0.0378	Promoter	ENSG00000139737	0.16683939
41009	RAB20	3.079313029	3.68E-16	1.19	0.00103	Promoter	ENSG00000139832	2.039477855
41044	CBLN3	1.722691709	8.54E-06	1.48	1.37E-05	Promoter	ENSG00000139899	1.419016587
41045	CBLN3	1.722691709	8.54E-06	2.01	2.68E-05	Promoter	ENSG00000139899	1.927177933
41060	TMX1	1.258555594	3.54E-18	0.69	0.025	Promoter	ENSG00000139921	0.483325477
41150	GPR65	0.731957725	1.86E-08	0.93	0.00905	Promoter	ENSG00000140030	0.378867315
41152	GPR65	0.731957725	1.86E-08	0.72	0.0382	Promoter	ENSG00000140030	0.293316631
41157	JDP2	0.812025414	3.65E-05	0.82	0.0133	Promoter	ENSG00000140044	0.370596802
41167	AK7	0.617860873	0.001056683	1.13	0.00205	Promoter	ENSG00000140057	0.388586162
41169	AK7	0.617860873	0.001056683	1.28	0.0209	Promoter	ENSG00000140057	0.440168395
41223	NIPA2	0.685527648	1.22E-09	1.25	0.000144	Promoter	ENSG00000140157	0.476928396
41255	SERF2	0.242612257	0.000243979	0.85	0.00452	Promoter	ENSG00000140264	0.114775675
41265	SLC27A2	7.300763723	9.51E-20	0.9	0.00805	Promoter	ENSG00000140284	3.657033983
41295	GTF2A2	1.193077647	6.71E-17	0.81	0.00931	Promoter	ENSG00000140307	0.537863311
41327	ANP32A	0.969125262	8.40E-16	0.8	0.0132	Promoter	ENSG00000140350	0.431507247
41331	ANP32A	0.969125262	8.40E-16	0.74	0.0157	Promoter	ENSG00000140350	0.399144204
41339	UBE2Q2	-0.522196505	7.88E-09	-1.8	0.00357	Promoter	ENSG00000140367	0.523148108
41359	ETFA	2.201767111	1.76E-28	1.25	1.09E-05	Promoter	ENSG00000140374	1.531791257
41364	BCL2A1	2.329363748	7.42E-21	0.93	0.0157	Promoter	ENSG00000140379	1.205697759
41385	WDR61	0.69715145	1.36E-14	0.99	0.00407	Promoter	ENSG00000140395	0.384132031
41417	TLNRD1	0.314052354	0.001699682	0.93	0.00226	Promoter	ENSG00000140406	0.162556071
41418	TLNRD1	0.314052354	0.001699682	0.97	0.0083	Promoter	ENSG00000140406	0.16954773
41474	PIF1	3.288322553	2.12E-16	1.1	0.00243	Promoter	ENSG00000140451	2.013192433
41499	CYP1A1	4.01388089	1.66E-15	1.21	1.00E-05	Promoter	ENSG00000140465	2.70313692
41591	FANCI	3.680684076	1.75E-29	0.77	0.013	Promoter	ENSG00000140525	1.577384106
41726	IQGAP1	1.326425412	3.05E-18	0.8	0.0337	Promoter	ENSG00000140575	0.590596697
41746	EFL1	0.721602133	2.93E-10	1.58	1.26E-07	Promoter	ENSG00000140598	0.634560579
41747	SEC11A	0.666432776	3.10E-16	0.86	3.88E-05	Promoter	ENSG00000140612	0.318987006
41794	ARHGAP17	0.194960951	0.014721034	0.86	0.000556	Promoter	ENSG00000140750	0.093317754
41890	CPNE2	0.377091465	0.000228009	0.96	0.00536	Promoter	ENSG00000140848	0.201481942
41911	KATNB1	0.207403738	0.005469779	0.64	0.0467	Promoter	ENSG00000140854	0.073877935
41934	CMTM3	0.562013242	2.56E-09	1.39	9.01E-05	Promoter	ENSG00000140931	0.434789995
41952	NOL3	4.920952758	1.08E-16	1.76	2.17E-05	Promoter	ENSG00000140939	4.820366468
41954	MAP1LC3B	0.149479519	0.029566037	0.98	0.00186	Promoter	ENSG00000140941	0.081531599
42037	IRF8	4.962053916	7.98E-29	0.85	0.019	Promoter	ENSG00000140968	2.347462145
42040	RPS2	0.35214072	4.77E-05	0.78	0.0175	Promoter	ENSG00000140988	0.152872386
42041	NDUFB10	0.244340802	0.001750551	0.85	0.000705	Promoter	ENSG00000140990	0.11559342
42066	MED9	0.131043979	0.035361979	0.82	0.0286	Promoter	ENSG00000141026	0.059806601
42070	COPS3	1.207618125	1.63E-21	0.93	0.0207	Promoter	ENSG00000141030	0.625073035
42093	KSR1	1.825634947	2.19E-19	0.57	0.0386	Promoter	ENSG00000141068	0.579171242
42136	PCTP	1.731553255	1.16E-18	1.25	1.59E-05	Promoter	ENSG00000141179	1.204658805
42206	G6PC3	0.637061008	1.62E-10	0.92	0.0202	Promoter	ENSG00000141349	0.326202319
42207	CLTC	1.218985261	4.89E-17	1.01	0.00615	Promoter	ENSG00000141367	0.685232608
42209	PTRH2	0.887952613	2.88E-16	1.07	0.00663	Promoter	ENSG00000141378	0.528800382
42220	TAF4B	0.646250623	2.13E-08	0.72	0.00529	Promoter	ENSG00000141384	0.258971316
42226	AFG3L2	0.875301484	1.49E-14	1.42	9.80E-06	Promoter	ENSG00000141385	0.691773948
42234	IMPA2	1.14804136	1.05E-10	1.34	9.54E-06	Promoter	ENSG00000141401	0.856210454
42248	SLC39A6	0.266759885	0.000460919	0.99	0.00238	Promoter	ENSG00000141424	0.146985302
42250	RPRD1A	0.356753986	2.11E-08	0.89	0.00508	Promoter	ENSG00000141425	0.176716473
42256	C18orf21	0.1694855	0.012401876	0.89	0.00394	Promoter	ENSG00000141428	0.083953875
42257	GALNT1	0.242328496	0.007872485	0.57	0.0273	Promoter	ENSG00000141429	0.076877196
42323	NPC1	0.202427006	0.005472668	1.08	0.00239	Promoter	ENSG00000141458	0.121677534
42373	ARHGDIA	0.682102005	1.95E-11	1.04	0.00115	Promoter	ENSG00000141522	0.394821559
42381	SLC16A3	3.877352044	5.86E-29	0.7	0.0336	Promoter	ENSG00000141526	1.510606912
42382	SLC16A3	3.877352044	5.86E-29	0.97	0.0164	Promoter	ENSG00000141526	2.093269578
42387	CARD14	-2.751104457	7.62E-16	-1.08	0.0347	Promoter	ENSG00000141527	1.653670691
42395	EIF4A3	1.327491364	1.22E-16	0.82	0.00906	Promoter	ENSG00000141543	0.6058481
42484	CBX8	0.419708516	0.005119498	1.24	0.0365	Promoter	ENSG00000141570	0.289659422
42536	WDR45B	0.929081002	1.15E-10	0.82	0.00125	Promoter	ENSG00000141580	0.4240193
42587	DYM	0.506957007	6.39E-08	0.94	0.000406	Promoter	ENSG00000141627	0.26522666
42602	TNFRSF11A	4.959750936	2.24E-18	1.09	0.00321	Promoter	ENSG00000141655	3.008877863
42620	ZCCHC2	0.235656547	0.001269752	1.31	2.79E-06	Promoter	ENSG00000141664	0.171818134
42661	PMAIP1	3.265850535	1.01E-18	0.97	0.00118	Promoter	ENSG00000141682	1.763137702
42687	MIEN1	0.175892057	0.009722559	0.7	0.0408	Promoter	ENSG00000141741	0.068527117
42705	TXNL4A	0.876360321	6.41E-13	0.92	0.00719	Promoter	ENSG00000141759	0.448733741
42737	MISP3	1.945473917	2.91E-07	0.73	0.034	Promoter	ENSG00000141854	0.790435552
42738	MISP3	1.945473917	2.91E-07	1.02	0.00775	Promoter	ENSG00000141854	1.104444197
42781	PFKL	0.300756502	0.000201407	1.27	7.62E-05	Promoter	ENSG00000141959	0.212587115
42803	SH3GL1	0.575751999	1.35E-09	0.97	0.00909	Promoter	ENSG00000141985	0.310831756
42821	IFITM3	2.276931628	8.53E-09	0.77	0.0494	Promoter	ENSG00000142089	0.975795718
42835	SOD1	0.728257579	4.44E-14	0.65	0.0245	Promoter	ENSG00000142168	0.263461138
42865	APP	0.607265343	4.96E-10	0.8	0.00225	Promoter	ENSG00000142192	0.270387541
42866	URB1	0.266755511	0.001253663	0.91	0.00413	Promoter	ENSG00000142207	0.135105487
42874	SAE1	1.582266446	1.92E-23	1.23	0.000118	Promoter	ENSG00000142230	1.083185713
42895	GEMIN7	1.313258826	2.24E-19	0.87	0.0269	Promoter	ENSG00000142252	0.635898461
42938	CARM1	1.313120244	4.01E-19	0.76	0.0454	Promoter	ENSG00000142453	0.555438887
43103	EFHD2	1.335263923	3.59E-18	1.21	8.07E-05	Promoter	ENSG00000142634	0.899229775
43118	PGD	1.669295123	2.28E-21	1	0.00337	Promoter	ENSG00000142657	0.929076163
43125	SH3BGRL3	0.236527141	0.004884256	0.77	0.0112	Promoter	ENSG00000142669	0.101365438
43133	C1orf216	1.609436928	4.92E-17	1.27	3.80E-06	Promoter	ENSG00000142686	1.137616483
43143	EVA1B	3.054125285	4.02E-13	0.92	0.000873	Promoter	ENSG00000142694	1.563841986
43144	PLK4	4.657153859	8.00E-32	1.04	0.0028	Promoter	ENSG00000142731	2.695703475
43146	MAP3K6	0.641955636	0.000585534	0.8	0.0123	Promoter	ENSG00000142733	0.285833545
43192	SERBP1	1.40727939	1.83E-21	1.23	0.000237	Promoter	ENSG00000142864	0.963393323
43225	KIF2C	6.411409661	3.88E-26	0.9	0.00949	Promoter	ENSG00000142945	3.211546613
43248	LMO4	0.368926595	0.000482501	1.14	0.000308	Promoter	ENSG00000143013	0.234079299
43250	MTF2	0.363432675	2.65E-09	0.79	0.0139	Promoter	ENSG00000143033	0.159797233
43261	ZNF697	3.182237452	1.84E-07	0.78	0.000771	Promoter	ENSG00000143067	1.38148247
43280	PSMA5	1.231243758	9.62E-25	1.09	0.0137	Promoter	ENSG00000143106	0.746945186
43282	PSMA5	1.231243758	9.62E-25	1.2	0.000832	Promoter	ENSG00000143106	0.822324976
43285	FNDC7	-2.575191646	5.35E-08	-1.93	0.00863	Promoter	ENSG00000143107	2.766209427
43320	ATP1B1	1.502102655	1.16E-11	1.08	0.000523	Promoter	ENSG00000143153	0.902903969
43321	TIPRL	0.772573201	2.67E-14	0.88	0.000685	Promoter	ENSG00000143155	0.378390744
43328	NME7	0.994567921	8.09E-12	1.08	0.00159	Promoter	ENSG00000143156	0.597828198
43342	DCAF6	0.478761561	1.67E-07	0.95	0.00191	Promoter	ENSG00000143164	0.253140173
43362	UCK2	4.947955123	2.83E-25	1.34	2.21E-07	Promoter	ENSG00000143179	3.690190134
43404	ILDR2	4.620740734	1.54E-20	0.99	0.00183	Promoter	ENSG00000143195	2.546038631
43411	COP1	0.22609839	0.003302074	1.16	0.000299	Promoter	ENSG00000143207	0.145973376
43426	UFC1	0.34858172	1.90E-06	0.86	0.00327	Promoter	ENSG00000143222	0.166848095
43441	RGS5	0.402697793	0.002013916	1.11	0.000753	Promoter	ENSG00000143248	0.24878284
43449	PFDN2	1.586069156	1.61E-20	0.83	0.00411	Promoter	ENSG00000143256	0.732686864
43472	MRPL24	0.73240485	1.51E-09	0.91	0.00595	Promoter	ENSG00000143314	0.370946089
43478	HDGF	0.985379109	1.07E-18	0.95	0.00151	Promoter	ENSG00000143321	0.521008908
43492	XPR1	0.507854946	9.07E-10	0.98	0.00269	Promoter	ENSG00000143324	0.27700267
43495	RGS16	4.980011895	6.87E-23	0.93	6.00E-04	Promoter	ENSG00000143333	2.577694956
43498	TOR1AIP1	0.149731453	0.008109121	1.14	8.74E-05	Promoter	ENSG00000143337	0.09500273
43533	LYPLAL1	0.558679005	7.99E-07	0.76	0.011	Promoter	ENSG00000143353	0.236316549
43536	LYPLAL1	0.558679005	7.99E-07	1.1	0.0305	Promoter	ENSG00000143353	0.342037111
43548	TARS2	0.986842847	9.02E-15	0.97	0.00613	Promoter	ENSG00000143374	0.532767746
43578	ANP32E	2.703637018	6.87E-23	1.33	3.09E-05	Promoter	ENSG00000143401	2.001327754
43580	ANP32E	2.703637018	6.87E-23	0.97	0.00245	Promoter	ENSG00000143401	1.459614979
43591	ENSA	0.465432299	1.46E-08	0.99	0.00273	Promoter	ENSG00000143420	0.256454253
43597	MRPL9	0.808467326	1.47E-15	1.3	3.37E-06	Promoter	ENSG00000143436	0.584957102
43609	GOLPH3L	0.230285158	0.000604963	0.72	0.038	Promoter	ENSG00000143457	0.092281923
43614	DTL	7.699468524	2.03E-30	0.77	0.0279	Promoter	ENSG00000143476	3.299663602
43621	EIF2D	0.825935519	0.007916682	0.83	0.00253	Promoter	ENSG00000143486	0.381542068
43668	DUSP10	4.246927504	5.22E-25	1.15	0.00101	Promoter	ENSG00000143507	2.71825929
43688	ADAM15	1.31421229	1.52E-13	0.87	0.0116	Promoter	ENSG00000143537	0.636360142
43690	RAB13	2.284432705	3.60E-15	1.07	0.00143	Promoter	ENSG00000143545	1.360442967
43698	UBAP2L	0.173096377	0.005229888	0.96	0.000417	Promoter	ENSG00000143569	0.092486299
43702	HAX1	0.993877884	2.25E-15	0.82	0.0318	Promoter	ENSG00000143575	0.453591672
43703	CREB3L4	0.391671685	0.001365695	1.19	0.00365	Promoter	ENSG00000143578	0.259410369
43725	ILF2	1.601083305	3.45E-26	0.74	0.0301	Promoter	ENSG00000143621	0.659422622
43728	C1orf131	0.164628201	0.047875567	0.7	0.00297	Promoter	ENSG00000143633	0.064138746
43761	SCCPDH	3.332501822	2.25E-25	1.2	4.37E-05	Promoter	ENSG00000143653	2.225716445
43791	MAP3K21	2.157191282	1.42E-12	0.82	0.0105	Promoter	ENSG00000143674	0.984511293
43803	SRP9	0.923719539	5.07E-16	1.11	0.00117	Promoter	ENSG00000143742	0.570665085
43812	NVL	0.142600562	0.013369283	0.82	0.0054	Promoter	ENSG00000143748	0.06508086
43831	ARF1	0.713090184	9.44E-16	0.74	0.0292	Promoter	ENSG00000143761	0.293693525
43868	GUK1	0.857144443	5.06E-13	1.3	0.000152	Promoter	ENSG00000143774	0.620176862
43919	MBOAT2	1.224089465	1.10E-12	1	6.81E-05	Promoter	ENSG00000143797	0.681288963
43925	PARP1	1.123230196	2.34E-17	1.06	2.00E-04	Promoter	ENSG00000143799	0.662663162
43931	PSEN2	2.484238025	1.44E-13	1.3	0.000878	Promoter	ENSG00000143801	1.797441441
43935	LBR	0.36024172	2.68E-06	0.56	0.0473	Promoter	ENSG00000143815	0.112279437
43958	PPFIA4	3.474343329	9.90E-16	0.62	0.0483	Promoter	ENSG00000143847	1.198899047
43981	PTPN7	2.7068071	1.39E-25	1.31	4.41E-05	Promoter	ENSG00000143851	1.97354392
43984	PTPN7	2.7068071	1.39E-25	0.9	0.00377	Promoter	ENSG00000143851	1.355869869
44013	RHOB	2.615540688	3.31E-14	1.64	7.32E-07	Promoter	ENSG00000143878	2.387390831
44028	HNRNPLL	1.428917605	7.56E-23	0.72	0.0224	Promoter	ENSG00000143889	0.572608613
44034	GALM	1.591638342	2.97E-20	1.29	0.00202	Promoter	ENSG00000143891	1.142752805
44071	CHAC2	2.976688572	8.08E-24	0.94	0.00233	Promoter	ENSG00000143942	1.557325686
44109	ASXL2	0.329981801	4.42E-05	1.06	1.49E-05	Promoter	ENSG00000143970	0.194676732
44116	SNRPG	2.173515291	4.37E-25	1.07	0.00122	Promoter	ENSG00000143977	1.294388574
44126	TPRKB	0.565970827	1.04E-09	1.16	0.000474	Promoter	ENSG00000144034	0.365401418
44261	SPOPL	0.644836046	3.78E-08	0.73	0.00601	Promoter	ENSG00000144228	0.261993405
44265	POLR2D	1.448486831	2.12E-21	1.1	0.00102	Promoter	ENSG00000144231	0.88679948
44281	PKP4	1.083480317	3.51E-14	1.16	5.42E-06	Promoter	ENSG00000144283	0.699515285
44324	LNPK	0.886012565	7.37E-15	0.95	0.000255	Promoter	ENSG00000144320	0.468469886
44356	CDCA7	4.846332753	2.34E-21	1.17	0.00275	Promoter	ENSG00000144354	3.155856772
44376	FAM171B	1.287505685	1.44E-05	1.44	2.72E-06	Promoter	ENSG00000144369	1.031881534
44382	CCDC150	1.284846401	1.23E-07	1.68	2.33E-05	Promoter	ENSG00000144395	1.201375268
44547	HES6	2.371044677	5.59E-12	1.14	0.00132	Promoter	ENSG00000144485	1.504398119
44606	VGLL4	0.422954833	1.29E-06	1.09	0.000388	Promoter	ENSG00000144560	0.256589383
44621	GMPPA	0.527323898	5.94E-06	1.44	1.88E-06	Promoter	ENSG00000144591	0.422627876
44622	EAF1	0.762105487	1.99E-14	0.79	0.0159	Promoter	ENSG00000144597	0.335089155
44650	DYNC1LI1	0.408298856	7.96E-08	0.97	0.00924	Promoter	ENSG00000144635	0.220428675
44699	POMGNT2	0.328613136	0.00331591	0.7	0.0064	Promoter	ENSG00000144647	0.128026877
44706	CSRNP1	2.509904055	5.88E-24	1.25	4.42E-07	Promoter	ENSG00000144655	1.74616519
44736	ITGA9	0.679449608	0.043708376	0.82	0.00753	Promoter	ENSG00000144668	0.310091097
44874	UBA3	0.460572116	5.24E-09	0.82	0.0146	Promoter	ENSG00000144744	0.210198536
44970	ABHD10	1.071967358	7.98E-18	1.36	0.000371	Promoter	ENSG00000144827	0.811406836
45027	MED12L	1.380295084	1.58E-08	1.6	3.86E-06	Promoter	ENSG00000144893	1.229164806
45037	MED12L	1.380295084	1.58E-08	1.48	1.96E-07	Promoter	ENSG00000144893	1.136977446
45052	EIF2A	0.796768712	6.43E-13	1.3	1.02E-05	Promoter	ENSG00000144895	0.576492707
45067	TRPC1	1.132881211	1.61E-07	1.26	1.14E-05	Promoter	ENSG00000144935	0.794461969
45069	NCEH1	1.02359534	1.65E-07	1.14	0.00132	Promoter	ENSG00000144959	0.649458409
45136	MANF	1.414765299	4.31E-21	1.2	0.000221	Promoter	ENSG00000145050	0.944895625
45160	FIP1L1	0.201042754	4.96E-05	0.7	0.0154	Promoter	ENSG00000145216	0.078325767
45161	LYAR	1.850527174	1.06E-20	0.89	0.00126	Promoter	ENSG00000145220	0.916650261
45185	ATP10D	0.50596336	0.000377563	0.91	0.02	Promoter	ENSG00000145246	0.25625872
45226	KLHL8	0.136340263	0.040869644	0.91	0.00593	Promoter	ENSG00000145332	0.069053185
45242	CAMK2D	0.801681853	3.75E-12	1.2	0.00024	Promoter	ENSG00000145349	0.53542851
45282	TIFA	1.804576001	8.00E-18	1.07	0.000116	Promoter	ENSG00000145365	1.074675005
45295	CCNA2	6.179137466	1.00E-30	0.96	0.00668	Promoter	ENSG00000145386	3.301545472
45312	NAF1	0.752250365	3.36E-13	0.85	0.00348	Promoter	ENSG00000145414	0.355876676
45342	CBR4	0.491998696	6.75E-07	1.09	0.000242	Promoter	ENSG00000145439	0.298475469
45556	PAM	2.286800962	5.35E-19	1.2	4.70E-05	Promoter	ENSG00000145730	1.527312145
45565	BTF3	0.617144635	3.46E-14	1.07	0.000118	Promoter	ENSG00000145741	0.367526728
45646	COMMD10	0.429176365	4.22E-08	0.93	0.00203	Promoter	ENSG00000145781	0.222145203
45653	YIPF5	0.52020378	8.43E-10	1.43	4.14E-05	Promoter	ENSG00000145817	0.414026114
45730	RNF145	0.533802841	2.73E-11	0.98	0.000203	Promoter	ENSG00000145860	0.291155601
45754	TNIP1	0.908255545	1.20E-14	0.85	0.0338	Promoter	ENSG00000145901	0.429680037
45765	G3BP1	0.184757375	0.000892047	1.67	1.88E-07	Promoter	ENSG00000145907	0.171726155
45766	N4BP3	3.276767859	6.20E-21	0.96	0.00916	Promoter	ENSG00000145911	1.750794208
45768	N4BP3	3.276767859	6.20E-21	1.17	0.000108	Promoter	ENSG00000145911	2.133780441
45773	NHP2	1.490546553	6.94E-22	0.9	0.00764	Promoter	ENSG00000145912	0.746631394
45872	GFOD1	2.966261208	6.87E-19	1.19	1.61E-05	Promoter	ENSG00000145990	1.964601841
45931	HIGD2A	0.742615802	4.89E-10	1.64	1.75E-05	Promoter	ENSG00000146066	0.677838492
45938	TNFRSF21	2.457201739	9.58E-10	0.68	0.00478	Promoter	ENSG00000146072	0.929967818
45954	MMUT	0.668103722	1.42E-11	1.37	0.000231	Promoter	ENSG00000146085	0.509427812
46036	RPL7L1	0.581020036	4.30E-11	0.73	0.0131	Promoter	ENSG00000146223	0.236065305
46038	NFKBIE	1.202109418	1.43E-12	0.79	0.0246	Promoter	ENSG00000146232	0.528553903
46059	MMS22L	1.591218033	5.26E-22	1.03	0.000284	Promoter	ENSG00000146263	0.912189586
46073	PM20D2	1.508769542	1.56E-19	1.29	1.46E-09	Promoter	ENSG00000146281	1.083255273
46122	RNF217	0.627056467	0.016998755	1.3	0.000432	Promoter	ENSG00000146373	0.453699391
46141	ABRACL	1.001136686	3.47E-16	0.89	0.00603	Promoter	ENSG00000146386	0.495908527
46142	ABRACL	1.001136686	3.47E-16	1.43	0.000427	Promoter	ENSG00000146386	0.796796847
46146	MTFR2	4.629113745	3.39E-24	0.75	0.0168	Promoter	ENSG00000146410	1.932312257
46159	SLC2A12	2.229221281	4.03E-07	0.78	0.0197	Promoter	ENSG00000146411	0.967756231
46241	VWDE	3.250529185	4.59E-07	1.62	6.76E-05	Promoter	ENSG00000146530	2.930807386
46250	GNA12	0.323187543	0.000136129	1.04	0.00197	Promoter	ENSG00000146535	0.187070861
46256	C7orf50	1.518635854	4.17E-16	0.91	0.00585	Promoter	ENSG00000146540	0.769153879
46268	SDK1	1.425643032	1.03E-06	0.76	0.0102	Promoter	ENSG00000146555	0.603035086
46360	CDCA5	6.889712066	3.72E-30	0.73	0.00481	Promoter	ENSG00000146670	2.799252827
46373	NIPSNAP2	0.881121477	1.32E-15	1.14	0.000213	Promoter	ENSG00000146729	0.55906053
46377	PSPH	1.824610415	1.15E-13	1.12	0.000924	Promoter	ENSG00000146733	1.137382038
46424	ZC3HAV1L	2.879119585	6.97E-19	1.02	0.00389	Promoter	ENSG00000146858	1.634474196
46437	NCAPG2	3.406474891	3.50E-16	0.95	0.00302	Promoter	ENSG00000146918	1.801138006
46440	NLGN4X	1.710632347	0.003882341	1.26	0.0107	Promoter	ENSG00000146938	1.199624752
46446	LUC7L2	0.103744733	0.026927531	1.02	0.00325	Promoter	ENSG00000146963	0.058895813
46526	HDAC8	0.969286079	2.31E-14	0.95	0.0424	Promoter	ENSG00000147099	0.512499887
46547	CHST7	2.231197464	8.30E-07	0.76	0.0087	Promoter	ENSG00000147119	0.943777877
46569	NONO	0.476747467	2.10E-14	0.82	0.00534	Promoter	ENSG00000147140	0.217580735
46572	EBP	2.75152596	7.04E-24	1.41	3.88E-05	Promoter	ENSG00000147155	2.159289736
46579	IL2RG	0.241965402	0.00011829	0.77	0.0261	Promoter	ENSG00000147168	0.103696044
46589	DIAPH2	1.117007621	2.55E-09	1.39	1.11E-05	Promoter	ENSG00000147202	0.86414999
46595	PRPS1	0.570244584	2.16E-11	1.95	2.30E-08	Promoter	ENSG00000147224	0.618890725
46598	RADX	1.423683862	0.001467192	1.26	0.000111	Promoter	ENSG00000147231	0.998394777
46623	GPC3	2.932142113	9.41E-16	1.43	0.00044	Promoter	ENSG00000147257	2.333668941
46635	RBMX	0.385428534	6.18E-09	0.73	0.0324	Promoter	ENSG00000147274	0.156597533
46658	CETN2	0.249437444	0.013043479	1.47	4.61E-06	Promoter	ENSG00000147400	0.204078463
46700	CCDC25	0.660264509	5.31E-10	0.68	0.037	Promoter	ENSG00000147419	0.249887803
46745	DOK2	1.495776381	3.23E-17	1	0.00325	Promoter	ENSG00000147443	0.832501193
46751	SLC25A37	0.254635676	0.035521589	0.93	0.00252	Promoter	ENSG00000147454	0.131801512
46779	PLPBP	0.47990456	4.81E-08	0.79	0.041	Promoter	ENSG00000147471	0.211008602
46862	GINS4	2.833881618	1.84E-26	1	0.00165	Promoter	ENSG00000147536	1.57724768
46896	MRPS28	1.377329094	9.84E-19	0.65	0.0363	Promoter	ENSG00000147586	0.498275199
46905	LACTB2	1.366099587	3.78E-16	1.24	3.79E-05	Promoter	ENSG00000147592	0.942805784
46950	MTDH	0.588952144	6.64E-11	1.21	0.000241	Promoter	ENSG00000147649	0.396628183
46961	LRP12	0.223554254	0.029581183	0.77	0.00052	Promoter	ENSG00000147650	0.095805812
46989	NDUFB9	0.235505805	0.000503796	1	0.00983	Promoter	ENSG00000147684	0.131074983
47032	VLDLR	2.850148997	4.05E-15	1.61	3.97E-08	Promoter	ENSG00000147852	2.553945547
47035	AK3	0.504137659	2.05E-07	1.04	0.00349	Promoter	ENSG00000147853	0.291810337
47049	HAUS6	0.93295745	1.71E-14	1.26	5.17E-06	Promoter	ENSG00000147874	0.65426031
47072	ZCCHC7	0.32857848	1.31E-05	0.67	0.0124	Promoter	ENSG00000147905	0.122527088
47086	SIGMAR1	0.82436613	2.40E-10	0.7	0.0236	Promoter	ENSG00000147955	0.321171036
47137	MFSD14B	0.515749116	9.75E-09	0.95	0.00829	Promoter	ENSG00000148110	0.272696956
47171	INIP	0.433791808	3.86E-09	1.03	0.0022	Promoter	ENSG00000148153	0.248677655
47180	UGCG	0.340679952	4.26E-05	0.75	0.00944	Promoter	ENSG00000148154	0.142208656
47197	STOM	1.807887739	3.69E-20	1.09	0.00181	Promoter	ENSG00000148175	1.096771485
47212	MRRF	1.203742024	3.78E-11	0.6	0.0317	Promoter	ENSG00000148187	0.401978538
47213	NR6A1	1.358200077	6.90E-07	0.94	0.0177	Promoter	ENSG00000148200	0.710574793
47220	NR6A1	1.358200077	6.90E-07	1.04	0.00916	Promoter	ENSG00000148200	0.786167856
47288	GTF3C5	0.469139721	7.58E-09	0.82	0.00616	Promoter	ENSG00000148308	0.214108668
47297	NTMT1	0.291644577	2.26E-05	0.96	0.00404	Promoter	ENSG00000148335	0.155827223
47425	PDSS1	1.819530475	2.11E-16	0.73	0.00882	Promoter	ENSG00000148459	0.739265412
47448	MINDY3	0.252889353	0.001651988	0.92	0.000995	Promoter	ENSG00000148481	0.1294901
47545	NRBF2	0.557194724	7.19E-10	0.97	0.00229	Promoter	ENSG00000148572	0.300813223
47646	RPP30	0.438216572	1.72E-05	1.2	0.000377	Promoter	ENSG00000148688	0.292676758
47717	MKI67	7.531830669	2.38E-29	1.04	0.000354	Promoter	ENSG00000148773	4.35965457
47721	INA	4.412705292	6.11E-11	1.21	0.00122	Promoter	ENSG00000148798	2.971724104
47722	FUOM	1.090285115	7.32E-09	1.35	0.00152	Promoter	ENSG00000148803	0.819203963
47742	TAF5	0.803607991	2.40E-11	1.24	0.000668	Promoter	ENSG00000148835	0.554605439
47745	PPRC1	0.329280587	0.009283123	1.35	0.00351	Promoter	ENSG00000148840	0.247410479
47746	PPRC1	0.329280587	0.009283123	1.16	0.00036	Promoter	ENSG00000148840	0.212589745
47805	BTBD10	0.733548308	1.37E-11	0.89	0.000633	Promoter	ENSG00000148925	0.363359835
47823	LIN7C	0.255760537	0.00035758	1.41	3.14E-05	Promoter	ENSG00000148943	0.200710846
47836	HSD17B12	1.751208176	1.45E-20	0.93	0.00676	Promoter	ENSG00000149084	0.906439699
47853	EIF3M	0.810245799	1.58E-19	0.76	0.024	Promoter	ENSG00000149100	0.3427272
47859	SSRP1	1.557020454	3.58E-23	1.1	0.000314	Promoter	ENSG00000149136	0.953246449
47941	ENDOD1	1.462830319	8.54E-14	1.29	7.90E-05	Promoter	ENSG00000149218	1.050272167
48015	SERPINH1	0.656692861	3.37E-09	0.93	0.000503	Promoter	ENSG00000149257	0.339909605
48030	PAK1	0.801993885	3.32E-10	1.1	0.0014	Promoter	ENSG00000149269	0.491000501
48042	ZC3H12C	2.090842896	2.50E-10	1.83	1.38E-08	Promoter	ENSG00000149289	2.129563941
48092	GLB1L2	0.887085361	4.58E-05	0.78	0.0133	Promoter	ENSG00000149328	0.385104158
48173	TKFC	1.202556697	9.58E-12	1.09	0.000972	Promoter	ENSG00000149476	0.729541921
48176	MTA2	0.135229914	0.00744206	1.35	0.000473	Promoter	ENSG00000149480	0.101607259
48177	FADS1	3.212041594	5.96E-21	1.28	3.22E-08	Promoter	ENSG00000149485	2.288280835
48179	TMC2	-1.903987126	1.50E-10	-1.1	0.0422	Promoter	ENSG00000149488	1.165668031
48190	INCENP	2.126602484	1.04E-26	0.84	0.0134	Promoter	ENSG00000149503	0.994222978
48194	EI24	0.237972538	0.000149086	0.99	0.000331	Promoter	ENSG00000149547	0.131123408
48199	CCDC15	1.253625875	3.51E-15	0.67	0.0287	Promoter	ENSG00000149548	0.467477748
48200	CHEK1	4.744972431	3.98E-29	1.05	0.000466	Promoter	ENSG00000149554	2.772944553
48277	DSN1	1.311638958	4.22E-19	0.74	0.00241	Promoter	ENSG00000149636	0.540211991
48315	FERMT3	0.619270508	3.03E-13	0.85	0.00572	Promoter	ENSG00000149781	0.292966199
48325	PPP4C	0.330593577	2.59E-06	0.84	0.00737	Promoter	ENSG00000149923	0.154558143
48326	ALDOA	2.734806227	2.56E-29	0.88	0.00156	Promoter	ENSG00000149925	1.339452834
48469	EEF1AKMT1	1.675625336	1.68E-12	1	0.00393	Promoter	ENSG00000150456	0.932599356
48471	LATS2	3.454840732	1.71E-12	0.93	0.000794	Promoter	ENSG00000150457	1.788253867
48667	ATPSCKMT	0.56654287	1.83E-06	1.12	0.000769	Promoter	ENSG00000150756	0.353157956
48691	DOCK1	3.809781711	2.61E-15	1.07	0.00267	Promoter	ENSG00000150760	2.26883056
48712	DLAT	1.180705491	9.71E-14	0.89	0.00233	Promoter	ENSG00000150768	0.584857122
48714	TIMM8B	1.150050547	1.82E-13	0.67	0.028	Promoter	ENSG00000150779	0.428854454
48716	PTS	0.697019417	9.93E-09	0.88	0.00118	Promoter	ENSG00000150787	0.341386027
[truncated: 1,270 more rows]
