# Supplementary material for: Mapping the landscape of chromatin dynamics during naïve CD4+ T-cell activation
Source: Sci Rep. 2021 Jul 8;11:14101. doi: 10.1038/s41598-021-93509-w (PMC8266878; doi:10.1038/s41598-021-93509-w)
Supplement: Supplementary file 9 — Supplementary Table S4. [file 41598_2021_93509_MOESM9_ESM.xlsx]

## Sheet: hallmarks_DARS
Enrichment analysis statistics from 5,607 differentially accessible peaks
ID	Description	GeneRatio	BgRatio	pvalue	p.adjust	qvalue	geneID	Count
HALLMARK_UV_RESPONSE_DN	HALLMARK_UV_RESPONSE_DN	41/715	144/4383	0.000134409	0.00672046	0.00608379	BHLHE40/LTBP1/PTPRM/INSIG1/LPAR1/DYRK1A/RUNX1/SFMBT1/SCAF8/ANXA4/NR3C1/PHF3/PDLIM5/ATP2B1/PRDM2/NRP1/PLCB4/PRKAR2B/APBB2/ADGRL2/TFPI/FBLN5/NEK7/FZD2/FHL2/KCNMA1/SCN8A/AGGF1/INPP4B/MYC/F3/NIPBL/ANXA2/PRKCE/ITGB3/PTPN21/ATRN/PTGFR/MGMT/VAV2/VLDLR	41
HALLMARK_KRAS_SIGNALING_UP	HALLMARK_KRAS_SIGNALING_UP	50/715	200/4383	0.000828311	0.0207078	0.018746	PRDM1/INHBA/CPE/SPARCL1/CCSER2/CAB39L/MAFB/SPRY2/ITGA2/PTBP2/MMD/TRIB1/DUSP6/CXCR4/SLPI/GYPC/PRKG2/BTBD3/SATB1/NRP1/YRDC/KLF4/TMEM100/ZNF277/TFPI/SCG3/CSF2/ANKH/MAP7/DOCK2/BTC/PTPRR/PECAM1/STRN/F2RL1/ANXA10/BPGM/AKAP12/DCBLD2/TRIB2/ITGBL1/ADGRL4/CBR4/PCP4/FBXO4/CDADC1/F13A1/GNG11/ETV1/IGFBP3	50
HALLMARK_IL2_STAT5_SIGNALING	HALLMARK_IL2_STAT5_SIGNALING	49/715	199/4383	0.00133202	0.0222003	0.0200971	BHLHE40/HUWE1/IL2RB/FURIN/IL13/MAP6/PHLDA1/ST3GAL4/IRF4/ANXA4/ENO3/ITGAE/FAH/NCOA3/PTGER2/LRIG1/CCNE1/UMPS/CCR4/IL1R2/SERPINC1/ICOS/ALCAM/P4HA1/NRP1/CTLA4/IGF2R/SLC39A8/ITGAV/RORA/SCN9A/CSF2/LCLAT1/IL4R/IFNGR1/AHCY/CSF1/AHR/TNFRSF9/SPRED2/TNFSF10/MYC/NFIL3/BCL2/IKZF2/PDCD2L/COCH/GUCY1B1/AMACR	49

## Sheet: hallmarks_COREGS
Enrichment analysis statistics from 3,268 co-regulated gene promoters
ID	Description	GeneRatio	BgRatio	pvalue	p.adjust	qvalue	geneID	Count
HALLMARK_MYC_TARGETS_V1	HALLMARK_MYC_TARGETS_V1	114/1141	200/4383	2.01698e-21	1.00849e-19	6.79403e-20	NDUFAB1/FAM120A/CUL1/CLNS1A/SLC25A3/EXOSC7/SNRPA/VDAC3/XPO1/CAD/DDX18/RPLP0/PABPC4/HNRNPC/HSP90AB1/PSMD8/MCM5/EIF3D/PSMC6/PSMA7/NOP56/CSTF2/PRPS2/GSPT1/POLD2/EIF4H/PSMD3/KPNB1/DHX15/PTGES3/NCBP2/RRP9/PPM1G/CCT4/HSPE1/ODC1/SRSF7/SRM/CDC20/RAD23B/SET/TCP1/ETF1/CBX3/GLO1/DEK/GOT2/SNRPD2/SNRPB2/EIF2S2/PSMB2/DUT/PSMA1/LSM7/SNRPA1/RAN/PCNA/YWHAQ/LDHA/SYNCRIP/CCT7/PWP1/SRSF1/TRA2B/EPRS1/HNRNPD/RPS2/TXNL…	114
HALLMARK_E2F_TARGETS	HALLMARK_E2F_TARGETS	107/1141	200/4383	2.30972e-17	2.88715e-16	1.94502e-16	BRCA1/RFC2/MTHFD2/TFRC/EED/UNG/UBE2T/KIF22/XPO1/PDS5B/ZW10/AURKA/BIRC5/KIF4A/CBX5/MSH2/CENPM/MCM5/PHF5A/CDKN3/GINS1/MYBL2/NOP56/RBBP7/GSPT1/CCP110/ASF1B/CCNE1/LIG1/EZH2/POLD2/SMC3/UBE2S/RAD51C/TIMELESS/CDCA3/MCM3/LMNB1/SMC4/CDC20/RPA2/PPP1R8/TMPO/CIT/DDX39A/CKS2/DEK/SNRPB/DLGAP5/DUT/E2F8/TUBG1/RAN/RPA1/PCNA/NASP/RFC3/SYNCRIP/ESPL1/TBRG4/SRSF1/TRA2B/DSCC1/BARD1/HNRNPD/CENPE/BRCA2/DIAPH3/PLK4/KIF2C…	107
HALLMARK_G2M_CHECKPOINT	HALLMARK_G2M_CHECKPOINT	107/1141	200/4383	2.30972e-17	2.88715e-16	1.94502e-16	CDC27/DBF4/POLQ/CUL1/BCL3/KIF22/RBL1/XPO1/PDS5B/RAD54L/AURKA/BIRC5/KIF4A/MAP3K20/CDC6/ABL1/HIRA/MCM5/PRMT5/CDKN3/HIF1A/MYBL2/E2F1/SLC7A5/GSPT1/TGFB1/H2AZ2/EZH2/UBE2S/KPNB1/CBX1/NSD2/HSPA8/FBXO5/MCM3/TTK/LMNB1/SMC4/NCL/ODC1/SFPQ/CDC20/NEK2/CENPF/RPA2/RAD23B/TMPO/DDX39A/STIL/CKS2/MT2A/CCNT1/DKC1/GINS2/NASP/SYNCRIP/TROAP/ESPL1/SRSF1/TRA2B/ODF2/SMC2/KIF23/KIF11/KIF20B/BARD1/HNRNPD/CENPE/SLC7A1/BRCA2/…	107
HALLMARK_MTORC1_SIGNALING	HALLMARK_MTORC1_SIGNALING	107/1141	200/4383	2.30972e-17	2.88715e-16	1.94502e-16	M6PR/MAP2K3/HSPA5/MTHFD2/IDI1/DAPP1/RDH11/TFRC/UNG/PGM1/AURKA/SCD/XBP1/PSMC6/ATP6V1D/PSMA3/PSMB5/GLA/CYB5B/SLC7A5/GSR/SLC1A5/NAMPT/PDAP1/TMEM97/UBE2D3/SC5D/GAPDH/TPI1/HMGCS1/HSPA9/HMGCR/CCNG1/GBE1/RRP9/ACTR3/HSPE1/SLC1A4/DHCR24/CACYBP/CTH/SLC2A1/PRDX1/PIK3R3/GOT1/ETF1/SERP1/P4HA1/DDX39A/ACSL3/EEF1E1/EIF2S2/LDLR/TOMM40/TUBG1/ACLY/IMMT/RPA1/BHLHE40/LDHA/PSAT1/NIBAN1/EPRS1/RAB1A/ACTR2/IDH1/SEC11A/PF…	107
HALLMARK_OXIDATIVE_PHOSPHORYLATION	HALLMARK_OXIDATIVE_PHOSPHORYLATION	97/1141	200/4383	2.42758e-12	2.42758e-11	1.63542e-11	NDUFAB1/HCCS/SLC25A5/COX10/UQCRC1/MDH1/COX15/ATP6V1H/CS/OAT/NDUFB4/IDH3G/HSD17B10/SLC25A3/VDAC3/HADHA/DLD/FH/ATP5F1D/NDUFB7/TIMM13/TOMM22/CYB5R3/ATP6V1D/IDH3B/DECR1/TIMM50/ETFB/OGDH/PHYH/GRPEL1/PDHX/ATP5F1B/COX6A1/NNT/HSPA9/HTRA2/SLC25A12/ATP5PB/MFN2/MRPS15/ACADM/SDHB/ATP6V0B/DLST/GOT2/COX6B1/COX7C/ECHS1/MTX2/ATP6V1E1/NDUFA2/PDHA1/IMMT/LDHA/TIMM17A/TIMM10/ATP5MC2/MRPL15/FDX1/LRPPRC/IDH1/NDUFA9/ET…	97
HALLMARK_MYC_TARGETS_V2	HALLMARK_MYC_TARGETS_V2	35/1141	58/4383	3.03718e-08	2.53098e-07	1.70508e-07	LAS1L/TCOF1/UNG/EXOSC5/DDX18/MCM5/NOP56/GRWD1/TMEM97/RRP9/HSPE1/SRM/RCL1/UTP20/CBX3/NDUFAF4/MYBBP1A/TBRG4/IMP4/RABEPK/PLK4/MAP3K6/PPRC1/DUSP2/HK2/TFB2M/WDR43/NOLC1/PLK1/PHB/PUS1/FARSA/DCTPP1/NPM1/PRMT3	35
HALLMARK_UNFOLDED_PROTEIN_RESPONSE	HALLMARK_UNFOLDED_PROTEIN_RESPONSE	54/1141	113/4383	3.94612e-07	2.81865e-06	1.89888e-06	HSPA5/HERPUD1/ALDH18A1/PDIA5/MTHFD2/WIPI1/EXOSC5/NOP14/KHSRP/KDELR3/XBP1/NOP56/SLC7A5/POP4/EXOC2/VEGFA/HSPA9/TARS1/STC2/RRP9/EIF4G1/SPCS1/SLC1A4/SERP1/NFYB/ATF4/LSM4/EXOSC2/DKC1/PSAT1/PREB/SEC11A/EIF4A3/NHP2/EIF4E/CEBPG/EIF4A1/ATF3/YWHAZ/NOLC1/HSP90B1/DDIT4/EXOSC1/DCP2/YIF1A/IMP3/EXOSC4/CALR/NPM1/XPOT/EIF4EBP1/IARS1/ERO1A/TTC37	54
HALLMARK_GLYCOLYSIS	HALLMARK_GLYCOLYSIS	78/1141	200/4383	2.67097e-05	0.000166936	0.000112462	FKBP4/SLC25A13/MDH1/RRAGD/HSPA5/SPAG4/GPC1/PFKP/PKM/PDK3/KIF2A/P4HA2/ME2/PLOD1/AURKA/DLD/KDELR3/BIK/GYS1/TPI1/VEGFA/GNPDA1/RARS1/STC2/QSOX1/CTH/GALE/GOT1/P4HA1/GOT2/SRD5A3/ARPP19/NASP/LDHA/TXN/IDH1/NOL3/SLC16A3/SOD1/HAX1/PPFIA4/GMPPA/PAM/PRPS1/GPC3/VLDLR/AK3/ALDOA/DPYSL4/HOMER1/GALK2/PAXIP1/HK2/G6PD/AK4/AGL/SAP30/CYB5A/ANGPTL4/DDIT4/PGM2/UGP2/TPST1/NANP/CDK1/ADORA2B/GMPPB/PC/CHST2/TALDO1/COPB2/AG…	78
HALLMARK_REACTIVE_OXYGEN_SPECIES_PATHWAY	HALLMARK_REACTIVE_OXYGEN_SPECIES_PATHWAY	25/1141	49/4383	0.000148375	0.000824304	0.00055532	GLRX2/GCLM/NDUFB4/PFKP/IPCEF1/GSR/ERCC2/PDLIM1/PRDX1/PRDX6/PTPA/CDKN2D/LSP1/SELENOS/LAMTOR5/TXN/SOD1/HHEX/SCAF4/G6PD/PRDX2/JUNB/OXSR1/NQO1/TXNRD1	25
HALLMARK_FATTY_ACID_METABOLISM	HALLMARK_FATTY_ACID_METABOLISM	61/1141	158/4383	0.000280766	0.00140102	0.000943843	HCCS/MDH1/NTHL1/IDI1/IDH3G/RDH11/HSD17B10/CPOX/BCKDHB/DLD/FH/LGALS1/IDH3B/SMS/CA2/DECR1/BLVRA/HMGCS1/GPD2/ODC1/DHCR24/ACADM/PRDX6/HSDL2/DLST/ACAT2/HSPH1/UROD/ECHS1/YWHAH/PDHA1/HSD17B4/LDHA/GLUL/GRHPR/BPHL/IDH1/RAP1GDS1/HADH/CYP1A1/ALDOA/PTS/ACSL1/UBE2L6/CPT2/CBR1/CBR3/CCDC58/SUCLG1/METAP1/H2AZ1/PCBD1/ACAA2/ECI1/FASN/ETFDH/SUCLG2/KMT5A/MAOA/S100A10/ECI2	61
HALLMARK_TNFA_SIGNALING_VIA_NFKB	HALLMARK_TNFA_SIGNALING_VIA_NFKB	74/1141	200/4383	0.000308224	0.00140102	0.000943843	BIRC3/MAP2K3/KLF6/BCL3/PTGS2/FOSL2/NFKB2/ICAM1/NFKBIA/JAG1/RELB/NAMPT/SERPINE1/MAP3K8/NFKB1/AREG/PANX1/VEGFA/HBEGF/IFIH1/ID2/GADD45A/TNFAIP3/NR4A3/DUSP1/EGR1/DUSP4/CD80/PLAU/NR4A1/SDC4/TRIP10/STAT5A/LIF/SAT1/LDLR/NINJ1/GCH1/BHLHE40/IL15RA/DRAM1/KLF4/DUSP5/BCL2A1/RHOB/TNIP1/NFKBIE/NR4A2/KLF10/ETS2/DUSP2/B4GALT5/RCAN1/ATF3/IER5/GEM/ABCA1/NFIL3/FOS/PFKFB3/JUNB/PTGER4/TRIB1/EIF1/FOSL1/JUN/PER1/EGR3/F…	74
HALLMARK_IL2_STAT5_SIGNALING	HALLMARK_IL2_STAT5_SIGNALING	72/1141	199/4383	0.000783875	0.00326615	0.00220035	RRAGD/CAPG/GUCY1B1/KLF6/PLPP1/IL4R/CST7/HUWE1/CDC6/XBP1/COCH/CTSZ/FAH/CA2/CCNE1/SLC1A5/NCS1/MAP3K8/SYNGR2/DCPS/CCND3/UMPS/CISH/ODC1/CD48/IRF6/PLAGL1/TNFSF10/ARL4A/GLIPR2/P4HA1/BATF3/SERPINB6/PTGER2/LIF/TWSG1/BHLHE40/IL2RA/ADAM19/PIM1/IRF4/GPR65/IRF8/PTRH2/IFITM3/UCK2/RGS16/RHOB/GALM/TNFRSF21/EEF1AKMT1/HK2/DHRS3/CASP3/NFIL3/ALCAM/BCL2L1/BCL2/PUS1/CSF1/MAFF/SOCS1/MUC1/TNFRSF4/TNFRSF18/SPRY4/PLSCR1/…	72
HALLMARK_CHOLESTEROL_HOMEOSTASIS	HALLMARK_CHOLESTEROL_HOMEOSTASIS	30/1141	74/4383	0.00423068	0.0162719	0.0109621	IDI1/PDK3/SCD/JAG1/TMEM97/ALDOC/SC5D/CHKA/MVK/HMGCS1/HMGCR/FBXO6/ACAT2/LDLR/NIBAN1/EBP/FDPS/ATF3/S100A11/PMVK/ANXA5/STARD4/FABP5/NFIL3/MVD/FASN/ALCAM/GLDC/PLSCR1/SREBF2	30
HALLMARK_HYPOXIA	HALLMARK_HYPOXIA	68/1141	200/4383	0.00638605	0.0228073	0.0153649	RRAGD/HSPA5/NEDD4L/GPC1/PFKP/KLF6/PDK3/JMJD6/NDST1/P4HA2/FOSL2/LXN/PGM1/KDELR3/GYS1/ILVBL/CAV1/SERPINE1/XPNPEP1/ALDOC/GAPDH/TPI1/VEGFA/STC2/GBE1/SLC2A1/TNFAIP3/PPP1R3C/DUSP1/CHST3/P4HA1/SDC4/MT2A/AKAP12/BHLHE40/LDHA/DTNA/GRHPR/PIM1/PFKL/PPFIA4/PAM/GPC3/VLDLR/ALDOA/NOCT/DPYSL4/KIF5A/HK2/AK4/ATF3/SAP30/NFIL3/ANGPTL4/DDIT4/PGM2/UGP2/FOS/ADORA2B/PFKFB3/CAVIN3/BCL2/CHST2/JUN/SIAH2/MAFF/ZNF292/ERO1A	68
HALLMARK_DNA_REPAIR	HALLMARK_DNA_REPAIR	52/1141	150/4383	0.0106258	0.0354192	0.0238614	RRM2B/ERCC8/RFC2/RAD51/TSG101/TMED2/AAAS/POLR2E/RBX1/RAE1/RNMT/POLR2C/MPG/ERCC2/POLR2I/LIG1/GSDME/EDF1/GTF2H3/SMAD5/UMPS/NCBP2/DGUOK/RPA2/NT5C3A/ZWINT/UPF3B/NT5C/DUT/DAD1/ADRM1/PCNA/DCTN4/RFC3/DDB2/GTF2B/GTF2A2/GUK1/POLR2D/CETN2/AK3/GTF3C5/SSRP1/POLR2G/ARL6IP1/TYMS/IMPDH2/SF3A3/ALYREF/MRPL40/PNP/NME1	52

## Sheet: hallmarks_GSE118189
Enrichment statistics from GSE118189, pathways at 24hrs post activation
ID	Description	GeneRatio	BgRatio	pvalue	p.adjust	qvalue	geneID	Count
HALLMARK_UV_RESPONSE_DN	HALLMARK_UV_RESPONSE_DN	42/641	144/4383	3.84062e-06	0.000192031	0.000157668	PLPP3/ADGRL2/TGFBR3/NEK7/AKT3/WDR37/NRP1/KCNMA1/PTEN/CDON/ATP2B1/DMAC2L/ANXA2/SMAD3/ADORA2B/LTBP1/PRKCE/ACVR2A/RND3/DYRK1A/BHLHE40/PPARG/TGFBR2/KIT/INPP4B/NIPBL/NR3C1/DUSP1/ATXN1/BCKDHB/FYN/GJA1/SYNE1/SCAF8/COL1A2/PRKAR2B/DLC1/MMP16/HAS2/MYC/LPAR1/VAV2	42
HALLMARK_IL2_STAT5_SIGNALING	HALLMARK_IL2_STAT5_SIGNALING	49/641	199/4383	9.54706e-05	0.0013655	0.00112115	GBP4/LRRC8C/SELP/SERPINC1/RABGAP1L/MAPKAPK2/KLF6/IL2RA/NRP1/P4HA1/CD44/EMP1/PHLDA1/COCH/PRKCH/CAPN3/MYO1E/RORA/IRF8/ODC1/SPRED2/ITGA6/IKZF2/CST7/TGM2/TIAM1/LIF/BHLHE40/EOMES/CCR4/LRIG1/RHOH/SPP1/AMACR/PLPP1/CDC42SE2/CSF2/IRF4/CD83/CCND3/IFNGR1/SNX9/AHR/PHTF2/HIPK2/CA2/MYC/PLIN2/TRAF1	49
HALLMARK_INFLAMMATORY_RESPONSE	HALLMARK_INFLAMMATORY_RESPONSE	49/641	200/4383	0.00010924	0.0013655	0.00112115	KIF1B/PDE4B/KCNA3/SLAMF1/RGS1/CD55/KLF6/ADM/SLC1A2/OLR1/ATP2B1/CMKLR1/ATP2A2/GCH1/CCL17/ADORA2B/CCL2/ADGRE1/AXL/EIF2AK2/IL1R1/MARCO/ACVR2A/IFNGR2/LIF/HRH1/CXCR6/PROK2/DCBLD2/CHST2/SLC4A4/NPFFR2/CXCL11/TACR3/IL15/IL7R/PTGER4/IRF1/TPBG/AHR/IL6/INHBA/NAMPT/OPRK1/RIPK2/HAS2/MYC/SEMA4D/LPAR1	49
HALLMARK_TNFA_SIGNALING_VIA_NFKB	HALLMARK_TNFA_SIGNALING_VIA_NFKB	49/641	200/4383	0.00010924	0.0013655	0.00112115	PLPP3/PDE4B/IER5/PTGS2/KLF6/NFKB2/CD44/CCND1/OLR1/PHLDA1/ATP2B1/BTG1/GCH1/SMAD3/LITAF/CCL2/TGIF1/ID2/FOSL2/KYNU/NR4A2/TANK/ACKR3/JAG1/CEBPB/IFNGR2/LIF/BHLHE40/PTX3/CXCL11/IL7R/PTGER4/PLK2/CSF2/IRF1/DUSP1/CD83/MARCKS/IL6/INHBA/NAMPT/DUSP4/ZBTB10/RIPK2/TRIB1/MYC/KLF9/KLF4/TRAF1	49
HALLMARK_KRAS_SIGNALING_UP	HALLMARK_KRAS_SIGNALING_UP	44/641	200/4383	0.00267997	0.0267997	0.022004	EVI5/RABGAP1L/PTGS2/HSD11B1/NRP1/SPON1/ANO1/ETS1/EMP1/DUSP6/CMKLR1/USP12/NIN/ERO1A/SCG3/IRF8/SOX9/ID2/TRIB2/MYCN/MALL/GYPC/KIF5C/SNAP25/MAFB/LIF/SATB1/DCBLD2/ST6GAL1/SPP1/ANKH/IL7R/PTCD2/ATG10/CSF2/PRDM1/AKAP12/HDAC9/INHBA/IKZF1/CA2/TRIB1/KLF4/TRAF1	44
