# Supplementary material for: Mapping the landscape of chromatin dynamics during naïve CD4+ T-cell activation
Source: Sci Rep. 2021 Jul 8;11:14101. doi: 10.1038/s41598-021-93509-w (PMC8266878; doi:10.1038/s41598-021-93509-w)
Supplement: Supplementary file 10 — Supplementary Table S5. [file 41598_2021_93509_MOESM10_ESM.csv]

Table S5 - statistics for reproducible hits
Peaks	T24.fc	T24.P	T72.fc	T72.P
chr14_93240896_93241974	2.732722546	0.001134361	3.86	4.18E-10
chr12_66150655_66151247	2.671754348	0.001960719	3.82	2.65E-14
chr1_66276889_66278956	3.335805063	0.000684773	3.77	1.07E-16
chr13_33478815_33480233	3.995236745	0.000218579	3.59	2.78E-09
chr4_190551115_190552958	2.804384514	0.001029004	3.55	3.34E-22
chr5_114544353_114545494	3.394034588	0.00036825	3.51	3.72E-13
chr2_152675946_152677110	3.41072141	0.000687242	3.45	6.21E-11
chr8_126162886_126165122	3.544306132	0.000273144	3.43	3.91E-06
chr10_88785024_88785710	2.262895015	0.00352708	3.38	1.09E-07
chr16_12628774_12630361	2.545498104	0.00134676	3.38	2.70E-21
chr7_17991130_17992690	2.92695397	0.000758522	3.36	6.77E-15
chr5_66135912_66136917	2.928245504	0.000764099	3.35	5.78E-13
chr2_111621170_111623115	2.623093947	0.001481644	3.33	2.69E-19
chr3_195907782_195909194	1.420346871	0.029644434	3.31	3.74E-14
chr10_2990194_2990920	3.461733472	0.002313208	3.3	3.86E-06
chr10_112533404_112534385	4.9454657	0.000142828	3.29	1.07E-16
chr1_65858745_65859689	2.729664792	0.001916061	3.27	1.03E-12
chr11_94828357_94830283	2.557310677	0.001464005	3.26	8.63E-11
chr16_23852118_23853935	3.99935871	0.000239307	3.25	1.88E-10
chr5_142418168_142418793	3.219171603	0.003659156	3.25	5.99E-06
chr12_104318666_104319523	3.989738721	0.000229269	3.24	1.89E-10
chr6_75857185_75857600	5.263304993	0.000684773	3.22	6.88E-08
chr6_106614763_106615614	2.931402109	0.000906745	3.21	1.13E-11
chr1_217655017_217657140	2.721132885	0.001084111	3.19	1.40E-07
chr4_56415342_56416772	2.71213139	0.00080848	3.19	3.85E-09
chr7_141378923_141379325	1.993013222	0.029151952	3.18	2.63E-10
chr3_69261272_69261991	4.120067906	0.000142828	3.16	1.70E-07
chr5_44875284_44876110	3.833011133	0.000564417	3.16	2.80E-08
chr11_43889883_43891666	3.3249253	0.000305355	3.14	1.72E-18
chr12_8800980_8801833	2.216168729	0.00293327	3.13	1.17E-07
chr13_80096330_80097292	2.262231445	0.005959858	3.13	1.50E-19
chr20_42378146_42380303	2.360759847	0.003542536	3.13	8.89E-12
chr20_42380314_42381764	1.628796725	0.025505465	3.13	8.89E-12
chr4_106225941_106227929	4.883700369	0.000142828	3.13	3.03E-15
chr5_108154123_108154713	4.117533016	0.000614724	3.12	5.56E-08
chr14_38576168_38576779	4.179201458	0.002506227	3.11	3.82E-09
chr3_196007544_196008434	2.211647867	0.006877005	3.11	4.78E-06
chr2_158113134_158113483	4.631797456	0.000142828	3.08	4.80E-11
chr7_105448927_105450055	3.849510643	0.000910995	3.08	1.29E-35
chr7_105450260_105452998	1.417377432	0.039170352	3.08	1.29E-35
chr13_34729763_34731941	2.468080791	0.001515574	3.07	2.01E-16
chr18_55504390_55505751	4.741290896	0.000142828	3.07	1.39E-11
chr4_177823651_177824445	2.620258151	0.005595891	3.07	1.45E-08
chr8_119068089_119068935	4.398410156	0.000142828	3.07	2.63E-10
chr8_119068969_119069428	1.581250398	0.02645126	3.07	2.63E-10
chr14_34511737_34513336	1.62757808	0.018404262	3.06	1.20E-07
chr2_231848506_231849565	2.902012661	0.000966871	3.05	1.49E-07
chr22_29305116_29305671	4.092940135	0.000193223	3.05	3.13E-11
chr6_52091852_52093058	4.126052089	0.000164178	3.05	6.63E-18
chr9_117452380_117454755	4.512881468	0.000142828	3.05	1.59E-08
chr12_27650776_27651484	4.1196415	0.001134361	3.01	2.80E-08
chr18_59618751_59619942	4.659364771	0.000164178	3	9.38E-11
chr4_77221895_77223096	2.848251036	0.000719914	3	2.92E-14
chr11_75384853_75385372	2.139709683	0.041112262	2.99	2.03E-08
chr5_66316515_66318150	1.648473069	0.018536136	2.99	5.86E-06
chr19_30077905_30078918	3.1273473	0.000720673	2.97	9.63E-08
chr6_76205047_76206395	1.915968395	0.040220772	2.97	5.13E-07
chr11_108491521_108492643	5.637857289	0.000142828	2.93	4.61E-06
chr6_55733230_55734114	3.082749656	0.003737223	2.93	1.32E-10
chr1_87868268_87870483	2.476381826	0.002025938	2.92	2.44E-15
chr13_111167056_111168444	1.828557375	0.020900692	2.91	2.27E-20
chr18_51810844_51811729	4.35068181	0.000142828	2.91	4.16E-08
chr1_118678803_118679602	3.023516359	0.004739825	2.9	2.20E-06
chr13_99505676_99506603	2.620787358	0.001154169	2.89	3.22E-09
chr13_111616832_111617980	3.631301565	0.000229714	2.87	8.28E-12
chr5_131971040_131972045	4.291080396	0.000142828	2.87	2.62E-09
chr13_20992987_20994927	3.166201474	0.00036825	2.86	1.55E-10
chr2_149360392_149361621	4.892643528	0.000142828	2.86	5.10E-06
chr10_119412320_119412987	3.479913682	0.000730483	2.84	9.56E-16
chr11_110219161_110220890	3.663591485	0.000341214	2.84	8.22E-10
chr12_852353_853539	2.623008022	0.003456376	2.84	1.79E-05
chr13_26380486_26381071	3.065851834	0.002686791	2.84	1.87E-05
chr11_115794985_115796174	3.156250638	0.000536983	2.83	4.95E-09
chr8_126122482_126123658	3.57529677	0.000400376	2.83	1.76E-08
chr3_112394981_112396356	3.535676532	0.000229714	2.82	8.79E-12
chr8_98642983_98644710	3.577976485	0.001891252	2.82	2.39E-06
chr9_27365302_27366415	2.935512058	0.004772393	2.81	4.14E-18
chr4_83826031_83827289	3.974349856	0.000151605	2.8	2.60E-10
chr4_113656294_113657148	4.699607239	0.000142828	2.8	4.01E-10
chr6_119164600_119166601	4.065226065	0.000166414	2.8	2.81E-09
chr2_39717805_39719582	4.736707131	0.000142828	2.79	0.000163
chr4_114275850_114277657	2.703642934	0.002499401	2.79	1.69E-13
chr3_121865064_121865947	4.707612621	0.000142828	2.78	5.98E-06
chr9_1874968_1877537	3.116367774	0.000731908	2.78	2.47E-06
chr2_232891245_232891980	3.287730596	0.001167758	2.77	9.59E-09
chr3_120492775_120493209	2.950115063	0.001189671	2.77	9.75E-08
chr3_122252418_122253061	4.357689958	0.000142828	2.77	1.29E-05
chr3_122253120_122253580	2.235219318	0.003249837	2.77	1.29E-05
chr9_111942834_111943971	3.173771354	0.000592364	2.77	3.06E-07
chr10_35730050_35731860	4.052060958	0.000168335	2.76	1.35E-08
chr15_76109286_76109933	2.519088072	0.008604749	2.76	0.000193
chr7_126340485_126341621	2.762015002	0.001167758	2.76	5.68E-11
chr9_123657721_123660335	1.60884605	0.030656098	2.76	2.05E-09
chr16_74527745_74528362	2.210476302	0.004075619	2.75	0.00038
chr3_122328275_122329143	5.27636313	0.000142828	2.75	2.29E-11
chr4_173671819_173672507	4.001076503	0.002197002	2.75	1.02E-05
chr5_96430204_96431039	4.038647694	0.000186651	2.75	5.15E-11
chr1_234405888_234407611	3.878322796	0.000702733	2.74	6.66E-06
chr1_101664145_101665203	2.591496818	0.001307214	2.73	2.84E-08
chr13_49465476_49466824	4.218804129	0.000168335	2.72	2.10E-05
chr6_135434912_135435886	2.226920235	0.007802332	2.72	1.26E-05
chr6_142334120_142334802	4.907884659	0.000156177	2.72	1.79E-05
chr1_240957241_240957669	2.399706743	0.006630475	2.71	2.29E-09
chr4_71049240_71049981	1.480895556	0.048494801	2.71	6.74E-06
chr6_111264943_111266296	4.392966735	0.000142828	2.71	8.58E-10
chr8_68417545_68418570	4.096414899	0.000168335	2.71	1.70E-10
chr8_68418571_68418886	3.410490074	0.000484379	2.71	1.70E-10
chr1_210637571_210638817	4.087815856	0.000229269	2.7	6.07E-09
chr12_102591330_102591905	4.646360489	0.000142828	2.7	1.10E-07
chr16_48599548_48600221	3.421518143	0.000573321	2.7	0.00109
chr2_234139044_234139933	2.498608735	0.005547066	2.7	7.92E-06
chr14_62356164_62357062	1.691074761	0.041112262	2.69	5.89E-09
chr15_64538547_64539306	3.318210255	0.000684773	2.69	3.28E-11
chr5_83139800_83141009	1.404061244	0.034875487	2.69	6.65E-10
chr19_55029815_55030284	3.720232488	0.001321816	2.68	2.27E-05
chr20_37648244_37648630	4.071232766	0.000425562	2.68	2.56E-06
chr1_14063847_14064170	2.150503547	0.023092276	2.67	5.90E-05
chr12_18318019_18318923	2.93547524	0.001069391	2.67	3.27E-09
chr18_51789348_51790710	3.981116734	0.000142828	2.67	5.27E-12
chr9_91048282_91049106	2.167523431	0.007169341	2.67	1.32E-11
chr12_76551598_76552807	2.815668103	0.001385355	2.66	3.28E-11
chr21_23907177_23909210	2.008522668	0.017892965	2.66	0.000346
chr5_145325128_145326634	3.917266597	0.000232691	2.65	3.45E-10
chr12_132077281_132077829	1.694037818	0.023328669	2.64	1.67E-08
chr20_37625561_37626673	2.599314159	0.001287286	2.63	3.72E-06
chr5_61580169_61581748	2.721677449	0.00352708	2.63	3.91E-16
chr10_64440326_64441713	3.290076738	0.000678404	2.62	6.18E-10
chr10_97897776_97898196	2.168372703	0.007075222	2.62	4.12E-08
chr16_23107617_23108061	3.755709852	0.006653171	2.62	2.74E-05
chr22_41999377_42000459	1.482001066	0.035021133	2.62	2.49E-05
chr3_93729784_93731704	4.40099769	0.000142828	2.62	3.12E-07
chr19_14695882_14696350	4.68209263	0.000142828	2.61	1.11E-06
chr6_422379_423039	5.28217691	0.000156045	2.61	1.83E-06
chr9_1878698_1880661	4.092543777	0.000226631	2.61	1.06E-06
chr10_12163520_12164973	4.064323077	0.000156045	2.6	2.83E-07
chr12_127256089_127258094	1.888360271	0.015251226	2.6	6.06E-08
chr13_27704120_27705681	3.852257835	0.000365581	2.59	1.39E-12
chr13_27705693_27705928	4.860016919	0.000229714	2.59	1.39E-12
chr14_93234101_93235444	2.884720608	0.003975109	2.59	4.29E-08
chr15_61193742_61194181	3.854886333	0.00068532	2.58	2.02E-05
chr4_48911253_48912176	4.354859897	0.000187639	2.58	3.86E-06
chr6_119467689_119470591	1.936448763	0.006765914	2.58	4.11E-09
chr1_101836365_101837585	3.415207042	0.000838436	2.57	2.55E-10
chr10_99181850_99183661	2.988665945	0.001442572	2.57	0.000103
chr12_19704711_19706616	4.044685623	0.000168335	2.57	1.03E-06
chr22_29303270_29303950	4.147195567	0.000142828	2.57	1.07E-05
chr4_154836786_154838082	5.054101588	0.000181473	2.57	3.27E-05
chr8_65668820_65669917	3.20964018	0.000552817	2.57	2.81E-05
chr8_129252144_129252928	4.523359526	0.000168335	2.57	1.54E-08
chr12_108966612_108967447	3.86084428	0.000719914	2.56	2.87E-05
chr9_6893267_6895034	2.039278724	0.00398939	2.56	3.74E-09
chr9_71267780_71268540	1.700232957	0.025519166	2.56	0.000354
chr13_50817840_50819584	3.918261568	0.000156045	2.55	2.34E-15
chr13_50819665_50819892	3.221433454	0.001147092	2.55	2.34E-15
chr14_25134070_25135194	1.588332526	0.023718229	2.55	1.19E-10
chr15_84597840_84598119	1.4997895	0.025270413	2.55	4.27E-06
chr2_232477628_232480621	1.301492098	0.049802221	2.55	1.96E-18
chr4_100771613_100773710	3.747855856	0.000226631	2.55	1.83E-06
chr8_8868971_8869829	1.966566006	0.016893944	2.55	1.93E-06
chr5_114973398_114974190	4.468150345	0.000142828	2.54	1.48E-07
chr8_77897131_77897922	2.482164418	0.003899958	2.54	0.000129
chr12_57050145_57051886	2.466797797	0.003975109	2.53	8.47E-05
chr22_23353861_23354658	3.801651387	0.000232691	2.53	1.28E-11
chr2_158333326_158334415	4.045291558	0.000162617	2.52	5.13E-09
chr2_177795983_177797103	3.281164819	0.000720673	2.52	2.25E-11
chr3_101802760_101804937	2.480566556	0.002046385	2.52	3.35E-06
chr1_243751144_243751703	2.834436288	0.002506227	2.51	5.46E-06
chr5_169997525_170000111	2.833810196	0.003542536	2.51	1.09E-10
chr8_129028259_129029257	3.220042346	0.000678404	2.51	0.000798
chr1_186707582_186708502	2.824160207	0.00155625	2.5	2.16E-06
chr17_15752334_15752653	1.795538919	0.032568477	2.5	0.000248
chr3_12436535_12437431	3.609617865	0.000187639	2.5	1.28E-06
chr9_67292744_67293537	2.905514088	0.000684773	2.5	0.000216
chr10_98348420_98349404	4.534922444	0.000142828	2.49	2.19E-06
chr14_59741187_59742689	3.542974276	0.000229269	2.49	3.80E-05
chr3_61506670_61507229	3.97860502	0.002608963	2.49	2.18E-08
chr5_37722585_37723498	4.312980528	0.000142828	2.49	3.13E-05
chr6_167362306_167365215	1.517754469	0.049237749	2.49	1.72E-07
chr8_109798749_109800331	2.149752031	0.010144864	2.49	3.86E-15
chr1_246492790_246493555	5.885496918	0.000142828	2.48	2.64E-06
chr4_69114411_69115496	5.951414595	0.000142828	2.48	4.36E-08
chr5_158882919_158884258	4.247420655	0.000142828	2.48	4.31E-05
chr6_155544879_155546200	4.485906549	0.000142828	2.48	2.15E-12
chr1_169359260_169359849	4.747828329	0.000719914	2.47	2.53E-05
chr11_105961800_105962626	3.912623542	0.000168335	2.47	5.30E-07
chr11_105962654_105963595	2.863299537	0.009056907	2.47	5.30E-07
chr2_179394510_179396087	2.078201937	0.004625731	2.47	2.28E-05
chr3_95424117_95425127	1.345412687	0.048675157	2.47	0.000103
chr5_123918656_123921536	2.252397194	0.004826447	2.47	2.25E-11
chr2_25675959_25676638	5.550812976	0.000255017	2.46	2.27E-06
chr20_13209507_13210613	2.979000156	0.000999721	2.46	9.00E-08
chr12_24990207_24992712	4.688489915	0.000142828	2.45	2.77E-08
chr17_55539044_55541016	2.229971459	0.002560679	2.45	1.37E-10
chr2_69281475_69281891	3.452714009	0.000720673	2.45	8.63E-08
chr5_52365178_52365821	4.730391037	0.000164178	2.45	4.14E-08
chr5_106821437_106823462	3.562619321	0.00020224	2.44	1.02E-14
chr7_75223764_75224427	3.506252138	0.003456376	2.44	0.000569
chr1_40131755_40132852	3.527707128	0.000229269	2.43	1.20E-07
chr13_45284360_45285282	2.841927576	0.002304752	2.43	1.67E-07
chr13_101260600_101261485	2.348480126	0.002560679	2.43	9.95E-09
chr14_95730511_95732390	2.447101462	0.003671313	2.43	9.78E-11
chr15_77279833_77281917	2.777465187	0.000999721	2.43	2.22E-13
chr22_26105447_26106023	1.2932448	0.048969574	2.43	4.26E-10
chr4_38164856_38165644	3.672148623	0.000382428	2.43	0.000178
chr15_102001265_102001749	2.899868714	0.006107151	2.42	3.66E-05
chr2_58577505_58578186	2.711501698	0.001358005	2.42	1.20E-10
chr4_26198224_26199860	2.268701927	0.005083367	2.42	6.94E-09
chr7_141257042_141259022	3.790607213	0.000168194	2.42	0.000563
chr9_93893213_93894230	3.031962191	0.000838436	2.42	3.14E-06
chr15_39559994_39560214	1.821634243	0.033459594	2.41	7.12E-05
chr19_382643_383009	2.753568919	0.001702866	2.41	1.21E-05
chr2_15315701_15317630	3.456247614	0.000895183	2.41	7.15E-17
chr6_112606461_112608485	1.532127325	0.030796801	2.41	5.19E-08
chr7_79804959_79805460	2.784633318	0.003279225	2.41	0.000142
chr7_143190422_143191111	2.440884201	0.003583365	2.41	0.00274
chr8_29265221_29266352	3.500758691	0.000938058	2.41	2.40E-07
chr8_29266401_29267425	2.699778406	0.001132735	2.41	2.40E-07
chr12_19584324_19585867	2.600252926	0.000948199	2.4	1.37E-05
chr19_14700267_14700579	5.769663848	0.000142828	2.4	0.000501
chr5_58533883_58534802	3.171540298	0.005673985	2.4	2.98E-09
chr5_90353739_90355529	2.364802945	0.006490181	2.4	0.000265
chr8_26891023_26891153	2.109899343	0.009281011	2.4	0.000199
chr21_26949019_26951267	3.615678918	0.000181473	2.39	4.92E-09
chr12_19831030_19832002	1.783269439	0.019477927	2.38	3.09E-07
chr18_53778578_53779906	2.709683566	0.010737969	2.38	3.81E-05
chr2_12552606_12553459	2.120498386	0.010377876	2.38	2.79E-10
chr20_57392891_57394109	1.754629513	0.017892965	2.38	0.000219
chr5_106624759_106625582	2.726790163	0.003033961	2.38	7.88E-06
chr7_138802297_138804292	1.501629881	0.035140566	2.38	2.15E-06
chr9_88721157_88722111	2.478242722	0.001464005	2.38	2.96E-06
chr11_86348554_86349507	2.434996015	0.005547066	2.37	2.44E-05
chr3_177396639_177398801	1.840455	0.009048593	2.37	2.61E-07
chr4_121765564_121766118	2.757008998	0.003429509	2.37	9.59E-08
chr7_120918152_120919079	3.126529838	0.001648977	2.37	5.94E-08
chr8_42742689_42743087	1.60114844	0.020900692	2.37	9.31E-05
chr9_126963760_126965128	3.358483733	0.0004266	2.37	1.89E-13
chr9_126965176_126966373	1.760486732	0.010527414	2.37	1.89E-13
chr10_61639829_61641562	3.331309024	0.000328403	2.36	3.48E-05
chr7_36154598_36155716	3.486809493	0.000273432	2.36	3.41E-06
chr10_69574713_69575882	3.213938716	0.000929176	2.35	6.62E-05
chr11_123251951_123254039	3.428361076	0.000266316	2.35	7.93E-08
chr13_94446013_94446709	4.459605059	0.000142828	2.35	3.22E-05
chr17_16132447_16133989	2.717328879	0.001868828	2.35	6.63E-06
chr3_66517991_66520022	3.348380043	0.00030258	2.35	2.64E-05
chr7_139911418_139912775	2.761319273	0.000731908	2.35	0.000399
chr1_200417024_200417727	4.239209022	0.000229269	2.34	0.000397
chr10_3892640_3894967	3.101885542	0.000678404	2.34	0.000516
chr8_145991119_145993832	3.218820358	0.000441706	2.34	0.000169
chr1_16245575_16246159	3.356236474	0.000300406	2.33	3.92E-05
chr1_66748658_66749686	4.553993625	0.000190291	2.33	0.000181
chr12_32756537_32757098	3.100335387	0.001743787	2.33	3.34E-07
chr12_76327556_76329026	3.870611225	0.000164178	2.33	4.70E-08
chr2_3225664_3227395	2.781554055	0.003674342	2.33	1.52E-06
chr2_8548335_8549623	4.884140464	0.000142828	2.33	2.76E-07
chr2_99054541_99055811	3.505845563	0.000429595	2.33	1.16E-05
chr6_42307177_42308121	5.178126377	0.000142828	2.33	0.000221
chr8_38261019_38263214	2.158123905	0.002993124	2.33	2.31E-11
chr2_103279820_103281179	2.766844056	0.004653029	2.32	5.01E-08
chr2_150990093_150990444	2.706342987	0.004676821	2.32	1.77E-05
chr5_125779764_125782741	1.738306977	0.024826012	2.32	5.84E-05
chr5_169231656_169233187	3.57619804	0.000411084	2.32	0.000328
chr7_44661905_44663828	2.682077895	0.001464005	2.32	1.82E-05
chr14_81628437_81630933	1.914150116	0.005549006	2.31	2.06E-08
chr3_11280236_11280896	4.718326263	0.000142828	2.31	5.88E-05
chr3_98264709_98265256	3.86730137	0.000190291	2.31	0.000979
chr3_187640479_187641532	4.152303216	0.000168335	2.31	1.99E-06
chr5_171387967_171388500	4.78016912	0.000467305	2.31	0.00173
chr9_100380089_100380684	2.703346646	0.001071048	2.31	3.95E-05
chr1_221926756_221929649	1.764483942	0.016374777	2.3	0.000107
chr10_119416281_119416717	3.198953054	0.000432989	2.3	0.00331
chr11_120118309_120120387	1.719051661	0.026687071	2.3	2.97E-08
chr16_82116211_82116730	2.557752687	0.00323561	2.3	2.93E-06
chr18_69847909_69848988	1.524270071	0.036668498	2.3	2.43E-07
chr2_233646333_233646864	4.097678673	0.000218579	2.3	0.000157
chr22_42426767_42427689	3.666677329	0.002472217	2.3	1.74E-05
chr3_29224261_29225520	3.264066436	0.002501717	2.3	0.00122
chr3_108013576_108015333	2.657657766	0.001855426	2.3	2.35E-05
chr4_120158488_120159815	4.202021654	0.000229269	2.3	4.92E-05
chr5_128112547_128113069	2.370316058	0.003033961	2.3	2.01E-07
chr1_161713478_161714459	2.849510883	0.000730483	2.29	3.33E-06
chr11_122726194_122728064	3.636204169	0.000187639	2.29	1.85E-05
chr21_34804821_34807593	3.698631731	0.000229616	2.29	1.53E-06
chr4_22502171_22503667	3.333608555	0.004978684	2.29	0.000853
chr6_165925181_165925601	2.458770518	0.002882613	2.29	2.37E-05
chr1_186709428_186709822	1.905825382	0.013076145	2.28	0.000365
chr3_108556659_108557701	1.674888383	0.030630943	2.28	3.71E-05
chr3_167778741_167779750	3.076463687	0.000931108	2.28	4.16E-05
chr4_105886707_105888535	2.925288032	0.001515574	2.28	5.03E-11
chr5_81972128_81973198	2.858178876	0.004908009	2.28	4.43E-06
chr9_2654690_2655926	1.691236612	0.020574585	2.28	2.52E-08
chr9_7755669_7756421	3.666912121	0.000317834	2.28	1.65E-07
chr9_91849386_91849934	2.774239012	0.001916061	2.28	0.00113
chr16_67017813_67019333	1.89487242	0.008554597	2.27	2.40E-08
chr2_242275069_242276136	2.351326897	0.00323561	2.27	1.68E-06
chr20_46085503_46086587	4.041608348	0.000239307	2.27	2.02E-05
chr3_185254862_185255697	3.754800965	0.00018716	2.27	7.02E-06
chr5_90457670_90458992	3.66249515	0.000190291	2.27	2.79E-07
chr9_117458669_117459937	2.921462002	0.000731697	2.27	6.15E-07
chr9_117460003_117460607	4.386763857	0.000164178	2.27	6.15E-07
chr11_116933114_116934361	2.340772417	0.003737223	2.26	0.000241
chr12_94698499_94699675	2.135119342	0.007542698	2.26	4.50E-06
chr7_41919730_41922203	2.597385254	0.003243558	2.26	1.93E-08
chr1_210545659_210548214	3.666789614	0.000536983	2.25	8.07E-09
chr4_123579161_123580354	3.865314888	0.001000211	2.25	7.75E-06
chr4_153406392_153407336	2.451756572	0.009694431	2.25	4.61E-06
chr6_45676902_45678589	4.005807028	0.000190291	2.25	4.52E-05
chr21_15825223_15827316	2.224098505	0.008261436	2.24	0.0014
chr21_26836206_26836902	4.964413471	0.000142828	2.24	1.50E-07
chr5_80049716_80052449	1.854368362	0.008860985	2.24	4.22E-05
chr5_81683888_81685083	1.573832089	0.032695387	2.24	0.000334
chr5_102676435_102677131	2.253591216	0.004999219	2.24	0.000334
chr6_98116485_98117641	1.668215595	0.015251226	2.24	4.17E-08
chr6_152078070_152079598	1.763505458	0.015352281	2.24	0.000264
chr6_158627890_158628774	3.411392902	0.000536983	2.24	3.54E-05
chr9_7297404_7298450	2.454204725	0.00553045	2.24	9.98E-08
chr1_100217199_100218151	2.567058807	0.001648977	2.23	0.000145
chr13_31317013_31319785	1.844132892	0.025304317	2.23	9.24E-07
chr14_52790719_52792873	4.180249111	0.000195296	2.23	2.03E-05
chr18_13561781_13563779	2.466647732	0.002304752	2.23	3.06E-06
chr20_1338167_1339208	2.990413986	0.000720673	2.23	1.88E-10
chr3_134214985_134216059	1.479906792	0.025519166	2.23	0.00123
chr9_135555409_135556140	3.761450335	0.000168335	2.23	0.000586
chr11_66185069_66186793	1.660798984	0.027400772	2.22	7.30E-06
chr17_30877889_30878514	2.494249577	0.006429796	2.22	0.0147
chr17_40856495_40857229	2.73979871	0.002479895	2.22	8.51E-09
chr19_36201223_36202455	3.357393659	0.00068532	2.22	1.44E-05
chr19_36202501_36204629	1.893625454	0.017548472	2.22	1.44E-05
chr19_43132289_43133169	2.008487867	0.006367355	2.22	0.000155
chr2_20564684_20565528	3.485086091	0.000242821	2.22	5.03E-06
chr2_216275077_216275959	1.38398478	0.032568477	2.22	6.88E-05
chr4_146727853_146729801	5.381205536	0.000142828	2.22	0.000116
chr4_146729970_146730902	2.292889267	0.002330124	2.22	0.000116
chr14_31742684_31743619	3.953546247	0.000190291	2.21	0.00267
chr18_55508368_55509641	1.890823055	0.023102948	2.21	0.000436
chr7_114529319_114530173	4.09394372	0.000229404	2.21	0.000633
chr10_17256688_17258660	3.281306873	0.000613533	2.2	1.83E-06
chr10_60041035_60042763	3.367355815	0.001428662	2.2	4.26E-10
chr12_66060271_66060969	3.158396518	0.000611926	2.2	0.000806
chr16_19304731_19305980	2.566395228	0.001048178	2.2	2.81E-05
chr16_56311995_56313635	1.5894143	0.024155991	2.2	6.74E-10
chr16_67344781_67346431	4.789932996	0.000142828	2.2	7.46E-05
chr20_45622479_45623328	2.54278048	0.004417678	2.2	2.67E-06
chr8_41627565_41628730	3.44994245	0.000273432	2.2	0.000122
chr8_79607090_79607389	1.867719646	0.007915917	2.2	7.35E-05
chr1_38474064_38476279	1.609834495	0.01840685	2.19	0.000718
chr16_56235668_56237261	2.030709776	0.005080468	2.19	4.32E-07
chr18_60252289_60253827	1.900352425	0.006707677	2.19	4.66E-08
chr7_20277586_20278861	2.245955538	0.00323561	2.19	1.44E-05
chr9_106560744_106561496	4.075146722	0.00062168	2.19	0.00506
chr10_96994615_96996753	3.287389328	0.000592364	2.18	2.12E-07
chr11_12195357_12196541	4.848564635	0.000168335	2.18	1.12E-06
chr13_77757780_77759102	2.133980362	0.004978684	2.18	7.04E-06
chr15_85255113_85256019	1.870570138	0.010265809	2.18	1.37E-05
chr2_10793384_10794557	4.233275001	0.000163068	2.18	7.49E-05
chr6_7006607_7007420	2.452779509	0.005547066	2.18	0.00179
chr1_28495378_28496184	1.742822461	0.018492103	2.17	1.89E-07
chr16_48191605_48192545	2.545786225	0.001464005	2.17	9.46E-05
chr17_36133908_36134896	1.786696414	0.025270413	2.17	1.03E-05
chr17_78828774_78831120	2.257969903	0.003106697	2.17	1.33E-07
chr5_112298892_112300334	3.006291232	0.000939332	2.17	4.99E-05
chr6_106610746_106612880	3.060529782	0.000564417	2.17	5.42E-05
chr7_22679671_22680555	3.661165895	0.00030258	2.17	1.65E-06
chr7_28194234_28196203	3.917630927	0.000216787	2.17	5.09E-06
chr8_116438826_116440221	3.834029443	0.000216787	2.17	6.69E-10
chr9_5849115_5851920	2.579267496	0.001358695	2.17	2.46E-07
chr1_25280449_25282750	2.023556219	0.006584367	2.16	2.70E-09
chr10_35437358_35439808	1.993764952	0.020819349	2.16	6.46E-09
chr15_42972047_42972545	2.27656076	0.002243099	2.16	0.000325
chr3_101705930_101707861	1.688713893	0.026153049	2.16	0.00282
chr3_124358109_124359567	4.385196792	0.000142828	2.16	3.14E-05
chr5_59055261_59057260	2.162321441	0.009105948	2.16	0.000361
chr1_209923731_209926623	2.968076852	0.000653167	2.15	1.48E-07
chr10_6280202_6281485	2.742603203	0.00119481	2.15	9.55E-06
chr10_6548836_6549650	4.053513135	0.000411084	2.15	0.000123
chr12_102452129_102453439	2.696333212	0.001584139	2.15	1.55E-08
chr12_118405721_118407368	1.840105849	0.019973728	2.15	0.000115
chr14_72516111_72516521	3.128729322	0.000524337	2.15	1.04E-06
chr18_36519282_36522080	2.197269519	0.010737969	2.15	5.79E-09
chr20_48421468_48422277	4.244210891	0.000142828	2.15	1.63E-07
chr4_101959601_101960798	4.515001326	0.000164178	2.15	0.000367
chr4_113040118_113041610	3.821239406	0.000748002	2.15	1.35E-05
chr7_48291385_48291838	4.041828938	0.000267	2.15	7.51E-05
chr1_235655794_235656778	3.203875679	0.000401379	2.14	3.12E-07
chr12_19986143_19987334	2.704515574	0.001743787	2.14	0.000612
chr14_36784414_36784877	4.225458799	0.000153517	2.14	0.00534
chr21_32450750_32451781	1.831202732	0.016733683	2.14	0.000102
chr3_167408547_167409586	2.702901068	0.003953333	2.14	4.95E-06
chr3_170901815_170903037	2.061944777	0.003689079	2.14	0.000425
chr6_124361583_124362372	2.24545897	0.021510101	2.14	3.45E-06
chr7_92665547_92666482	3.687291234	0.00068532	2.14	4.98E-06
chr9_22079261_22080618	3.442583374	0.001028415	2.14	1.09E-08
chr1_166052643_166053378	2.881823784	0.00733265	2.13	2.30E-06
chr18_33156689_33158101	2.66837761	0.001778096	2.13	7.75E-07
chr3_31118266_31119207	4.628802334	0.000142828	2.13	0.000708
chr3_71276468_71276824	2.094022438	0.010961539	2.13	2.03E-07
chr3_75411002_75411923	1.698669161	0.022214831	2.13	0.000301
chr7_17300468_17301333	5.126999296	0.000142828	2.13	0.000185
chr9_112909511_112911824	2.259964696	0.003956919	2.13	1.20E-07
chr1_185605806_185606272	2.368957428	0.00323193	2.12	1.90E-06
chr1_217793884_217794950	3.083998209	0.000465583	2.12	0.00172
chr10_97133513_97134669	1.50862811	0.028463745	2.12	0.000681
chr2_69902184_69902819	4.614543046	0.000142828	2.12	8.32E-05
chr2_86220247_86221555	1.714802534	0.032695387	2.12	5.02E-08
chr2_218086869_218088587	3.779808738	0.000248631	2.12	9.68E-07
chr20_25216519_25218752	3.417487964	0.000229616	2.12	1.93E-06
chr21_27679870_27680177	1.791282854	0.042631511	2.12	0.00314
chr3_98259005_98259530	2.152175081	0.006765914	2.12	0.00011
chr3_179361630_179362615	1.949707012	0.006935256	2.12	7.08E-05
chr5_94925858_94927723	3.839392591	0.000186651	2.12	3.59E-05
chr6_141805278_141806175	1.510350964	0.040803625	2.12	1.98E-05
chr9_90917353_90919455	2.165194375	0.003173585	2.12	1.03E-06
chr9_104348826_104349435	2.812080538	0.002328617	2.12	2.43E-05
chr11_9022872_9023669	3.287133171	0.000428735	2.11	0.000211
chr12_75739649_75740304	3.50863599	0.000229269	2.11	0.00193
chr16_12632440_12633803	2.914441547	0.000796375	2.11	1.95E-05
chr2_208175592_208177167	1.629028833	0.017450763	2.11	3.77E-06
chr3_72186616_72188088	2.623382841	0.002115345	2.11	5.19E-06
chr3_186599144_186601990	3.939109582	0.000153517	2.11	4.07E-05
chr15_61190993_61191913	2.718060087	0.001487431	2.1	0.00143
chr17_14021888_14022589	3.11593119	0.001253571	2.1	6.38E-06
chr17_41418982_41419878	4.466754561	0.000202984	2.1	8.26E-06
chr21_32090083_32090991	5.353875718	0.000142828	2.1	3.24E-09
chr4_14857301_14858345	4.257527202	0.000142828	2.1	8.27E-06
chr4_99522263_99523838	4.046095008	0.000151605	2.1	0.0017
chr7_154997739_154999282	1.716412789	0.014602191	2.1	1.27E-06
chr1_108165285_108165885	2.916017229	0.000720673	2.09	1.78E-05
chr10_3976657_3978740	3.081148786	0.000577587	2.09	0.00091
chr12_58818366_58820260	2.178339303	0.002686791	2.09	9.54E-08
chr13_44771378_44774161	1.633280597	0.020486478	2.09	1.49E-09
chr3_192393589_192394404	1.950831369	0.009694431	2.09	1.87E-05
chr4_25939222_25940815	4.18486225	0.000168335	2.09	0.000323
chr4_178661459_178662005	3.519968562	0.000239307	2.09	0.00711
chr5_35902155_35902683	1.56057668	0.034181808	2.09	3.78E-07
chr6_128976782_128977580	4.42115983	0.000142828	2.09	2.31E-08
chr7_121169919_121170805	3.970440135	0.000199193	2.09	0.000359
chr1_40697933_40698473	2.283948629	0.007717373	2.08	0.00152
chr1_195164344_195165175	3.055080572	0.001385355	2.08	1.90E-06
chr1_236050617_236052046	3.003397804	0.0014772	2.08	2.63E-08
chr10_91565043_91565795	4.881999789	0.000142828	2.08	9.72E-07
chr12_68683319_68684409	3.186388387	0.000939332	2.08	1.59E-07
chr13_30732542_30733962	1.714947989	0.03511535	2.08	0.00413
chr13_50809323_50811717	2.754342545	0.001762318	2.08	2.02E-06
chr13_96288697_96289685	2.174686021	0.008409349	2.08	0.00273
chr17_73184695_73185772	2.968292959	0.002912247	2.08	0.000126
chr18_46687718_46689270	3.74074461	0.000340079	2.08	0.00067
chr4_78507505_78508744	4.67807755	0.000142828	2.08	5.97E-10
chr7_68876944_68877918	1.673900829	0.047673281	2.08	5.23E-13
chr8_126709958_126711374	1.544147491	0.024885798	2.08	0.00013
chr1_117367337_117370220	2.829452046	0.001385355	2.07	8.66E-05
chr13_80024874_80026210	2.206140556	0.029902425	2.07	2.51E-08
chr13_84450588_84451056	4.309453123	0.000553754	2.07	0.00333
chr14_50987589_50989629	3.844076602	0.000176232	2.07	9.27E-05
chr14_93028912_93030089	1.67169182	0.015073858	2.07	0.000847
chr18_66658498_66658885	4.104583966	0.000751373	2.07	0.00209
chr19_46133633_46134016	4.335718362	0.001464005	2.07	0.00306
chr2_68880005_68881288	2.174638127	0.005334882	2.07	1.94E-09
chr2_157752482_157753294	1.818577162	0.033724384	2.07	1.23E-08
chr21_26767811_26768950	5.290435084	0.000142828	2.07	0.00013
chr6_44968484_44970040	1.924421187	0.006707677	2.07	1.40E-05
chr6_157885605_157887338	1.741601843	0.012419746	2.07	0.0031
chr1_15574416_15576357	1.935782329	0.0070363	2.06	7.08E-06
chr1_169107693_169109090	3.413515204	0.000702733	2.06	1.32E-05
chr11_102469787_102470921	4.500173848	0.000142828	2.06	0.00143
chr11_107709923_107711921	2.821976691	0.001066231	2.06	7.65E-07
chr11_107711950_107712255	2.54452356	0.0038579	2.06	7.65E-07
chr12_20047374_20048041	2.717305484	0.001116483	2.06	0.00245
chr17_68132425_68133954	2.933940522	0.001154169	2.06	3.16E-09
chr18_43454170_43455202	2.932611824	0.001464005	2.06	5.41E-05
chr2_28124606_28125416	5.186786693	0.001462304	2.06	0.00366
chr2_28125441_28125774	2.894550112	0.00323561	2.06	0.00366
chr20_2991557_2992716	3.212691819	0.000392718	2.06	2.92E-05
chr3_53142644_53144589	1.576390455	0.03774522	2.06	2.08E-05
chr5_35319340_35320890	3.925666187	0.000477405	2.06	0.000678
chr5_52300434_52301340	2.200720461	0.006935256	2.06	1.08E-05
chr5_131977576_131977908	1.984887127	0.006617582	2.06	0.00781
chr6_155370991_155372207	2.982103889	0.000536429	2.06	4.87E-05
chr7_103836572_103836980	3.277314204	0.000340715	2.06	0.00249
chr7_120777898_120778670	2.903824225	0.004116746	2.06	0.0011
chr8_25225247_25226010	2.818391657	0.002243099	2.06	0.000274
chr11_14357784_14359079	4.82981421	0.000142828	2.05	0.0137
chr13_50797999_50799115	3.042479014	0.000453839	2.05	0.000137
chr15_52305067_52306196	3.403585217	0.000778196	2.05	7.75E-09
chr2_60539346_60540134	1.624977375	0.040543205	2.05	0.000929
chr2_146502198_146503130	1.946832735	0.008303572	2.05	0.000138
chr20_50277322_50278464	3.079501289	0.000702733	2.05	4.50E-07
chr20_50278497_50278876	2.27134415	0.002408614	2.05	4.50E-07
chr4_140187017_140188373	3.331512776	0.00068532	2.05	5.13E-11
chr6_91120692_91121991	2.855604121	0.00135016	2.05	1.01E-06
chr9_117456888_117457549	3.36307523	0.000842944	2.05	0.000141
chr13_40599127_40601130	2.90809554	0.001132801	2.04	4.47E-11
chr15_49258191_49259183	1.742036466	0.02118588	2.04	4.27E-06
chr3_187519395_187521166	2.163282319	0.003975109	2.04	8.44E-05
chr3_197798246_197799075	3.577898651	0.000498974	2.04	1.50E-08
chr5_82177238_82178025	1.936877688	0.013988184	2.04	0.00208
chr5_86490599_86491461	2.073669695	0.004625731	2.04	0.0022
chr5_168263034_168264176	2.732196002	0.003975109	2.04	0.000321
chr8_60963659_60965735	1.579345427	0.017506379	2.04	7.30E-06
chr1_120328671_120329458	2.642365528	0.006733229	2.03	2.49E-05
chr1_166968314_166969153	2.086360935	0.008765661	2.03	0.000166
chr11_44551554_44553551	1.582059568	0.01745705	2.03	5.77E-07
chr12_123430310_123431801	2.465414649	0.001367564	2.03	0.000104
chr14_51192626_51193736	3.07715566	0.000608267	2.03	8.80E-05
chr16_29741600_29743890	3.531430482	0.000536983	2.03	0.000705
chr2_146080781_146081664	3.32118723	0.001668355	2.03	6.47E-05
chr3_185049425_185050606	1.972467535	0.019973728	2.03	4.08E-05
chr4_99399697_99401073	2.41428247	0.003897812	2.03	0.000147
chr4_185239896_185241020	3.701183511	0.000239307	2.03	2.63E-09
chr7_2796045_2798211	4.07327887	0.000153517	2.03	0.00143
chr7_2798308_2798567	2.741718535	0.001743787	2.03	0.00143
chr7_137855324_137856319	2.514609089	0.004476395	2.03	0.00389
chr8_116234150_116235857	1.408535052	0.036890964	2.03	0.000137
chr12_5329343_5330419	3.232345617	0.00106067	2.02	3.51E-11
chr14_55374539_55375320	1.876464542	0.017448548	2.02	0.00267
chr17_15734241_15734858	2.563130807	0.001464005	2.02	0.000138
chr2_111504231_111506497	2.948214589	0.000731908	2.02	5.62E-08
chr2_128320577_128322082	1.647380251	0.01754338	2.02	5.19E-07
chr2_137119673_137120653	3.676220141	0.00020224	2.02	3.74E-05
chr3_151844077_151845289	4.259500193	0.000425562	2.02	3.29E-07
chr4_71615092_71615651	2.041934251	0.018492103	2.02	0.00159
chr6_135898072_135898608	4.486118053	0.000444878	2.02	6.58E-05
chr6_137977796_137978908	2.73571131	0.001251008	2.02	4.40E-07
chr8_29380860_29382056	4.2289807	0.000176641	2.02	1.63E-06
chr1_53489619_53490091	2.883055939	0.003033961	2.01	0.00285
chr12_10472953_10473653	4.419737898	0.000142828	2.01	4.02E-05
chr12_10473774_10473961	2.378195429	0.012739833	2.01	4.02E-05
chr12_14373516_14374586	4.601047333	0.000142828	2.01	0.000203
chr12_70773225_70774488	3.739578289	0.003556055	2.01	1.48E-05
chr14_56269292_56270104	2.091742521	0.004683237	2.01	0.00013
chr18_48737273_48738716	1.596578813	0.046072575	2.01	0.000139
chr3_32020150_32021255	4.237087338	0.000164178	2.01	0.00017
chr5_88608875_88610449	1.871242936	0.016952313	2.01	1.02E-07
chr7_624373_626448	1.524996891	0.024027458	2.01	0.000221
chr8_132958664_132959855	2.742781448	0.003689079	2.01	0.00885
chr1_67769233_67770551	2.926466229	0.00345068	2	0.000165
chr1_83981261_83981893	3.166731771	0.002115345	2	0.0157
chr1_90189192_90190787	4.392653993	0.000164178	2	4.94E-05
chr10_76559419_76559927	3.731533409	0.000190291	2	0.00176
chr11_82689342_82690030	2.51835687	0.004094184	2	0.000154
chr11_86516705_86517706	3.99800171	0.000428735	2	5.20E-05
chr11_102898304_102899367	3.957258511	0.001151023	2	1.96E-05
chr12_118483090_118483759	5.046649097	0.000912001	2	0.00597
chr17_67734560_67734787	3.088791464	0.00193808	2	1.86E-05
chr2_136813209_136815187	2.361265327	0.004445395	2	2.83E-05
chr2_144559917_144561198	2.116417491	0.004481937	2	0.00114
chr2_189842341_189844684	3.500131697	0.000536983	2	0.00905
chr3_44146125_44146836	3.193185666	0.000730483	2	3.17E-07
chr3_65949036_65950293	1.670718087	0.026577709	2	0.000118
chr4_24384032_24384299	4.332536539	0.001151023	2	0.0115
chr4_72977942_72978567	3.18315176	0.000778196	2	0.00535
chr4_121740970_121741421	3.63301192	0.002084496	2	1.13E-05
chr5_55053689_55054553	2.312829028	0.005673985	2	0.00206
chr7_128648316_128650364	3.904814953	0.000249464	2	0.000524
chr8_82200911_82201934	2.540566142	0.002805097	2	0.000476
chr9_95202542_95203318	1.648805815	0.033245566	2	0.0158
chr20_13986503_13986947	-1.56415944	0.02646159	-2.04	0.00402
chr3_182781537_182781824	-1.79379489	0.020664904	-2.1	0.00049
chr3_61041917_61042214	-1.932642237	0.014329537	-2.18	0.00522
chr2_242924951_242927621	-2.012638255	0.033026231	-2.2	0.000381
chr14_34983898_34984113	-2.208806773	0.009105948	-2.24	0.00107
chr3_12559657_12560439	-1.493903767	0.036890964	-2.32	0.00012
chr13_114802265_114803060	-1.617531048	0.04819635	-2.35	0.00081
chr8_81437191_81438203	-1.901554198	0.009230446	-2.39	3.45E-05
chr3_197005973_197006322	-1.709371038	0.029942636	-2.41	1.50E-05
chr9_86329748_86330259	-1.550830486	0.035140566	-2.43	0.000121
chr10_113266839_113267174	-2.298492367	0.003456376	-2.52	4.00E-04
chr3_128300215_128300543	-1.462556376	0.040241772	-2.69	0.00157
chr1_111907170_111907497	-1.73026957	0.032729266	-3.16	1.65E-07
